# Supplementary material for: Global identification of microRNAs associated with chlorantraniliprole resistance in diamondback moth Plutella xylostella (L.)
Source: Sci Rep. 2017 Jan 18;7:40713. doi: 10.1038/srep40713 (PMC5241650; doi:10.1038/srep40713)
Supplement: Supplementary Dataset 1 [file srep40713-s2.xls]

## Sheet: Sheet1
Table S1: Known miRNAs and their pre-miRNA sequences
				Absolute read Counts			TPM
MiRNA name used in this study	Reported by Etebari et al	Reported by Liang et al	Deposited in miRbase	CHS	CHR	ZZ	CHS	CHR	ZZ	mature miRNA Sequence	pre-miRNA sequence
pxy-let-7-3P	pxy-let-7*	bmo-let-7*(bmo-let-7-3p)		199	154	87	6.2279	4.58856	2.95232	CUGUAUAGCCUGCUAACUUUCC	CUCGGCCAGCUGAGGUAGUAGGUUGUAUAGUACAGUAUUACACCGAACGGGGGACUGUAUAGCCUGCUAACUUUCCUGGCCAGU
pxy-let-7-5p	pxy-let-7-5p_1	bmo-let-7_R-1		1646	1547	883	51.5132	46.0942	29.9644	UGAGGUAGUAGGUUGUGUAGUU
pxy-miR-1000-5p	pxy-miR-1000	PN-dme-miR-1000-5p_R+2/bmo-miR-1000_R+1		246	312	114	7.6988	9.29631	3.86856	AUAUUGUCCUGUCACAGCAGUAA	AUAUUGUCCUGUCACAGCAGUACGUACCAGUUACUGCUGCGCCGGGACAAAAC
pxy-miR-100-5p	pxy-miR-100_1	bmo-miR-100		26135	18040	8844	817.921	537.517	300.119	AACCCGUAGAUCCGAACUUGUGU	UAAACUGGAACCCGUAGAUCCGAACUUGUGCGUUGACGACGUCGGGGCGGCGCCACUUGCGACUAAUUAGUCGCGCGACCAAAACUCGCGACUUUUUAGUCGCAGUCGCGCGACAGCCCCUCACAAGUUUGGUUAUACGCGGGCACAGUA
pxy-miR-10-3P	pxy-miR-10*	bmo-miR-10*	pxy-miR-10-3P	2972	3423	1586	93.0117	101.991	53.8205	CAAAUUCGGUUCUAGAGAGGUUUU	UAGCAUCAAAUAUUAGUGCCCUACAUCUACCCUGUAGAUCCGAAUUUGUUUGAAGUGAGGCGACAAAUUCGGUUCUAGAGAGGUUUGUGUGGUGCACG
pxy-miR-10-5P	pxy-miR-10	bmo-miR-10_L+1	pxy-miR-10-5P	177805	204671	88001	5564.58	6098.34	2986.29	UACCCUGUAGAUCCGAAUUUGU
pxy-miR-11-3p	pxy-miR-11-3p	bmo-miR-11		15603	12066	6188	488.311	359.517	209.988	CAUCACAGUCAGAGUUCUAGCU	GUUUUGUGGCUAGACCUCACACUGUGACCUGUGUUAAGUUCCACAUCACAGUCAGAGUUCUAGCUACACGCCGCG
pxy-miR-1175-3p	pxy-miR-1175-3p	bmo-miR-1175-3p		464	677	334	14.5213	20.1718	11.3342	UGAGAUUCAACUCCUCCAACUUAA	GUGACAGAUUAAGUGGAGGUGUGAUCUCUUCACUUUUUAUGUUUAAAGUGAGAUUCAACUCCUCCAACUUAACCCUGGAUCG
pxy-miR-1175-5p	pxy-miR-1175-5p	bmo-miR-1175-5p_R+1		1551	1671	501	48.5401	49.7888	17.0013	AAGUGGAGGUGUGAUCUCUUCAC
pxy-miR-12-3p	pxy-miR-12_1	bmo-miR-12_R-1		2261	2291	569	70.7602	68.2623	19.3089	UGAGUAUUACUUCAGGUACUGGU	UACGUAGAACAUUAUAUAAAUGUACCUGCAUAAUUGUGUGAGUUUUACUUCAGGUAC
pxy-miR-124-3p	pxy-miR-124-3p	bmo-miR-124_R-2		135	142	66	4.22496	4.23102	2.23969	UAAGGCACGCGGUGAAUGCCA	AUCUCCCCUUUCGUUCACAACUGAUGAAGACAUGAAGAUCAGAAGACAUCUGAAGACAGUCCACUUCCUCGCGUUCACUGUCGUCCCUUUAUGUGUUCAUAGUAGUCAUAAGGCACGCGGUGAAUGCCAAGAGGGGACUA
pxy-miR-137-3p	pxy-miR-137-3p	bmo-miR-137_R+1		116	102	27	3.63033	3.03918	0.916238	UUAUUGCUUGAGAAUACACGUAG	UAACACGCUUGGAGGUCACGCGUAUUCUUGGGGAAUUAACACAUAUGUGAGAUGUUAUUGCUUGAGAAUACACGUAGCUGACAAGGAGUA
pxy-miR-137-5p		PN-bmo-miR-137-5p(UCa-miR-137-5p_R-2_1ss16UG)		10	16	6	0.31296	0.476734	0.203608	ACGUGUAUUCUUGGGGAAUUAAC
pxy-miR-13b-3p	pxy-miR-13b	bmo-miR-13b		598	658	243	18.715	19.6057	8.24614	UAUCACAGCCAUUUUUGACGAGU	AGAGAAGAAGAUGCUGCAUGACCGCAUGGUCCAUUCGCAAAAACGGCUGUGCAAAUGUGUCUUUAGUAUCAUAUCACAGCCAUUUUUGACGAGUUGGACUAUGUGUGUGCCCGUCGCUUCAGG
pxy-miR-1-3P	pxy-miR-1	PN-dmo-miR-1_R+1		1294	1414	489	40.4969	42.1314	16.5941	UGGAAUGUAAAGAAGUAUGGAG	GAAGCCUAGCGCUAGUUCCGUGCUUCCUUACUUCCCAUAGUGCUUAUCGAUCGUAUGGAAUGUAAAGAAGUAUGGAGCUGCGCGGGCGUG
pxy-miR-14-3p	pxy-miR-14_1	bmo-miR-14_R+1		9310	12083	5328	291.366	360.023	180.804	UCAGUCUUUUUCUCUCUCCUAUU	AAAAUGCCUUUUGUGUCGGGGGGAGAGAUUGACUUGACUGUUUAAUUCAGUCAGUCUUUUUCUCUCUCCUAUAUAAUCGGUAUGCG
pxy-miR-1-5P	pxy-miR-1a*	bmo-miR-1a*_R+1(bmo-miR-1a-5p_R+1)		33	29	20	1.03277	0.86408	0.678695	CCGUGCUUCCUUACUUCCCAUA
pxy-miR-184-3p	pxy-miR-184	bmo-miR-184_L-2	pxy-miR-184	57775	59141	34587	1808.13	1762.16	1173.7	UGGACGGAGAACUGAUAAGGGC	AUAAUGUAUUGACGGGCCCUUGUCAUUUCUUUGGCCCUGUGUGCCUAAUACUACUGGACGGAGAACUGAUAAGGGCUUGUCUUGCAUAAA
pxy-miR-190-5p	pxy-miR-190	PN-UCa-miR-190-5p_L+2R+1		713	975	468	22.314	29.051	15.8814	AGAUAUGUUUGAUAUUCUUGGUUG	CAUGUCGCGGGCAGUCAGAUAUGUUUGAUAUUCUUGGUUGUGUCCAGUUCAUUCACCCGAGAAUCAAACAUAUUAGUACUGACCGCGACUUC
pxy-miR-193-3p	pxy-miR-193	PN-hme-miR-193(dpu-miR-193_1ss22AG)	pxy-miR-193	74	78	39	2.3159	2.32408	1.32346	UACUGGCCUGCUAAGUCCCAAG	UAUUUCAGGGUGCCUUCAUCAUGACGAGGAAGUCCAUCCUGUGGCGAGGGUCUUAGCGGUCGAGUGGGCGUUCCCUUCCCUACUGGCCUGCUAAGUCCCAAGCCUCGGGGUGGAAUAGCUUCGGAGCUGAGAAGAAACUGCUGGACGA
pxy-miR-193-5p		PC-5p-72367_8	pxy-miR-193	0	1	2	0	0.0297958	0.0678695	AGGGUCUUAGCGGUCGAGUGG
pxy-miR-210-3p	pxy-miR-210	bmo-miR-210_L+1R+2		73	62	16	2.28461	1.84734	0.542956	CUUGUGCGUGUGACAGCGGCUAU	AAUGAAGUCCAAAGCAGCUGCUGGCCACUGCACAAGAUUAGUCAAGUUUAUACUCUUGUGCGUGUGACAGCGGCUAUUGCGGGCAUUUCAUU
pxy-miR-210-5p		PN-bmo-miR-210-5p(mse-mir-210-p5)		0	1	0	0	0.0297958	0	AGCUGCUGGCCACUGCACAAGAU
pxy-miR-25_10959-3p	PC-3p-242817_2			1	2	0	0.031296	0.0595917	0	GAUGUGGUAAAAAGAAGGUGU	UUUCUUUCUUUUCAGUUCCCUCAAGCUGCAGAAGAGGCUUGCAGCCUCUGUUAUGCGAUGUGGUAAAAAGAAGGUGUGG
pxy-miR-252-3p		bmo-miR-252*_9CU(bmo-miR-252-3p_1ss9CU)	pxy-miR-252-3p	3	3	0	0.0938879	0.0893875	0	CCUGCUGCUUAAGUGCUUAUCA
pxy-miR-2525-3p		PC-3p-29164_15	pxy-miR-2525-3p	79	63	27	2.47238	1.87714	0.916238	UCUGGCGGCAACUGUUGUGGAC	UGCCAGCGUCCAGUGGCAACAGUUGCCAACAGACAUUUUGAAACCUGGUUUUUCUGGCGGCAACUGUUGUGGACAGGACGCUGUAA
pxy-miR-252-5p	pxy-miR-252_1	bmo-miR-252	pxy-miR-252-5p	1227	1468	600	38.4001	43.7402	20.3608	CUAAGUACUAGUGCCGCAGGAG	AGAACUAAAUCUUGUUCCUAAGUACUAGUGCCGCAGGAGUGUUUUUACUAUCUCCUGCUGCUUAAGUGCUUAUCAAGAAGUAUUUAGUGCU
pxy-miR-263a-3p		dme-miR-263a-3p_2ss5AG22AC	pxy-miR-263	53	61	28	1.65869	1.81755	0.950173	CGUGGUCUCUUAGUGGCAUCUC	CACUCGUACUGACACAGGCAAUGGCACUGGAAGAAUUCACGGGUUUUGUAACUACCCCCGUGGUCUCUUAGUGGCAUCUCUGGUGUCGGGCGAUUC
pxy-miR-263a-5p	pxy-miR-263a_1	bmo-miR-263a_R+3	pxy-miR-263	56688	55596	31236	1774.11	1656.53	1059.98	AAUGGCACUGAAAGAAUUCACGGG
pxy-miR-263b-5p	pxy-miR-263b-5p_1	PN-dme-miR-263b-5p_L+1R+2		147	205	236	4.60051	6.10816	8.00859	CUUGGCACUGGGAGAAUUCACAG	AGCCGACGCUGUUCCUUGGCACUGGGAGAAUUCACAGGAGUUGUAAUUCAUACCCGUGAAUUUCCCGAUGCCUUAGCUCAGUGUGGUCA
pxy-miR-2733a			pxy-miR-2733a	0	0	1	0	0	0.0339347	UCACUGGGUUUGUGAUUCCUGC	AUUUCUUUGAGCGGCAGCAAUCGCAUCCUCAGAAGGCACGCUUUAAUUCUGUCACUGGGUUUGUGAUUCCUGCGGCUUGAAGACAU
pxy-miR-2733b-3p			pxy-miR-2733b-3p	0	2	0	0	0.0595917	0	UCACUGGGUGUGUGAUGCCUGU	CAUUCUAAAAGGUACAGCAAUCGCAUGGUCAGUAGACAGUUUUUGAAUAAUGUCACUGGGUGUGUGAUGCCUGUGUCUGUUAGAUAC
pxy-miR-2733b-5p		PC-5p-33015_14	pxy-miR-2733b-5p	1	2	2	0.031296	0.0595917	0.0678695	AGCAAUCGCAUGGUCAGUAGACA
pxy-miR-274-5p	pxy-miR-274	bmo-miR-274_L-1R-2	pxy-miR-274	23850	29059	7559	746.409	865.838	256.513	UUUGUGACCGUCACUAACGGGCA	GGCUGUUGUUAGGCGAAGUUGGUUUGUGACCGUCACUAACGGGCAGUGUUAAUACGGUUGCUCGUUUUGGCGAUCGCAAAAUGAACUCGCUUGAC
pxy-miR-2755-3p	pxy-miR-2755	bmo-miR-2755-3p		17080	14638	7968	534.535	436.151	270.392	CACCCUGUCAGACCAUACUUGUU	CAAGGUGGCCUUGCAGCGUGUUUUCUAUAGGUUUGCACCCUGUCAGACCAUACUUGUUCU
pxy-miR-2763-3p		bmo-miR-2763-3p_L+1_1ss15UA（bmo-miR-2763_L+115UA）		580	570	294	18.1517	16.9836	9.97681	AUAUUAUGCUCAUUACUUUGGAU	AUCUACAACGUCCCCAAAGUAGUGAACGUAAUUUAUCGUGAGCCCGGCAAUAGAUAUUAUGCUCAUUACUUUGGAUAUGUUGUACGA
pxy-miR-276-3p	pxy-miR-276*_1	PN-bmo-miR-276*		27690	31370	10992	866.586	934.696	373.011	UAGGAACUUCAUACCGUGCUCU	UAACCACUAGCGAGGUAUAGAGUUCCUACGUGAUGAUAUUGUAGGAACUUCAUACCGUGCUCUUGGGAA
pxy-miR-276-5p	pxy-miR-276	PN-dmo-miR-276b-5p(dme-miR-276a-5p_L-1R-1)		44	94	36	1.37702	2.80081	1.22165	CAGCGAGGUAUAGAGUUCCUACG
pxy-miR-2767-5p		bmo-miR-2767_R-1_2ss19UC21UG	pxy-miR-2767	82	83	60	2.56627	2.47306	2.03608	CAAGUAAAUCUCGUGCGGCUG	UUUAUUUCGUAGUCGUCUCAAGUAAAUCUCGUGCGGCUGCUGUUUCAUCCACAGGCGCUCUAGAUUUCCUUCUGAUGACUAUGGAAUUCC
pxy-miR-277-3p	pxy-miR-277	bmo-miR-277		5341	4826	1641	167.152	143.795	55.6868	UAAAUGCACUAUCUGGUACGACA	UUGAUUACGCCUCGGGGUUCGUGCCAGGAGUGCGUUUGCAAAGAGGCCGACAUGUUUGCGUUAUUGCAAUGUUAACACUGUAAAUGCACUAUCUGGUACGACAUCCCGGGGCGUGUAGCAAC
pxy-miR-277-5p	pxy-miR-277*			8	18	5	0.250368	0.536325	0.169674	CGUGCCAGGAGUGCGUUUGCA
pxy-miR-2779-5p	pxy-miR-2779	PC-3p-145950		16	6	7	0.594624	0.35755	0.305413	AUCCGGCUCGAAGGACCA	UGGUUCAUAUCCGGCUCGAAGGACCAAAUGUAGGGGAGACAGAGAUUCCCCCUACAGUAUUUAGGUCGGGUCGUGAUGGAG
pxy-miR-278-3p	pxy-miR-278-3p_1	bmo-miR-278		9018	12298	4528	282.227	366.43	153.656	UCGGUGGGAUCUUCGUCCGUUU	GUAUCAAGUGCUACGCCCGGACGAACUUCCCAGCUCGGCCGACAAUCAGGGGUCGGUGGGAUCUUCGUCCGUUUGUAUCGCUUAUAC
pxy-miR-278-5p		bmo-miR-278*_R+218CA（bmo-miR-278-5p_R+2_1ss18CA）		4492	5651	2888	140.582	168.376	98.0035	CCGGACGAACUUCCCAGAUCGGCC
pxy-miR-2788-3p	pxy-miR-2788-3p	PN-bmo-miR-2788-3p(ame-miR-2788_1ss11CG)		14	14	3	0.438144	0.417142	0.101804	CAAUGCCCUUGGAAAUCCCAAA	GCCGCAGAGAUGGGGUUUCUAAGCGGCAUGUGCCUUCUGCUCCGUCUAUGCAAUGCCCUUGGAAAUCCCAAAUAUGCUUG
pxy-miR-2795-3p	pxy-miR-2795	bmo-miR-2795_R-211GU（bmo-miR-2795_R-2_1ss11GU）		9	13	2	0.281664	0.387346	0.0678695	CAAGUUUGGUUAUACGCGGGC	UAAACUGGAACCCGUAGAUCCGAACUUGUGCGUUGACGACGUCGGGGCGGCGCCACUUGCGACUAAUUAGUCGCGCGACCAAAACUCGCGACUUUUUAGUCGCAGUCGCGCGACAGCCCCUCACAAGUUUGGUUAUACGCGGGCACAGUA
pxy-miR-2796-3p	pxy-miR-2796-3p	api-miR-2796_R+1_1ss21AU(bmo-miR-2796-3p)		261	261	150	8.16825	7.77672	5.09021	GUAGGCCGGCGGAAACUACUUGC	GAAGAAGAUGAGAGUAGUCGGCAGGGGUUUCUUUCGGCCUUCAGCGUGUCUGUAGUCUGUAGGCCGGCGGAAACUACUUGCUGGAUGCUCUCCAUCAUCAGG
pxy-miR-2796-5p	pxy-miR-2796-5p	bmo-miR-2796-5p_R+1		3	6	3	0.0938879	0.178775	0.101804	AGGGGUUUCUUUCGGCCUUCAG
pxy-miR-279a-3p	pxy-miR-279-3p_1	PN-api-miR-279a_R+2 (isC-miR-279_R+1)	pxy-miR-279a-3p	4450	5136	2709	139.267	153.031	91.9292	UGACUAGAUCCACACUCAUCCA	CUAUAUACAUGCAGCGAGUGGGUGUAAGUCUAGUGCACAGUUUUUAAUUUUGUGACUAGAUCUACACUCAUUGAUUGCAUUAUGAUU
pxy-miR-279a-5p	pxy-miR-279a-5p	PN-bmo-miR-279a-5p(bmo-mir-279a-p5)	pxy-miR-279a-5p	195	200	77	6.10271	5.95917	2.61297	AGUGGGUGUAAGUCUAGUGCACA
pxy-miR-279b-3p		PC-3p-30516_16	pxy-miR-279b-3p	32917	39015	11240	1030.17	1162.49	381.426	UGACUAGAUUUUCACUCAUCCUA	UUUCUCUUCUGGACGAUGAGUGAAUUUUUAGUUCACGUUUUGACAAUACCGUGACUAGAUUUUCACUCAUCCUCUAUGGGAGCGA
pxy-miR-279c-3p	pxy-miR-279C-3p	bmo-miR-279C_R+1		3215	4081	1417	100.617	121.597	48.0855	UGACUAGAUCCAUACUCGUCUG	UGAUAUUUGUGGGCGAGUUUGCUUCUGGUUCAUGUUUUAUAUUGAUCAUGACUAGAUCCAUACUCGUCUGCAGCCAUCAA
pxy-miR-279c-5p	pxy-miR-279C*	bmo-miR-279C*_R+1（bmo-miR-279C-5p_R+1）		2	8	4	0.0625919	0.238367	0.135739	GGCGAGUUUGCUUCUGGUUCAUG
pxy-miR-279d-3p	uca-miR-279d-3p_R-3	PN-uca-miR-279d-3p_R-3		93	77	25	2.91053	2.29428	0.848368	UGACUAGAUCCAUACUCGUCUA	CCAGUGACUUGAUGAUAUUUGUGGGCGAGUUUGCUUCUGGUUCAUGUUUUAUAUUGAUCAUGACUAGAUCCAUACUCGUCUGCAGCCAUCAACUCAUUCUU
pxy-miR-281-3p	pxy-miR-281-3p	Uur-miR-281-3p_R+1_1ss22CA	pxy-miR-281-3p	2892	3064	1094	90.508	91.2944	37.1246	CUGUCAUGGAGUUGCUCUCUUUA	UCUGUUAAUGAAGAGAGCUAUCCGUCGACAGUAUUGCUGAUAAACACUGUCAUGGAGUUGCUCUCUUUAUGAACGGA
pxy-miR-281-5p	pxy-miR-281*	bmo-miR-281-5p_R+1	pxy-miR-281-5p	170250	160753	76068	5328.13	4789.77	2581.35	AAGAGAGCUAUCCGUCGACAGUA
pxy-miR-282-5p	pxy-miR-282	bmo-miR-282_L-3R-2		2798	3383	1655	87.5662	100.799	56.162	UAGCCUCUCCUUGGCUUUGUCU	CGGGACUUUGACCUAGCCUCUCCUUGGCUUUGUCUGUUUCGUUAGUAGCUCAGACAUAGCCUGAUAGAGGUUACGUUUUGUCCCU
pxy-miR-283-3p		PC-3p-25284_18	pxy-miR-283	38	42	14	1.18925	1.25143	0.475086	CAGAGUGCUAGUUGGUAUCCA	GACACUUGAUUAAAUAUCAGCUGGUAAUUCUGGGGUUAGACUCCCCCAGAGUGCUAGUUGGUAUCCAACCAAGUUGA
pxy-miR-283-5p	pxy-miR-283	bmo-miR-283_L-1R+3		1380	1624	725	43.1884	48.3885	24.6027	AAAUAUCAGCUGGUAAUUCUGG
pxy-miR-285-3p	pxy-miR-285	bmo-miR-285		26	27	7	0.813695	0.804488	0.237543	UAGCACCAUUCGAAUUCAGUGC	UGUCCAUGUUUUGACAACUGUAUUCGAGUGUGUGGAAGAGUUUUAAAAAUCCUCUAGCACCAUUCGAAUUCAGUGCUCGAACGUGGUUA
pxy-miR-2a-3p	pxy-miR-2a-3p	hme-miR-2C	pxy-miR-2a-3p	17579	20446	5743	550.152	609.206	194.887	UAUCACAGCCAGCUUUGUUGACU	AUAUUGAAUCCGGUGAAGGCAGCAAAGCGGCUGUGACUUAUGUCUUCCAUAUCAUAUCACAGCCAGCUUUGUUGACUUUACUGAUUUGAAUU
pxy-miR-2a-5p		PC-5p-5240_59	pxy-miR-2a-5p	21	18	6	0.657215	0.536325	0.203608	GCAGCAAAGCGGCUGUGACUUAUG
pxy-miR-2b-3p	pxy-miR-2C_2	PN-dme-miR-2a-3p_L-2R+1	pxy-miR-2b	902	1123	477	28.229	33.4607	16.1869	UCACAGCCAGCUUUGAUGAGCAC	UCUCGUGUGCCUUCCAGGACAGAGCGAUGUGGCCGCGCCGUCAAAGCCGGUUGAUCAUAGGUCAUUGCGCAGCUAUCACAGCCAGCUUUGAUGAGCACGGCCGCAUUGCCAGCCACCCAGCCCACGCCU
pxy-miR-306-5p	pxy-miR-306a	bmo-miR-306a	pxy-miR-306	4989	5041	1910	156.136	150.201	64.8154	CCAGGUACUAGGUGACUCUGA	UAACGCAGGUCCAUUCCAGGUACUAGGUGACUCUGAGUGGUGCAAUAUCUCAGAGCUGCCUGGUGCCUGAACAUGGAUCUCGAUA
pxy-miR-307-3p	pxy-miR-307	bmo-miR-307_R+3		146	171	94	4.56922	5.09509	3.18986	UCACAACCUCCUUGAGUGAGCGA	AGCUCGUUCCCGGUUACUCACUCAACCUGGGUGUGAUGUGUGCACUCGUUGCUCGGCCCAUCACAACCUCCUUGAGUGAGCGAUCGUCUAUGAGCC
pxy-miR-308-3p		bmo-miR-308	pxy-miR-308-3p	236	274	64	7.38585	8.16406	2.17182	AAUCACAGGAUAAUACUGCGAG
pxy-miR-308-5p	pxy-miR-308	PC-5p-8244_45	pxy-miR-308-5p	684	536	235	21.4064	15.9706	7.97466	CGCAGUAUUAUUCCAGUGAAUGU	AUGCGCAGUAUUAUUCCAGUGAAUGUGUUUCAGCUACAAUCACAGGAUAAUACUGCGAGU
pxy-miR-31-5p	pxy-miR-31_1	dme-miR-31a-5p_1ss1UA		78039	82910	40113	2442.31	2470.38	1361.23	AGGCAAGAUGUCGGCAUAGCUGA	CAAGAAGUCGAGCCGGUGGCUGGGAAGGCAAGAAGUCGGCAUAGCUGUUUGAAUAAGAUACACGGCUGUGUCACUUCGAGCCAGCUCAAUCCGCCGGCUUUCUUCAA
pxy-miR-316-3p		bmo-miR-316-3p_1ss3GA（bmo-miR-316_3GA）		39	61	30	1.22054	1.81755	1.01804	ACAGCAAAGUGAAAAGGUCUCC	UGCAUAAAUUUGUCUUUUUCCGCUUUGCUGCUGAUUUUUUUCGUACGUCAACGGCAAAGUGAAAAGGUCUCCUUUAUGAGAA
pxy-miR-316-5p	pxy-miR-316*	bmo-miR-316*（bmo-miR-316-5p）		1034	1064	603	32.36	31.7028	20.4626	UGUCUUUUUCCGCUUUGCUGCUG
pxy-miR-317-3p	pxy-miR-317-3p_1	bmo-miR-317_L-2R+5		3407	2984	1584	106.625	88.9108	53.7526	UGAACACAGCUGGUGGUAUCUCAGU	GGGCUAUCGAACGACCGGGUGCCACGCUGUGCUCUCUCGAAAAUUAUGGCGGAGUGAACACAGCUGGUGGUAUCUCAGUUGUUCCCUAGUUC
pxy-miR-3286-3p		bmo-miR-3286-3p_1ss13CU（bmo-miR-3286_13CU）	pxy-miR-3286-3p	5	4	2	0.15648	0.119183	0.0678695	UUGUGCGUGUUCUAAUAGUUAU	UAAGAAGCCCAAAACAACUAUUGGUCACUGCACAGGACUAGUAACACAUUUAUACUCUUGUGCGUGUUCUAAUAGUUAUUGUGGGUGCUUCAAA
pxy-miR-3286-5p		bmo-miR-3286*_L+1R-3	pxy-miR-3286-5p	14	9	13	0.438144	0.268162	0.441152	CAACUAUUGGUCACUGCACAG
pxy-miR-3338-3p	pxy-miR-3338	bmo-miR-3338（bmo-miR-3338-3p）		394	277	97	12.3307	8.25345	3.29167	CAUGUACUUACUUUGUUUGUUCU	ACCAAGUGACAAUAGAGCGUCUCAAAGCAAACACAGUAGUGUGCAAUGCUAAAGUCCUAACGUGCAUGUACUUACUUUGUUUGUUCUGAUACACUCUUAUGAGCUUC
pxy-miR-33-5p	pxy-miR-33	aae-miR-33(bmo-miR-33)		7	5	2	0.219072	0.148979	0.0678695	GUGCAUUGUAGUUGCAUUGCA	AAGUGCAUUGUAGUUGCAUUGCACUUGUACUAUUGUGCAAUAUUACUACAAGGCAACC
pxy-miR-34-5p	pxy-miR-34	bmo-miR-34_R+1		359	270	120	11.2353	8.04488	4.07217	UGGCAGUGUGGUUAGCUGGUUGU	AGAAUCAGGGUAGACCGCGUUGGCAGUGUGGUUAGCUGGUUGUGUAUGGAAAUGACAACAGCCACUAACGACACUGCUCCUGCGUGCACCCUAAAUCA
pxy-miR-6094-3p	PC-3p-80_7537	PC-3p-68		50483	46670	25105	1579.91	1390.57	851.932	UAUUCGAGACCUCUGCUGAUCCU
pxy-miR-6094-5p	PC-5p-43763_13	PC-5p-378		1160	984	589	36.3033	29.3191	19.9875	AUCAGCGGUGGUCUAGGGUAC	UGUGGUUAUCAUCAGCGGUGGUCUAGGGUACCUCCUCGUCGCCCGCCCGGUGCCUGGUAUUCGAGACCUCUGCUGAUCCUGGACCGAU
pxy-miR-625_117616-3p		PC-3p-2819_83		28	4	16	0.876287	0.119183	0.542956	AUUGUAAGGAGACAUGAGAGGUG	GUGUCCCUAUCUACUAUCUAGCGAAACCACUGCCAAGGGAACGGGCUUGGAAAAAUUAGCGGGGACUCAGCGGCCAAAGAAGACCCUGUUGAGCUUGACUCUAGUCUGGCACUGUAAGGAGACAUGAGAGGUGUAGAAUAAGUGGGAGACAGUGGGCUUCGGUUUGCUGUUCGACUGUGAAAUACCACUACUUUCAUCGUUUCCUUACUUACUCGGAUGGGCGGAGAGCGUG
pxy-miR-625_85053-3p	PC-3p-1251_480			5838	2322	1434	182.706	69.186	48.6624	UUUAAAUGGGUGAGAACUCCGGCU	CAGUCUCAUCCGGUAAAGCGAAUGAUUGGGGCCGAAACGACCUCACCUAUUCUCAAACUUUAAAUGGGUGAGAACUCCGGCUUACUCGAACGAUGAAGCCGGAGAUCUGAUGACGG
pxy-miR-6307-3p		hme-miR-6307-3p	pxy-miR-6307	136	158	72	4.25625	4.70774	2.4433	CAAGCUCGAACUUUUCCUGCGC	UCAGGGGUGCGGGAAAAGUCCGCCUUUGACGUCCCACUAACGGUCAAGCUCGAACUUUUCCUGCGCCACCGUG
pxy-miR-64_964078-5p	PC-5p-35295_16			111	34	31	3.47385	1.01306	1.05198	AACAGUCUCAUCCGGUAAAGC	AAACAGUCUCAUCCGGUAAAGCGAAUGAUUGGGGCCGAAACGACCUCACCUAUUCUCAAACUUUAAAUGGGUGAGAACUCCGGCUUACU
pxy-miR-71-3p	pxy-miR-71*	PN-bmo-miR-71-3p		5242	4823	2156	164.053	143.705	73.1634	UCUCACUACCUUGUCUUUCAUG	GCAAGAUGCUCUCUACCUCUUGAAAGACAUGGGUAGUGAGAUGUCCCGUACAUCUAAAAUUCUCACUACCUUGUCUUUCAUGCGGAUUGGGCAAAUAUCUUCACUCGGCUUCGGAAGAU
pxy-miR-71-5p	pxy-miR-71	UCa-miR-71-5p_R+2		61	55	25	1.90905	1.63877	0.848368	UGAAAGACAUGGGUAGUGAGAUG
pxy-miR-745-3p	pxy-miR-745	bmo-miR-745_R-21CT	pxy-miR-745	28	27	18	0.876288	0.804488	0.610825	UAGCUGCCUAGCGAAGGGCAACA	UCAUGUCAGUUGCGGCUCAUCGUCUGGCACUUUGCUUGUUAAUAUCGCUAGCUGCCUAGCGAAGGGCAACAAAUGACAGAG
pxy-miR-750-3p		bmo-miR-750_R+210TA	pxy-miR-750-3p	20380	21654	12502	637.812	645.2	424.252	CCAGAUCUAACUUUCCAGCUCAA	CAAGGCUCCACGUCUGAGUUGGACAGGGGAUCUAGACAGUUCGCAACAUACUUCUGCCAGAUCUAACUUUCCAGCUCACGCGUGGAGCCAAC
pxy-miR-750-5p			pxy-miR-750-5p	7726	5517	2802	241.793	164.384	95.0851	AGUUGGACAGGGGAUCUAGACA
pxy-miR-7-5p	pxy-miR-7	bmo-miR-7_R+1		43	61	37	1.34573	1.81755	1.25558	UGGAAGACUAGUGAUUUUGUUGUU	CGCUUCGUGUUGUAUGGAAGACUAGUGAUUUUGUUGUUUUUGUUGACUAACAAGAAAUCACUAAUCUGCCUACAAAGCGACAGCA
pxy-miR-79-3p	pxy-miR-79	bmo-miR-79_L-3R-1		215	257	100	6.72864	7.65753	3.39348	AUAAAGCUAGAUUACCAAAGCA	AUCGCGCCGGCGCUUUGGCGAUUUAGCUCCAUGACGUGUCGCAGGCUCAUAAAGCUAGAUUACCAAAGCACCGUCCGUGCU
pxy-miR-79-5p		bmo-miR-79*_19GA（bmo-miR-79-5p_1ss19GA）		7	7	3	0.219072	0.208571	0.101804	CUUUGGCGAUUUAGCUCCAUGA
pxy-miR-8486-3p		PC-3p-2667_86	pxy-miR-8486	15	21	4	0.46944	0.625713	0.135739	UAAUGAUAACUUCAACGGUA	AAAAACAGUCUCAGCCAGGUAUACUGUUGGAGUUAUCAUUAAAAGAUUUAAUUUUGUUUUGUCCUGUACAAAGAAUAAGACGUUUAUUAAUGAUAACUUCAACGGUAUACCUCGUUUAGUCUGUUCCG
pxy-mir-8487-3p			pxy-mir-8487	2245	1028	530	70.2595	30.6302	17.9854	UAUAGUAGGGAGAUAUGG	AAAAUAUCUCCUUGUGUUCAAUCAAUAAAAAUGAUAAUGACCUAGGUCAAACCCCAGCACAAACAGAUGGUUGAUAUAGUAGGGAGAUAUGGCU
pxy-miR-8488-5p		PC-5p-24740_18	pxy-miR-8488	6	1	0	0.187776	0.0297958	0	AGCUGUCAGUUUCUUAGUAGAUA	AAAAUGUUAGUCUAUGGUCAACAGCUGUCAGUUUCUUAGUAGAUAAGUUUAUAAUUCUAUCACUGGGAAACUGAUACUGGUUGUCUAUGGUCUAUAACUACAUCAU
pxy-miR-8489a-5p		PC-5p-7336_48	pxy-miR-8489a-5p	28	26	16	0.876287	0.774692	0.542956	GCCGUUACCUCUGAGCUUGUA	AAAUGGCCAAUUUAGUGGCCGUUACCUCUGAGCUUGUAUGUCCAUAAAUUCAUCCAAAUUCAGAGGUAACGGCACACUACAUUAGGCUACUG
pxy-miR-8489b-5p		PC-5p-190683_3	pxy-miR-8489b	13232	14147	7466	414.108	421.522	253.357	UGUGCCGUUACCUCUGAAUUUGG	GUAGCCUAAUGUAGUGUGCCGUUACCUCUGAAUUUGGAUGAAUUUAUGGACAUACAAGCUCAGAGGUAACGGCCACUAAAUUGGCCAU
pxy-miR-8490-3p		PC-3p-114255_4	pxy-miR-8490	2	3	1	0.0625919	0.0893875	0.0339347	UUGUUUGACGGUGUCUGUCUAU	AACCCUUACAGAUAGACAGACACCGUCAAACAAAGUGAUCCUAACUUUGUUUGACGGUGUCUGUCUCUCUGUCUGGCUG
pxy-miR-8491-5p			pxy-miR-8491	11	35	32	0.344256	1.04285	1.08591	AGUAGAUAGUCAGGUAAACGA	AAGACAAGAGUUAUAGCUAGUUGGUAGCUUCUGGAGUAGAUAGUCAGGUAAACGAACGUGCCAGCCUCGUUUGCCUUAUUAUCAACUCCUAGAGGCUUCAUAGUCGCUCUGGUAAU
pxy-miR-8492-3p		PC-3p-134581_4	pxy-miR-8492	0	1	0	0	0.0297958	0	AACACACGCGGGGGUGUCCAGU	AAGGUGGUGGAAAAACUGGAUACCCUUUCGUAUGAUUCUCAGAGGAAACUGACAAACACACGCGGGGGUGUCCAGUAAUUUCAGCACAGA
pxy-miR-8493-3p		PC-3p-198621_3	pxy-miR-8493	10	8	13	0.31296	0.238367	0.441152	UACGAAAUUCAGCAGCAUCACU	AAUAGUUCUUUAGUGAUGCUCCUGAAAUUCAUAGAAUUUCAACUACGAAAUUCAGCAGCAUCACUCUAGAUCUCAU
pxy-miR-8494-3p		PC-3p-166865_3	pxy-miR-8494-3p	4	4	2	0.125184	0.119183	0.0678695	CUGACAAACCCAGUAGAGAAAU	AAUGAUAAGGCAUCUUCUUCUCUACUGAGUCUGGCAGUGGUUUUAAUUUAAUAUUCACUGACAAACCCAGUAGAGAAAUAGAUUACUUAUUUUA
pxy-miR-8494-5p			pxy-miR-8494-5p	420	397	209	13.1443	11.829	7.09236	CUUCUCUACUGAGUCUGGCAGUG
pxy-miR-8495-3p		PC-3p-5943_66	pxy-miR-8495-3p	513	524	224	16.0548	15.613	7.60138	CUGGGGCAUGUCAAGACUCGGC	AAUGGAAGAAUGCUGUGGUGGAGCAGAGUCUUGACAUGUUCCAACGUGUUGUCGGUGCCGCUGGGGCAUGUCAAGACUCGGCUGCAUCACGGCGAUGGCCUCG
pxy-miR-8495-5p			pxy-miR-8495-5p	2982	3110	1411	93.3246	92.6651	47.8819	AGAGUCUUGACAUGUUCCAACG
pxy-miR-8496-3p		PC-3p-41265_11	pxy-miR-8496	23	22	8	0.719807	0.655509	0.271478	AUUUGUAAUACACGUUGUUCUU	AAUUUUUGUAAAGAACUUCGUGUAUUCGUUUAGUUAUAAUUUGUAAUACACGUUGUUCUUAUUAAAAUUA
pxy-miR-8498-3p		PC-3p-82883_6	pxy-miR-8498	40	26	13	1.25184	0.774692	0.441152	GUGGGGCAAUUGCGAAAGCUG	AACGAAGCCUAUAGCUAGCUUUCGCAAUUUGCCGCACCCGUAUGUCAUCUGGGUGGGGCAAAUUGCGAAAGCUGAUUAUCUGGCUUUAAU
pxy-miR-8498-5p	PC-5p-413436_2			2	2	2	0.0625919	0.0595917	0.0678695	GCUUUCGCAAUUUGCCGCACCC
pxy-miR-8499b-3p		PC-3p-37884_12	pxy-miR-8499b	70	118	20	2.19072	3.51591	0.678695	CAAUUUCAUUGGUCGAUGAUU	ACUGCGAGGUAAACAUCGACCAAUUAAAUUGCAUUAAACGCUCAUGCAAUUUCAUUGGUCGAUGAUUUCCUCGCUCA
pxy-miR-8502-3p		PC-3p-70063_7	pxy-miR-8502	117	115	73	3.66163	3.42652	2.47724	CAGGAUGUCGGCAUUCAGCGC	AGACAACCUUUGCAAGGUUUAGUCGCUGAAUGCCGACAUUCUGUAAGUAAUAGUAAUUUUCCAGGAUGUCGGCAUUCAGCGUCGAAGCCCUUUGCAAUACCUACGCGGUUGGAA
pxy-miR-8504-3p		PC-3p-40510_11	pxy-miR-8504	14	7	5	0.438144	0.208571	0.169674	CCAUCCAUACUUGUACGGGU	AUACAUGUAUACAGGGUCUCCGUGCAAGUAUGGAUUUAAUGAAGGGGCUGACGAAGGGACUUGUCGGUUUCCCAAAGUUGGUGGAAAACAGUACCUGAGUUAACUCAUUCAUUCCAUCCAUACUUGUACGGGUAUCCUGUAUACCUGACG
pxy-miR-8505-3p		PC-3p-50270_9	pxy-miR-8505	143	148	50	4.47532	4.40979	1.69673	CUCCAUAGAUUCUAGAUUAACG	AUCAGUCGUUAAUCUAGAGUCUAUGGAGGAUUAGGGUUGGACCCCUACGCCUCCAUAGAUUCUAGAUUAACGCCUACU
pxy-miR-8506-3p		PC-3p-14935_30	pxy-miR-8506	69	73	19	2.15942	2.1751	0.64476	UUAGGUGUGAGGGUCACAGC	AUGCCGCCUGUGACUCUCACACCUGGUACGUUCGUGGAUGCUAUUAGGUGUGAGGGUCACAGCUAGUUUGGUGGAGG
pxy-miR-8507-3p			pxy-miR-8507-3p	517	722	314	16.18	21.5126	10.6555	CAGCAUAUCCAAAAACUCAUCUG	AUGGCAAUGGCCGCCUUGUCAGGGGGUUUUUGGAUACGCAGAAUGUUUUGUCAUACAUCCAGCAUAUCCAAAAACUCAUCUGAUAAUUUGGCCUCUGCGUC
pxy-miR-8507-5p		PC-5p-14178_31	pxy-miR-8507-5p	1	1	3	0.031296	0.0297958	0.101804	GGGGGUUUUUGGAUACGCAGAA
pxy-miR-8509-5p		PC-5p-6864_50	pxy-miR-8509	1230	1208	337	38.494	35.9934	11.436	UAUAAAUCCUCUUUUGCACUGA	CAAGCCAAAACUCCCGGAUCGGUUUAUAAAUCCUCUUUUGCACUGAAUGGGCAUGCUCAGUGGAAAAGAGGAUCUGUAGAUCGAUCCGGGUAUGCGCAAC
pxy-mir-8510a-3p			pxy-miR-8510a-3p	874	969	476	27.3527	28.8722	16.1529	UCGCAGGUGAGAUGAUAGCAUA	CAAGCGGCGGUCUGUUCUCGUCGAUACUGUGAUCUCACCCGCAAGUCGGUCGUGCACUCGCAGGUGAGAUGAUAGCAUUGAAGGGAGGAGCGGCAACCACGCACU
pxy-miR-8510a-5p		PC-5p-6063_55	pxy-miR-8510a-5p	456	576	267	14.271	17.1624	9.06057	ACUGUGAUCUCACCCGCAAGU
pxy-miR-8513-3p		PC-3p-55819_8	pxy-miR-8513-3p	0	1	2	0	0.0297958	0.0678695	CAUUCGGUUUAAGUUCUUUUCU	CCGAGUUGCUGUAAGGAACUUAAAUCGAAUGUCGUCAUGUACUGUCAAAGUAAGGCUUUGAAGGUUGACAUUCGGUUUAAGUUCUUUUCUGCAACUAGC
pxy-miR-8513-5p		PC-5p-52114_9	pxy-miR-8513-5p	7	2	10	0.219072	0.0595917	0.339347	UAAGGAACUUAAAUCGAAUGUC
pxy-mir-8514-3p		PC-3p-43425_11	pxy-mir-8514	4	11	3	0.125184	0.327754	0.101804	ACAGCGAUACGGCUUUUCGCUU	CCGGCGAGAAGCCGUAUCGUUGCCAGUUGAGUGCGUCACAGCGAUACGGCUUUUCGCUUG
pxy-miR-8514-5p			pxy-mir-8514	122	146	55	3.81811	4.35019	1.86641	GCGAGAAGCCGUAUCGUUGCCA
pxy-mir-8515-3p		PC-3p-65894_7	pxy-mir-8515	17	19	7	0.532032	0.566121	0.237543	CGGCCGGUAAUGGAAUGAAUGC	CCAGCGAGUAGCCAUCGCGCCCCGACCCCCGCCGCCGCGCCGCCACCGCGCGCGUUCCCCUAUCUCCCUGUCGUUGCAUUCAUUCCAUUACCGGCCGCGGCGUGCAGGUUCUUAUGCGGCCGGUAAUGGAAUGAAUGCAACGACAGGAAGGGAGGGCAACGCGCGCGGUGGCGGCGCGGCGGCGGCGC
pxy-miR-8517a-5p		PC-5p-180668_3	pxy-miR-8517a	4	2	0	0.125184	0.0595917	0	UAUUGAACUGUUCUGUCACUCUUUGU	CCAUAUAGUCUAGCCCCCUUAUUCAUAAAAUAGUUAGUGGAGACUUAAGCUAUUGAACUGUUCUGUCACUCUUUGACAGAGAACAAUUUGUUCUUUGACAGAGAGGGACAAAACAGUUGAAUAGCUAAAGCGUCCAUUAACUUUUUUAUGAAUAAGGGGGUUAGUCUAUACAU
pxy-miR-8517b-5p			pxy-miR-8517b	3	3	3	0.0938879	0.0893875	0.101804	UAACUAUUGAACUGUUCUGUCAAA	CUAACCCCCUUAUUCAUAAAAAAGUUACUGAACGGAUUAACUAUUGAACUGUUCUGUCAAACAAUUUGUUCUUUGACAGAGAGUGACAAAACAGUUCAAUAGCUAAUCCGUCCAGUAACUUUUUUAUGAAUAAGGGGGUAAG
pxy-miR-8520-3p		PC-3p-10703_37	pxy-miR-8520-3p	155	149	70	4.85088	4.43958	2.37543	CUUCGCCAGAGAGUCGCAUAGU	CUUAGCCCCUUCUCCCACUAUACGACUCUCUGGCGAUGCCACAGCGACUACGACUGGCUUCGCCAGAGAGUCGCAUAGUGGGAGAUGGGGUUUAA
pxy-miR-8520-5p		PC-5p-4606_65	pxy-miR-8520-5p	433	347	151	13.5512	10.3392	5.12414	UAUACGACUCUCUGGCGAUGCC
pxy-mir-8521a-3p		PC-3p-87527_5	pxy-mir-8521a-10	2293	3030	1228	71.7617	90.2814	41.6718	CUUGUCCCGAAUUUUGACUCUGCC	CGCGGCAGUCAGAAUUCGGGACAAGCCCGGGGCGGUCGCUUGUCCCGAAUUUUGACUCUGCCAAA
pxy-mir-8521b-3p		PC-3p-8928_42	pxy-miR-8521b-10	1593	2151	861	49.8545	64.0908	29.2178	CUUGUCCCGAAUUUUGACUCGGCC	CGCGGCAGGCAGAAUUCGGGACGAGCCCGGAGCGGUGGCUUGUCCCGAAUUUUGACUCGGCCAAA
pxy-miR-8522-3p		PC-3p-34733_13	pxy-miR-8522	160	135	22	5.00736	4.02244	0.746564	AUUUGCCGAAGGUUCUGAUACC	GAAAAUACAGACCGUCUCGGAACCUUCGGCAAAUGAUGGUAAACGUCUCAUUUGCCGAAGGUUCUGAUACCAACUGUAUUCAC
pxy-miR-8523-5P		PC-5p-145893_4	pxy-miR-8523	146	186	158	4.56921	5.54203	5.36169	GAAAGAUGGUUAUCGGUU	GAAAGAUGGUUAUCGUUUCGUAACUGAGCGUUUAAGAAACAAGAUAGCACUCUAAU
pxy-miR-8524-3p		PC-3p-26823_18	pxy-miR-8524-3p	16	22	7	0.500736	0.655509	0.237543	UAUGUGACUUGCAAAGCCAAGC	GACCAAGUACGGGUUUGCAAGCCACAUAUAAUUACAGUAUGUAUGUGACUUGCAAAGCCAAGCUUGUAU
pxy-miR-8524-5p		PC-5p-22660_19	pxy-miR-8524-5p	1	0	0	0.031296	0	0	ACGGGUUUGCAAGCCACAUAUA
pxy-miR-8525-5p			pxy-miR-8525	523	720	191	16.3678	21.453	6.48153	UCCUGUAUGUGAACAACAUAACUG	GACUAUGUGGUGCCGUGUCCUGUAUGUGAACAACAUAACUGUAAGUACAACCAGUUGUUUUUCACAUAUAGAAUACGGCGCCAUAUUGA
pxy-miR-8526-5p		PC-5p-51882_9	pxy-miR-8526	10	4	3	0.31296	0.119183	0.101804	UACAACCCUGUCUACUCUCAGG	GCACAUUAUUUCUGGUAUCUGCUACUUUUAGGAGCUGAAGGUUGGAAACUGUUUAUGUACUGUCUGAGGCAUACAACCCUGUCUACUCUCAGGUAUCAUUGUCACCCUGAGAUGGGUCAGGUUUGGUUGCCUCGGACUGUACAAUGCAUAUACCUGCGGCACCCUUCCCGUGGUCUGUCUCCGAAAAC
pxy-miR-8527-3p		PC-3p-35976_13	pxy-miR-8527	6	7	5	0.187776	0.208571	0.169674	CUAUGAGAAAGCACGUAACA	GCGGAGGACGCGGCACUACGAGCUUUCUCGUAGCACGGGCCAGUCCUGCUAUGAGAAAGCACGUAACAGUAAUAAAUCCUCAGA
pxy-miR-8529-5p		PC-5p-45011_10	pxy-miR-8529	26	55	34	0.813695	1.63877	1.15378	UCAGUCUCUGUAUUCUCCCUUCA	GCUGCCCUUAGGGUCAGUCUCUGUAUUCUCCCUUCACAGUCAAUAUCAUACCUGAAGGAGGAUAUUGAGGCUUAUCCUACGGGCACG
pxy-miR-8530-3p		PC-3p-1778_110	pxy-miR-8530-3p	130	158	50	4.06848	4.70774	1.69674	UAAGGUCAUCACGUUUUGUCC	GCUGGCGGGCGGUGCGGACAGAUCGUGAUGGCCUUAGACUUUCGUAGAUCUAAGGUCAUCACGUUUUGUCCCUACCGUCCAGCCGAA
pxy-miR-8530-5p		PC-5p-44686_10	pxy-miR-8530-5p	39	83	25	1.22054	2.47306	0.848368	ACAGAUCGUGAUGGCCUUAGA
pxy-miR-8532-3p		PC-3p-38941_12	pxy-miR-8532-3p	609	566	417	19.0592	16.8644	14.1508	UUUCGACACGAGAUGCUCUGUGU	GUCGUCCGUCUAGCGCGGGGCAUCUUGUGUCGAAAACUACCAGUUUCGACACGAGAUGCUCUGUGCUAGGCGGACCUG
pxy-miR-8532-5p		PC-5p-69049_7	pxy-miR-8532-5p	20	25	23	0.625919	0.744896	0.780499	CGGGGCAUCUUGUGUCGAAAACU
pxy-miR-8533-3p		PC-3p-121056_4	pxy-miR-8533	46	24	16	1.43961	0.7151	0.542956	UUCUAGAGGAUCUUGGGCGCGC	GUCGUUUGUUGUGUCGAUGGGCAAGCCCAAAAUCCACUAGAAAGGGCGAGAAAGAAUUCUAGAGGAUCUUGGGCGCGCGUACUCGACACUACUGAACUAC
pxy-miR-8534-3p		PC-3p-11299_35	pxy-miR-8534-3p	9	2	10	0.281664	0.0595917	0.339347	GAAGUCUGCCGAUGCCGUCAGU	GUGCCCAAUGACGGCAUCGGCAGCCUAAUCAUGUGCUAAAAUCCUGAAGUCUGCCGAUGCCGUCAGUGGGACC
pxy-miR-8534-5p		PC-5p-66168_7	pxy-miR-8534-5p	15	5	4	0.46944	0.148979	0.135739	UGACGGCAUCGGCAGCCUAAU
pxy-miR-8535-3p		PC-3p-94124_5	pxy-miR-8535-3p	0	7	1	0	0.208571	0.0339347	AGAUAGUUGGUGUCAGUCAGU	GUGUCGCACGGACUGACUGACACCAACUAUCUACAGCUGACACACCUGUAGAUAGUUGGUGUCAGUCAGUCCGUGCGAGCA
pxy-miR-8535-5p		PC-5p-160069_3	pxy-miR-8535-5p	3	3	0	0.0938879	0.0893875	0	UGACUGACACCAACUAUCUACA
pxy-miR-8536b-3p			pxy-miR-8536b-3p	4703	5130	2166	147.185	152.853	73.5026	CCUAUCUCAGCUAUGUCACUA	UAAUCUGACAUUAGUCAGUGACAUAGCUGGGAUAAGUUAGUGUGAAAUGAAACCUAUCUCAGCUAUGUCACUAUCUCGUGUCAGGAAU
pxy-miR-8536b-5p		PC-5p-1600_118	pxy-miR-8536b-5p	102	109	48	3.19219	3.24775	1.62887	GUGACAUAGCUGGGAUAAGUU
pxy-miR-8539-3p		PC-3p-11250_36	pxy-miR-8539-3p	26	52	16	0.813695	1.54938	0.542956	CGUUUAUUUGGAAACUAUCCC	UAUGUAAUUAGUGGCGGAGUAAUUUCCAGAUAAACGUACGUCUUUAUAUCUACGUUUAUUUGGAAACUAUCCCGGCACAAUUACCAU
pxy-miR-8539-5p			pxy-miR-8539-5p	118	140	38	3.69292	4.17142	1.28952	AGUAAUUUCCAGAUAAACGUA
pxy-miR-8544-3p			pxy-miR-8544-3p	88	83	25	2.75405	2.47306	0.848368	AAUGUAGCUCACAAAGCGUUCA	UGCGGCGCCGCUAUGAACGCUUUGUGAGCUACAUUAUACAUUCAACUAAAUAAUGUAGCUCACAAAGCGUUCAAGUCGGCACCAAG
pxy-miR-8544-5p		PC-5p-10726_37	pxy-miR-8544-5p	7	6	4	0.219072	0.178775	0.135739	AACGCUUUGUGAGCUACAUUAU
pxy-miR-87-3p	pxy-miR-87-3p	bmo-miR-87_L+1		366	363	130	11.4543	10.8159	4.41152	GUGAGCAAACUUUCAGGUGUGU	CUCCUGAAUCCUGAAGAAAGAACACAGUUUGGUACACUGAUGGGCCUGAACUUUUUGCUCUAACCUGUGUUGGACUAGGUGAGCAAACUUUCAGGUGUGUUAGUGCCAACUUUUCGACGAGAUUAAGAAA
pxy-miR-927-3p	pxy-miR-927*	bmo-miR-927*_R+3（dme-miR-927-3p_1ss18GA）		539	630	255	16.8685	18.7714	8.65336	CAAAGCGUUUGGAUUCUAAAA	UGCAGCCUUUUUGCUUUAGAAUUCCUACGCUUUACCGUUGCCAAGUAGUUGGGCAAAGCGUUUGGAUUCUAAAACGAAAUAACUGCCA
pxy-miR-927-5p	pxy-miR-927	bmo-miR-927(dme-miR-927-5p)		413	575	270	12.9252	17.1326	9.16238	UUUAGAAUUCCUACGCUUUACC
pxy-miR-929-3p	pxy-miR-929	bmo-miR-929-3p_R-1_1ss10CG		40	55	12	1.25184	1.63877	0.407217	CUCCCUAAUGGAGUCAGGUUG	UGUUAAAUUGACUCUAGUAGGGAGUCCGUUCCGCGCGACUCCCUAAUCGAGUCAGGUUGACUUCUUUGAUGCUAAAUCGACG
pxy-miR-929-5p		bmo-miR-929_L+2R-1(dme-miR-929-5p)		90	109	34	2.81663	3.24775	1.15378	AAAUUGACUCUAGUAGGGAGUC
pxy-miR-92a-3p	pxy-miR-92a-3p	bmo-miR-92a		398	390	247	12.4558	11.6204	8.38188	UAUUGCACCAGUCCCGGCCUAU	UAAGGCCUGUGUGUAUGGGCGGUGACUGUUGCUAUAUUCGGUUUUAGCGCGAUAUUGCACCAGUCCCGGCCUAUCCACGCGGCCCUGUCGCAGCACCGCUAGCCGGCAGCCUCCGCGGUCCCGUUACCGGUCGUUACUCCGGGCUCCAGCGGUGGUCUGGCUAGGACGUGAUUCGGUGUAACC
pxy-miR-932-3p	pxy-miR-932-3p	PN-UCa-miR-932-3p_R+1(UCa-miR-932-3p_R+1)		10	7	3	0.31296	0.208571	0.101804	UGCAAGCAGUGCGGAAGUGAGG	GACCUCAAUUCCGUAGUGCAUUGCAGUAAGUAAUGACACCUGCAAGCAGUGCGGAAGUGAGGUG
pxy-miR-932-5p	pxy-miR-932-5p	bmo-miR-932_R+1(dme-miR-932-5p_R+1)		35	77	39	1.09536	2.29428	1.32345	UCAAUUCCGUAGUGCAUUGCAGU
pxy-miR-965-3p	pxy-miR-965*	PN-dsi-miR-965*_R+1	pxy-miR-965-3p	104	127	35	3.25478	3.78408	1.18772	UAAGCGUAUAGCUUUUCCCCU	AUCAGCUGUAUUACUGAGGGAGAAGUUAUAUCGCUGUAUGUAUUAUGUGCACUAUCAUAAGCGUAUAGCUUUUCCCCUUAGUGGUACAGCUAUC
pxy-miR-965-5p		hme-mir-965-p5_1ss14GU	pxy-miR-965-5p	66	48	29	2.06553	1.4302	0.984107	GGGAGAAGUUAUAUCGCUGUAUG
pxy-miR-970-3p	pxy-miR-970-3p	bmo-miR-970		2227	2898	1295	69.6961	86.3484	43.9455	UCAUAAGACACACGCGGCUCU	UGGAGGAAUAGACAGAGCCUUGCGUGUGCUCUUAUUGGUAGUGUGACUGAUAAUCUAUCAUAAGACACACGCGGCUCUGUCUGACUCCAGCG
pxy-miR-970-5p		bmo-miR-970*_14CA(bmo-miR-970-5p_1ss14CA)	bmo-miR-970-5p	25	29	13	0.782399	0.86408	0.441152	AGCCUUGCGUGUGCUCUUAUUGGUA
pxy-miR-993a-3p	pxy-miR-993a	bmo-miR-993a		1209	1406	593	37.8368	41.893	20.1233	GAAGCUCGUCUCUACAGGUAUCU	GGCACAUUCGUGAUCUACCCUGUAGAUCCGGGCUUUUGUAGAUUAAUUACAUCAGAAGCUCGUCUCUACAGGUAUCUCACGGCUGGAA
pxy-miR-993a-5p	pxy-miR-993a*	bmo-miR-993a*_L-2R+1		84	94	40	2.62886	2.80081	1.35739	UACCCUGUAGAUCCGGGCUUUUG
pxy-miR-998-3p	pxy-miR-998-3p_1	bmo-miR-998_R+2		225	253	106	7.0416	7.53835	3.59708	UAGCACCAUGGGAUUCAGCUCA	CGCGAGCUGUAUCCCGCGUGGCUGCAGUGCCCCCUCGGGGAGCACCAUGGGCGUUACAUCACGAACGUGUAGCACCAUGGGAUUCAGCUCACGA
pxy-miR-9a-3p	pxy-miR-9a*	bmo-miR-9a*_L-1	pxy-miR-9a-3p	307	383	179	9.60786	11.4118	6.07432	UAAAGCUAGGUUACCGGAGUUA	GUAGUAGAUUGGUUAAUUAUCUUUGGUUAUCUAGCUGUAUGAGUAAUAUAGACAUCAUAAAGCUAGGUUACCGGAGUUAAGUGCCGUCUAUGUC
pxy-miR-9a-5p	pxy-miR-9a	bmo-miR-9a	pxy-miR-9a-5p	11688	12516	5121	365.788	372.925	173.78	UCUUUGGUUAUCUAGCUGUAUGA
pxy-miR-9b-3p	pxy-miR-9C-3p	bmo-miR-9C_R-2	pxy-miR-9b-3p	572	611	261	17.9013	18.2053	8.85697	UAAAGUUAUGGUACCGAAGUCC	UGAAGCUGCAUGGGCGCGGCUCGGCUCUUUGGUAUCCUAGCUGUAGGCGUUUACGAAGCGGCCUAAAGUUAUGGUACCGAAGUCCCGGGCCUCGCCAUUCGCUACG
pxy-miR-9b-5p	pxy-miR-9C*	PN-dme-miR-9C-5p_R-1	pxy-miR-9b-5p	31184	29007	13145	975.933	864.288	446.072	UCUUUGGUAUUCUAGCUGUAG
pxy-miR-iab-4-5p	pxy-miR-iab-4-5p	bmo-miR-iab-4-5p		112	164	44	3.50515	4.88652	1.49313	ACGUAUACUGAAUGUAUCCUGA	GCGUCGCCUUCUGUACGUAUACUGAAUGUAUCCUGAGUGCGCGAUUCUUGUCCGGUAUACCUUCAGUAUACGUAACAGAAGAUGACAC
pxy-miR-iab-8-3p		PN-bmo-miR-iab-8-3p(bmo-mir-iab-8-p3)		1	0	1	0.031296	0	0.0339347	AGGAUACAUUCAGUAUACGUACA	GUGUCAUCUUCUGUUACGUAUACUGAAGGUAUACCGGACAAGAAUCGCGCACUCAGGAUACAUUCAGUAUACGUACAGAAGGCGACGC
pxy-miR-iab-8-5p		bmo-miR-iab-8_R+2		3	6	1	0.0938879	0.178775	0.0339347	UUACGUAUACUGAAGGUAUACCGGA
