# Supplementary material for: Global identification of microRNAs associated with chlorantraniliprole resistance in diamondback moth Plutella xylostella (L.)
Source: Sci Rep. 2017 Jan 18;7:40713. doi: 10.1038/srep40713 (PMC5241650; doi:10.1038/srep40713)
Supplement: Supplementary Dataset 2 [file srep40713-s3.xls]

## Sheet: Sheet1
Table S2: Conserved miRNAs identified in this research whose pre-miRNA sequence was not detected in the DBM genome Version 2.
			Absolute read counts			TPM
MiRNA name used in this study	Reported by Etebari et al	Reported by Liang et al	CHS	CHR	ZZ	CHS	CHR	ZZ	Sequence
pxy-bantam-3p	pxy-bantam-3p	pxy-bantam-3p	268877	285557	99336	8414.77	8508.41	3370.94	UGAGAUCAUUGUGAAAGCUGAU
pxy-bantam-5P	pxy-bantam*		4	9	1	0.125184	0.268163	0.0339347	UGGUUUUCAUAAUGAUUUGACAGA
pxy-miR-125-5p	pxy-miR-125		81	78	78	2.53497	2.32408	2.64691	UCCCUGAGACCCUAACUUGUGA
pxy-miR-1260-5p	PC-5p-19641_29	PC-5p-81253	60	68	34	1.87776	2.02611	1.15378	AUCCCACCGCUGUCACCA
pxy-miR-133-3P	pxy-miR-133	bmo-miR-133	2052	1997	1014	64.2193	59.5023	34.4098	UUGGUCCCCUUCAACCAGCUGU
pxy-miR-133-5p		PN-bmo-miR-133-5p(dme-miR-133-5p_2ss12AT21GA)	6	6	1	0.187776	0.178775	0.0339347	AGCUGGUUGACUUCGGGUCAAAU
pxy-miR-13a-3p		bmo-miR-13a_R+212CT	36	49	19	1.12666	1.46	0.64476	UAUCACAGCCAUUUUGAUGUGGU
pxy-miR-2478-3p	PC-5p-414498_2/PC-3p-295443_2	PC-3p-112314	214	168	154	6.69734	5.0057	5.22595	UAUCCCACUUCUGACACCA
pxy-miR-2538-3p	pxy-miR-2538-3p		6	7	2	0.187776	0.208571	0.0678695	AAUUAGAAUUUCUGCCUUCAGACU
pxy-miR-275-3p	pxy-miR-275-3p_1	bmo-miR-275	2284	1772	1276	71.48	52.7982	43.3007	UCAGGUACCUGAAGUAGCGCGCG
pxy-miR-275-5p		mse-mir-275-p5_1ss11CG	92	65	42	2.87923	1.93673	1.42526	CGCGCUACUCGGGCGCCGAGGCU
pxy-miR-2765-5p	pxy-miR-2765	bmo-miR-2765	17	8	5	0.532032	0.238366	0.169674	UGGUAACUCCACCACCGUUGGC
pxy-miR-2768-3p	pxy-miR-2768	bmo-miR-2768	148	173	65	4.63181	5.15468	2.20576	AUUGGUUAAGAUAUUGCAUCGU
pxy-miR-279e-3p	pxy-miR-279b_1	bmo-miR-279b	5849	5885	2425	183.05	175.349	82.2917	UGACUAGAUCUACACUCAUUGA
pxy-miR-2c-3p	pxy-miR-2c_1	bmo-miR-2b-3p	602	699	265	18.8402	20.8273	8.9927	UAUCACAGCCAGCUUUGAUGAGCGU
pxy-miR-305-3p	pxy-miR-305*	bmo-miR-305*_L+1R+1(bmo-miR-305-3p_L+1R+1)	54	52	21	1.68999	1.54938	0.712629	AGGCGCUUGUUGGAGUACACUU
pxy-miR-305-5p	pxy-miR-305	bmo-miR-305_R+1	877	856	280	27.4466	25.5052	9.50172	AUUGUACUUCAUCAGGUGCUCUGG
pxy-miR-3477-5p	pxy-miR-3477-5p	PN-UCa-miR-3477-5p_R-1	692	787	291	21.6568	23.4493	9.87501	UAAUCUCAUUUGGUAACUGUGA
pxy-miR-375-3p	pxy-miR-375*	bmo-miR-375*	329	353	221	10.2964	10.5179	7.49958	UUUGUUCGCCCCGGCUCGUGUCG
pxy-miR-375-5p		bmo-miR-375-5p_1ss12CT（bmo-miR-375_12CT）	11	3	2	0.344256	0.0893875	0.0678695	ACCCGAGCGGUUUGAGCAAACU
pxy-miR-4969-5p	PC-5p-6647_90		2376	838	647	74.3592	24.9689	21.9558	CGGUAAAGCGAAUGAUUAGAGGCAUUGG
pxy-miR-6498-5p		bmo-miR-6498-5p_L-3R-2_1ss16AT	9	1	3	0.281664	0.0297958	0.101804	GUCUGUUGUCGCUGCCGU
pxy-miR-8-3p	pxy-miR-8	bmo-miR-8	145792	155955	52901	4562.7	4646.81	1795.18	UAAUACUGUCAGGUAAAGAUGUC
pxy-miR-8-5p	pxy-miR-8*	bmo-miR-8*	6926	5624	2635	216.756	167.572	89.418	CAUCUUACCGGGCAGCAUUAGA
pxy-miR-92b-3p	pxy-miR-92b	bmo-miR-92b	3594	3131	1849	112.478	93.2908	62.7453	AAUUGCACCAAUCCCGGCCUGC
pxy-miR-981-3p	pxy-miR-981	PN-dme-miR-981-3p	264	291	102	8.26214	8.67059	3.46134	UUCGUUGUCGACGAAACCUGCA
pxy-miR-989-3p		bmo-miR-989_R+1	29	17	9	0.907583	0.506529	0.305413	GUGUGAUGUGACGUAGUGGAAG
