# Supplementary material for: Global identification of microRNAs associated with chlorantraniliprole resistance in diamondback moth Plutella xylostella (L.)
Source: Sci Rep. 2017 Jan 18;7:40713. doi: 10.1038/srep40713 (PMC5241650; doi:10.1038/srep40713)
Supplement: Supplementary Dataset 3 [file srep40713-s4.xls]

## Sheet: Sheet1
Table S3: Novel miRNAs predicted in this research.
Novel miRNAs predicted by miRDeep2								Mature reads counts (TPM)			Star reads counts (TPM)
Provisional id	miRDeep2 score	Significant randfold p-value	Consensus mature sequence	Consensus star sequence	Consensus precursor sequence	Length (nt)	Mature arm	CHS	CHR	ZZ	CHS	CHR	ZZ	precursor coordinate
pxy-novel-117_9740	159.2	yes	ucagucuuuuucucuuucuuau	ggggagagaaaucgacuuagacu	ggggagagaaaucgacuuagacuuuguuuuguaucagucagucuuuuucucuuucuuau	22	3P	24640(771.133)	36173(1077.81)	15974(542.073)	784(24.536)	836(24.9093)	450(15.2706)	scaffold_117:731242..731301:-
pxy-novel-127_10080	44.2	yes	caauaaacacaguauccgacc	cgggcccuguguugcuuggu	cgggcccuguguugcuugguccgucccacuggcaccaauaaacacaguauccgacc	21	3P	3521(110.193)	4168(124.189)	1590(53.9562)	5(0.15648)	6(0.178775)	6(0.203608)	scaffold_127:943582..943638:+
pxy-novel-95_8740	35.9	yes	gcaccuggccagaaagacc	uuuugucagucagguacaca	gcaccuggccagaaagacccagagguaacgccggguuuuugucagucagguacaca	19	5P	22215(695.24)	23006(685.483)	28313(960.794)	2(0.0625919)	1(0.0297958)	1(0.0339347)	scaffold_95:328611..328667:+
pxy-novel-288_16258	33.2	yes	acuuugaggacguuacaucggu	cgauguaucguccuccauguauc	cgauguaucguccuccauguaucauuguaucgauacuuugaggacguuacaucggu	22	3P	1007(31.515)	760(22.6448)	320(10.8591)	11(0.344256)	6(0.178775)	0	scaffold_288:219264..219320:-
pxy-novel-14_1762	32.2	yes	cgcagauuacguuuucgucacg	agacggagcguagucugcgucc	agacggagcguagucugcguccaggcgagacgcagauuacguuuucgucacg	22	3P	303(9.48268)	272(8.10447)	134(4.54725)	0	0	0	scaffold_14:2567052..2567104:-
pxy-novel-77_7193	21.9	yes	cgcaaaugacguuuucguccaa	agacggagcgucgucugcguc	agacggagcgucgucugcguccuagucagacgcaaaugacguuuucguccaa	22	3P	727(22.7522)	2360(70.3182)	445(15.101)	1(0.031296)	0	0	scaffold_77:577839..577891:+
pxy-novel-293_16368	14.5	yes	aaaacgaaccgauucuugcgc	auuagaaucaguacgcuuugu	auuagaaucaguacgcuuuguugucaccugcgcgugaguucacaaaacgaaccgauucuugcgc	21	3P	45(1.40832)	39(1.16204)	24(0.814434)	15(0.46944)	3(0.0893875)	4(0.135739)	scaffold_293:116605..116669:+
pxy-novel-53_5079	13.8	yes	cgcaaauuacguucucgucaac	agacggagcguagucugcgucg	agacggagcguagucugcgucgagcucagacgcaaauuacguucucgucaac	22	3P	0	0	0	2(0.0625919)	1(0.0297958)	0	scaffold_53:356122..356174:+
pxy-novel-541_21004	13.2	yes	acaggcucguuauugacgcuga	acgucaauaacuaugucugugu	acgucaauaacuaugucugugugguggcuucagaaauaacacaggcucguuauugacgcuga	22	3P	8(0.250368)	2(0.0595917)	13(0.441152)	4(0.125184)	8(0.238367)	1(0.0339347)	scaffold_541:151919..151981:+
pxy-novel-560_21151	12.8	yes	uucuauuacugucuuccucug	agguaaacaguaauagguc	agguaaacaguaauagguccacuuuuuauuuugguucuauuacugucuuccucug	21	3P	102(3.19219)	96(2.8604)	52(1.76461)	1(0.031296)	0	0	scaffold_560:53959..54014:+
pxy-novel-213_13886	12.7	yes	uuguacauuucagcucgucuca	agacgggcucaaaugcagaacu	uuguacauuucagcucgucucauauaaacauauuagacgggcucaaaugcagaacu	22	5P	11(0.344256)	13(0.387346)	8(0.271478)	7(0.219072)	5(0.148979)	3(0.101804)	scaffold_213:349067..349123:-
pxy-novel-632_21762	12.3	yes	cccugaaucgugccauugauua	auucaauggcgcgauucagggca	cccugaaucgugccauugauuaguaaacuauucaauggcgcgauucagggca	22	5P	5(0.15648)	1(0.0297958)	3(0.101804)	5(0.15648)	9(0.268163)	1(0.0339347)	scaffold_632:24449..24501:-
pxy-novel-14_1712	11.8	yes	guaaagcuuuauaaucugucu	auggauuauauugcugaacca	auggauuauauugcugaaccaguaccuaccuagcugguaaagcuuuauaaucugucu	21	3P	39(1.22054)	40(1.19183)	27(0.916238)	32(1.00147)	37(1.10245)	20(0.678695)	scaffold_14:1269279..1269336:-
pxy-novel-108_9352	5.8	yes	caggccugcucucuguuuguucgca	cgaaauagauugcagucaagagg	caggccugcucucuguuuguucgcauuguuuuuaugcugcgaaauagauugcagucaagagg	25	5P	1(0.031296)	0	1(0.0339347)	0	0	1(0.0339347)	scaffold_108:1030794..1030856:+
pxy-novel-16_1977	5.7	yes	caacagagaaggauggaaccgc	gcuuccauccuucucuguugug	gcuuccauccuucucuguugugugcuggcucacaacagagaaggauggaaccgc	22	3P	17(0.532032)	19(0.566121)	14(0.475086)	1(0.031296)	0	0	scaffold_16:1955186..1955240:+
pxy-novel-179_12407	5.2	yes	uaaauucauuauuggugccagaa	agguaccaagauugaaucuaugu	agguaccaagauugaaucuauguugugaaaauaucauaaauucauuauuggugccagaa	23	3P	1(0.031296)	1(0.0297958)	0	3(0.0938879)	2(0.0595917)	0	scaffold_179:38459..38518:-
pxy-novel-127_10083	5.1	yes	uuccaaggauuuuucacugcua	uaccaguuaacaauccuagaa	uaccaguuaacaauccuagaaaugaagcauucauuccaaggauuuuucacugcua	22	3P	6(0.187776)	13(0.387346)	8(0.271478)	0	1(0.0297958)	0	scaffold_127:944203..944258:+
pxy-novel-98_8920	4.6	yes	gauuauuaccguaggagccgccc	gacucccgcagugaaaaucuc	gacucccgcagugaaaaucucgcguuuccguugggagauuauuaccguaggagccgccc	23	3P	41(1.28313)	44(1.31102)	20(0.678695)	0	0	0	scaffold_98:776100..776159:-
pxy-novel-98_8911	4.4	yes	uggcgugacgcucugcaaguca	caugaacagcgucacgucc	uggcgugacgcucugcaagucaggacugagacaucuauacaugaacagcgucacgucc	22	5P	9(0.281664)	5(0.148979)	3(0.101804)	10(0.31296)	13(0.387346)	3(0.101804)	scaffold_98:774036..774094:-
pxy-novel-74_6818	4.3	yes	aaacauccauguaaacauccugaca	uguuuacauggacguuuaua	uguuuacauggacguuuauaaauauagcaguuuacaaacauccauguaaacauccugaca	25	3P	1070(33.4867)	769(22.913)	532(18.0533)	0	1(0.0297958)	0	scaffold_74:1249199..1249259:-
pxy-novel-390_18802	4.1	yes	uagggaacugccaggcau	gcuuuuguuuucccacu	uagggaacugccaggcaucaauuaagaagaaccccguaccguaaggugcgggguuuuuugcuuuuguuuucccacu	18	5P	3(0.0938879)	6(0.178775)	7(0.237543)	0	0	0	scaffold_390:21823..21899:+
pxy-novel-13_1575	4.1	yes	uauggggauacguucgucuagca	cuagacuugcguaucaucauuau	uauggggauacguucgucuagcaaacuuguacuagacuugcguaucaucauuau	23	5P	14(0.438144)	5(0.148979)	1(0.0339347)	0	0	1(0.0339347)	scaffold_13:509336..509390:-
pxy-novel-40_4117	4	yes	gaaauaccacuacuuuuacc	acgagguagguaccuuguu	acgagguagguaccuuguucuccauucaugacaagaucagcaaaccucgugauggauggggaagaaauaccacuacuuuuacc	20	3P	713(22.314)	679(20.2314)	1193(40.4841)	0	0	0	scaffold_40:422249..422332:+
pxy-novel-70_6385	3.8	yes	cgcaaauuacguucucgucaac	agacggagcuuagucugcguc	agacggagcuuagucugcgucgagcucagacgcaaauuacguucucgucaac	22	3P	42(1.31443)	64(1.90693)	13(0.441152)	0	0	0	scaffold_70:114616..114668:+
pxy-novel-325_17550	3.7	yes	uaacaggacgucuuggaccaac	ugguccaagacguccuguuauu	ugguccaagacguccuguuauuauauuuacuugaauaacaggacgucuuggaccaac	22	3P	1(0.031296)	4(0.119183)	0	1(0.031296)	1(0.0297958)	0	scaffold_325:361971..362028:-
pxy-novel-405_18997	3.5	yes	guaaaugcaggcgcgcucug	gggcgcgcagaaauaaauuuauaa	gggcgcgcagaaauaaauuuauaauuguaaaugcaggcgcgcucug	20	3P	5(0.15648)	3(0.0893875)	0	0	0	1(0.0339347)	scaffold_405:33158..33204:+
pxy-novel-199_13214	3.4	yes	acccaauguucguuagugauua	aucacuuccauaacauuggaaga	acccaauguucguuagugauuauuccguuuuauagggcuuaucacuuccauaacauuggaaga	22	5P	503(15.7419)	308(9.17712)	140(4.75086)	2(0.0625919)	0	0	scaffold_199:905906..905969:+
pxy-novel-166_11995	3.4	yes	uuugaagaaggucccaag	ugauacaaacuucaaacg	uuugaagaaggucccaaggcgugaacaguccgaguaagauuaacuuguuuguuuucugugcuaacgucaugauacaaacuucaaacg	18	5P	0	0	1(0.0339347)	0	0	0	scaffold_166:548902..548989:-
pxy-novel-175_12261	3.1	yes	ucccgaaagagguuaacugaaca	cucagucaccgacuuucgggaua	ucccgaaagagguuaacugaacaaagaaauucuuuacaaccugcucagucaccgacuuucgggaua	23	5P	2(0.0625919)	0	1(0.0339347)	1(0.031296)	0	0	scaffold_175:988043..988109:-
pxy-novel-687_22113	3.1	yes	ugagcugcaggugcugagcacuuca	ugacgugucuccgccugcacuc	ugagcugcaggugcugagcacuucacguuccacccgugacgugucuccgccugcacuc	25	3P	8(0.250368)	2(0.0595917)	0	3(0.0938879)	0	0	scaffold_687:68088..68146:-
