# Supplementary material for: Global identification of microRNAs associated with chlorantraniliprole resistance in diamondback moth Plutella xylostella (L.)
Source: Sci Rep. 2017 Jan 18;7:40713. doi: 10.1038/srep40713 (PMC5241650; doi:10.1038/srep40713)
Supplement: Supplementary Dataset 4 [file srep40713-s5.xls]

## Sheet: Sheet1
Table S4: Differentially expressed miRNAs between CHR and CHS
	Absolute read counts		TPM
MiRNA name	CHS	CHR	CHS	CHR	log2Foldchange	p value
pxy-miR-279c-5p	2	8	0.0625919	0.238367	1.92914	0.0395481
pxy-miR-276-5p	44	94	1.37702	2.80081	1.02429	4.11e-06
pxy-mir-8487-3p	2245	1028	70.2595	30.6302	-1.19774	3.85e-96
pxy-miR-8488-5p	6	1	0.187776	0.0297958	-2.65583	0.0325547
pxy-miR-8491-5p	11	35	0.344256	1.04285	1.59898	1.04285
pxy-mir-8514-3p	4	11	0.125184	0.327754	1.38856	0.0418869
pxy-miR-8529-5p	26	55	0.813695	1.63877	1.01005	0.00362108
pxy-miR-8530-5p	39	83	1.22054	2.47306	1.01878	9.98e-06
pxy-miR-8533-3p	46	24	1.43961	0.7151	-1.00946	0.00457585
pxy-miR-8534-3p	9	2	0.281664	0.0595917	-2.24079	0.0313114
pxy-miR-8534-5p	15	5	0.46944	0.148979	-1.65583	0.019856
pxy-miR-8535-3p	0	7	0.01	0.208571	4.38247	0.00948578
pxy-miR-8539-3p	21	52	0.657215	1.54938	1.23725	3.31e-05
pxy-miR-932-5p	35	77	1.09536	2.29428	1.06664	1.82e-05
pxy-miR-375-5p	11	3	0.344256	0.0893875	-1.94534	0.0277368
pxy-miR-4969-5p	2376	838	74.3592	24.9689	-1.57438	1.32e-185
pxy-miR-625_117616-3p	28	4	0.876287	0.119183	-2.87822	5.82e-06
pxy-miR-625_85053-3p	5838	2322	182.706	69.186	-1.40097	0
pxy-miR-64_964078-5p	111	34	3.47385	1.01306	-1.77782	8.87e-12
pxy-miR-6498-5p	9	1	0.281664	0.0297958	-3.24079	0.00932621
pxy-novel-77_7193	727	2360	22.7522	70.3182	1.62789	1.12e-182
pxy-novel-13_1575	14	5	0.438144	0.148979	-1.5563	0.0316347
pxy-novel-293_16368-5p	15	3	0.46944	0.0893875	-2.3928	0.00316931
