# Supplementary material for: Global identification of microRNAs associated with chlorantraniliprole resistance in diamondback moth Plutella xylostella (L.)
Source: Sci Rep. 2017 Jan 18;7:40713. doi: 10.1038/srep40713 (PMC5241650; doi:10.1038/srep40713)
Supplement: Supplementary Dataset 5 [file srep40713-s6.xls]

## Sheet: Sheet1
Table S5: Differentially expressed miRNAs between ZZ and CHS
	Absolute read counts		TPM
MiRNA name	CHS	CHR	CHS	CHR	log2Foldchange	p value
pxy-bantam-3p	268877	99336	8414.77	3370.94	-1.31977	0
pxy-let-7-3P	199	87	6.2279	2.95232	-1.0769	1.72e-09
pxy-miR-100-5p	26135	8844	817.921	300.119	-1.44643	0
pxy-miR-11-3p	15603	6188	488.311	209.988	-1.21749	0
pxy-miR-1175-5p	1551	501	48.5401	17.0013	-1.51353	5.27e-103
pxy-miR-12-3p	2261	569	70.7602	19.3089	-1.87367	2.15e-204
pxy-miR-137-3p	116	27	3.63033	0.916238	-1.98631	5.17e-13
pxy-miR-13b-3p	598	243	18.715	8.24614	-1.1824	1.8e-29
pxy-miR-1-3P	1294	489	40.4969	16.5941	-1.28714	2.28e-79
pxy-miR-210-3p	73	16	2.28461	0.542956	-2.07304	2.5e-09
pxy-miR-2525-3p	79	27	2.47238	0.916238	-1.43211	2.34e-06
pxy-miR-274-5p	23850	7559	746.409	256.513	-1.54094	0
pxy-miR-275-5p	92	42	2.87923	1.42526	-1.01446	0.000101314
pxy-miR-276-3p	27690	10992	866.586	373.011	-1.21612	0
pxy-miR-2765-5p	17	5	0.532032	0.169674	-1.64875	0.0312699
pxy-miR-2768-3p	148	65	4.63181	2.20576	-1.0703	1.41e-08
pxy-miR-277-3p	5341	1641	167.152	55.6868	-1.58575	0
pxy-miR-2788-3p	14	3	0.438144	0.101804	-2.10561	0.0122717
pxy-miR-279a-5p	195	77	6.10271	2.61297	-1.22376	3.06e-12
pxy-miR-279b-3p	32917	11240	1030.17	381.426	-1.43341	0
pxy-miR-279c-3p	3215	1417	100.617	48.0855	-1.06519	3.35e-262
pxy-miR-279d-3p	93	25	2.91053	0.848368	-1.77852	2.05e-09
pxy-miR-279e-3p	5849	2425	183.05	82.2917	-1.15342	3.35e-262
pxy-miR-281-3p	2892	1094	90.508	37.1246	-1.28567	2.23e-163
pxy-miR-281-5p	170250	76068	5328.13	2581.35	-1.04551	0
pxy-miR-283-3p	38	14	1.18925	0.475086	-1.32379	0.0022005
pxy-miR-285-3p	26	7	0.813695	0.237543	-1.7763	0.00184001
pxy-miR-2a-3p	17579	5743	550.152	194.887	-1.49719	0
pxy-miR-2a-5p	21	6	0.657215	0.203608	-1.69057	0.00712614
pxy-miR-2c-3p	602	265	18.8402	8.9927	-1.06699	9.1e-25
pxy-miR-305-3p	54	21	1.68999	0.712629	-1.24579	0.0002613
pxy-miR-305-5p	877	280	27.4466	9.50172	-1.53036	7.42e-58
pxy-miR-306-5p	4989	1910	156.136	64.8154	-1.26839	2.4e-256
pxy-miR-308-3p	236	64	7.38585	2.17182	-1.76586	4.8e-14
pxy-miR-308-5p	684	235	21.4064	7.97466	-1.42455	2.64e-59
pxy-miR-3338-3p	394	97	12.3307	3.29167	-1.90536	4.04e-38
pxy-miR-34-5p	359	120	11.2353	4.07217	-1.46417	7.87e-25
pxy-miR-3477-5p	692	291	21.6568	9.87501	-1.13297	3.26e-31
pxy-miR-375-5p	11	2	0.344256	0.0678695	-2.34265	0.0194195
pxy-miR-4969-5p	2376	647	74.3592	21.9558	-1.75991	3.33e-201
pxy-miR-625_85053-3p	5838	1434	182.706	48.6624	-1.90864	0
pxy-miR-64_964078-5p	111	31	3.47385	1.05198	-1.72343
pxy-miR-71-3p	5242	2156	164.053	73.1634	-1.16497	1.23e-248
pxy-miR-71-5p	61	25	1.90905	0.848368	-1.1701	0.000345987
pxy-miR-750-5p	7726	2802	241.793	95.0851	-1.34648	0
pxy-miR-8-3p	145792	52901	4562.7	1795.18	-1.34576	0
pxy-miR-8486-3p	15	4	0.46944	0.135739	-1.79011	0.0193087
pxy-mir-8487-3p	2245	530	70.2595	17.9854	-1.96587	1.28e-168
pxy-miR-8488-5p	6	0	0.187776	0.01	-4.23094	0.0206242
pxy-miR-8491-5p	11	32	0.344256	1.08591	1.65735	0.00020119
pxy-miR-8495-3p	513	224	16.0548	7.60138	-1.07867	3.09e-22
pxy-miR-8496-3p	23	8	0.719807	0.271478	-1.40677	0.0134777
pxy-miR-8498-3p	40	13	1.25184	0.441152	-1.5047	0.000538541
pxy-miR-8499b-3p	70	20	2.19072	0.678695	-1.69057	3.74e-07
pxy-miR-8505-3p	143	50	4.47532	1.69673	-1.39923	2.02e-10
pxy-miR-8506-3p	69	19	2.15942	0.64476	-1.74381	1.15e-07
pxy-miR-8509-5p	1230	337	38.494	11.436	-1.75105	2.34e-104
pxy-miR-8514-5p	122	55	3.81811	1.86641	-1.03259	7.22e-06
pxy-miR-8520-3p	155	70	4.85088	2.37543	-1.03006	3.03e-07
pxy-miR-8520-5p	433	151	13.5512	5.12414	-1.40304	6.84e-28
pxy-miR-8522-3p	160	22	5.00736	0.746564	-2.74571	6.48e-25
pxy-miR-8525-5p	523	191	16.3678	6.48153	-1.33645	4.26e-31
pxy-miR-8530-3p	130	50	4.06848	1.69674	-1.26172	3.53e-08
pxy-miR-8533-3p	46	16	1.43961	0.542956	-1.40677	0.000405149
pxy-miR-8534-5p	15	4	0.46944	0.135739	-1.79011	0.0302101
pxy-miR-8536b-3p	4703	2166	147.185	73.5026	-1.00176	1.91e-168
pxy-miR-8539-5p	118	38	3.69292	1.28952	-1.51793	1.55e-09
pxy-miR-8544-3p	88	25	2.75405	0.848368	-1.69879	1.65e-08
pxy-miR-8-5p	6926	2635	216.756	89.418	-1.27743	0
pxy-miR-87-3p	366	130	11.4543	4.41152	-1.37654	3.47e-23
pxy-miR-929-3p	40	12	1.25184	0.407217	-1.62018	2.16e-168
pxy-miR-929-5p	90	34	2.81663	1.15378	-1.2876	0.000276908
pxy-miR-965-3p	104	35	3.25478	1.18772	-1.45437	2.14e-07
pxy-miR-965-5p	66	29	2.06553	0.984107	-1.06962	0.000602778
pxy-miR-981-3p	264	102	8.26214	3.46134	-1.25518	4.47e-15
pxy-miR-989-3p	29	9	0.907583	0.305413	-1.57127	0.00417709
pxy-miR-9a-5p	11688	5121	365.788	173.78	-1.07375	0
pxy-miR-9b-3p	572	261	17.9013	8.85697	-1.01518	1.4e-23
pxy-miR-9b-5p	31184	13145	975.933	446.072	-1.12951	0
pxy-miR-iab-4-5p	112	44	3.50515	1.49313	-1.23114	5.27e-07
pxy-novel-127_10080	3521	1590	110.193	53.9562	-1.03017	1.79e-132
pxy-novel-13_1575	14	1	0.438144	0.0339347	-3.69057	0.00090688
pxy-novel-14_1762	303	134	9.48268	4.54725	-1.0603	2.07e-13
pxy-novel-199_13214	503	140	15.7419	4.75086	-1.72835	6.05e-43
pxy-novel-288_16258	1007	320	31.515	10.8591	-1.53713	1.64e-71
pxy-novel-288_16258-5P	11	0	0.344256	0.01	-5.10541	0.000785848
pxy-novel-293_16368-5P	15	4	0.46944	0.135739	-1.79011	0.0193087
pxy-novel-405_18997	5	0	0.15648	0.01	-3.96791	0.0396446
pxy-novel-687_22113	8	0	0.250368	0.01	-4.64598	0.00558163
pxy-novel-70_6385	42	13	1.31443	0.441152	-1.57509	0.000243647
