# Supplementary material for: Global identification of microRNAs associated with chlorantraniliprole resistance in diamondback moth Plutella xylostella (L.)
Source: Sci Rep. 2017 Jan 18;7:40713. doi: 10.1038/srep40713 (PMC5241650; doi:10.1038/srep40713)
Supplement: Supplementary Dataset 6 [file srep40713-s7.xls]

## Sheet: S_vs_R_miranda
Table S6: Target prediction of differentially expressed miRNAs between CHR and CHS by using miRanda
miRNA	Target	Total Score	Total Energy	Length of miRNA	Length of 3'UTR	Positions
pxy-miR-276-5p	Px013988	317	-35.26	23	6895	3686 6750
pxy-miR-276-5p	Px006944	168	-31.76	23	4348	3290
pxy-miR-276-5p	Px008741	456	-60.47	23	5024	964 3179 1912
pxy-miR-276-5p	Px010865	326	-44.82	23	1125	335 198
pxy-miR-276-5p	Px013747	310	-39.93	23	980	30 208
pxy-miR-276-5p	Px002150	488	-66.9	23	262	204 4 131
pxy-miR-276-5p	Px004895	460	-60.04	23	7285	4524 4995 4110
pxy-miR-276-5p	Px011304	305	-41.36	23	603	505 562
pxy-miR-276-5p	Px005200	164	-28.94	23	3558	1938
pxy-miR-276-5p	Px005201	164	-28.94	23	2462	1993
pxy-miR-276-5p	Px006958	160	-27.2	23	2543	1204
pxy-miR-276-5p	Px013643	305	-41.55	23	3445	2801 2993
pxy-miR-276-5p	Px007885	309	-40.86	23	7646	7337 5732
pxy-miR-276-5p	Px002145	314	-30.52	23	6538	4737 6268
pxy-miR-276-5p	Px015218	2447	-314.74	23	3748	3083 2650 2710 2730 2825 2864 2904 3006 3026 3065 3144 3183 2843 3125 2607 2984
pxy-miR-276-5p	Px015219	2292	-294.79	23	3446	3328 2895 2955 2975 3070 3109 3149 3251 3271 3310 3389 3088 3370 2852 3229
pxy-miR-276-5p	Px007103	448	-60.25	23	4618	2333 2133 1337
pxy-miR-276-5p	Px001783	310	-43.64	23	5766	3344 3397
pxy-miR-276-5p	Px001782	310	-43.64	23	4771	2250 2303
pxy-miR-276-5p	Px012511	303	-42.55	23	1522	1333 946
pxy-miR-276-5p	Px001895	295	-37.05	23	2760	2719 753
pxy-miR-276-5p	Px017765	303	-32.89	23	4025	1588 2281
pxy-miR-276-5p	Px017764	303	-32.89	23	3927	1364 2057
pxy-miR-276-5p	Px002748	295	-32.44	23	3712	2358 1489
pxy-miR-276-5p	Px016826	155	-27.63	23	3336	2198
pxy-miR-276-5p	Px012670	155	-25.47	23	111	54
pxy-miR-276-5p	Px006828	155	-25.17	23	3964	2858
pxy-miR-276-5p	Px004629	153	-26.38	23	2343	1671
pxy-miR-276-5p	Px004628	153	-26.38	23	2359	1932
pxy-miR-276-5p	Px004215	446	-49.98	23	3552	3244 3078 3514
pxy-miR-276-5p	Px007144	292	-41.21	23	4371	260 1567
pxy-miR-276-5p	Px013154	293	-39.5	23	772	601 728
pxy-miR-276-5p	Px005595	299	-39.19	23	3562	3345 2797
pxy-miR-276-5p	Px005389	293	-38.93	23	4836	2061 3168
pxy-miR-276-5p	Px012117	294	-36.65	23	3050	1774 2835
pxy-miR-276-5p	Px005783	152	-25.79	23	502	98
pxy-miR-276-5p	Px005384	152	-25.35	23	2892	634
pxy-miR-276-5p	Px005383	152	-25.35	23	2738	477
pxy-miR-276-5p	Px014317	583	-78.7	23	10668	543 6136 8927 8983
pxy-miR-276-5p	Px014316	580	-77.13	23	6609	1098 6460 3889 3945
pxy-miR-276-5p	Px011000	296	-39.48	23	4392	1554 3810
pxy-miR-276-5p	Px012501	151	-37.44	23	3576	673
pxy-miR-276-5p	Px009307	151	-26.67	23	2246	82
pxy-miR-276-5p	Px004221	298	-44.5	23	711	402 341
pxy-miR-276-5p	Px003971	290	-39.38	23	5772	4258 2333
pxy-miR-276-5p	Px005747	292	-38.06	23	3067	2823 551
pxy-miR-276-5p	Px009984	297	-35.53	23	987	231 834
pxy-miR-276-5p	Px008512	150	-26.88	23	11870	272
pxy-miR-276-5p	Px008231	293	-42.51	23	2611	1023 693
pxy-miR-276-5p	Px008188	289	-40.25	23	3016	2693 2599
pxy-miR-276-5p	Px017496	290	-38.65	23	1532	422 1446
pxy-miR-276-5p	Px013852	290	-38.65	23	1613	316 1337
pxy-miR-276-5p	Px013853	290	-38.65	23	1165	58 1079
pxy-miR-276-5p	Px006793	149	-28.09	23	1159	418
pxy-miR-276-5p	Px009264	444	-51.18	23	1219	196 366 536
pxy-miR-276-5p	Px009263	444	-51.18	23	2292	1067 1237 1407
pxy-miR-276-5p	Px012328	289	-36.71	23	3034	4 408
pxy-miR-276-5p	Px007189	288	-35.75	23	6983	4885 2332
pxy-miR-276-5p	Px015879	288	-35.43	23	2759	805 410
pxy-miR-276-5p	Px010118	148	-25.13	23	1691	737
pxy-miR-276-5p	Px014946	287	-42.17	23	6983	1596 6432
pxy-miR-276-5p	Px002843	291	-34.24	23	3419	1735 2890
pxy-miR-276-5p	Px002844	291	-34.24	23	3463	1893 3048
pxy-miR-276-5p	Px010437	292	-32.53	23	2950	363 1241
pxy-miR-276-5p	Px017382	290	-41.97	23	2588	1591 1532
pxy-miR-276-5p	Px005374	286	-34.85	23	152	53 91
pxy-miR-276-5p	Px005375	286	-34.85	23	163	53 91
pxy-miR-276-5p	Px008341	288	-34.24	23	2484	2113 2134
pxy-miR-276-5p	Px000279	288	-32.93	23	1547	1436 1237
pxy-miR-276-5p	Px002066	146	-25.59	23	6324	2424
pxy-miR-276-5p	Px012657	287	-42.71	23	3158	457 2116
pxy-miR-276-5p	Px012659	287	-42.71	23	2970	269 1928
pxy-miR-276-5p	Px015337	287	-37.63	23	5920	209 4412
pxy-miR-276-5p	Px006514	286	-31.28	23	2976	2378 703
pxy-miR-276-5p	Px005662	145	-27.54	23	1478	726
pxy-miR-276-5p	Px009231	286	-40.71	23	3503	628 3408
pxy-miR-276-5p	Px014095	287	-37.23	23	4475	3541 4272
pxy-miR-276-5p	Px007773	284	-34.07	23	3711	2097 3676
pxy-miR-276-5p	Px004966	287	-31.8	23	3142	17 1359
pxy-miR-276-5p	Px007769	144	-25.03	23	6613	2458
pxy-miR-276-5p	Px012629	285	-40.5	23	4498	3844 3025
pxy-miR-276-5p	Px009093	284	-40.31	23	4975	1155 1365
pxy-miR-276-5p	Px010643	283	-35.4	23	2155	147 1161
pxy-miR-276-5p	Px006934	284	-33.55	23	8683	7811 5585
pxy-miR-276-5p	Px012149	143	-27.05	23	295	267
pxy-miR-276-5p	Px016176	143	-26.79	23	81	24
pxy-miR-276-5p	Px001761	282	-39.87	23	2129	652 1071
pxy-miR-276-5p	Px017432	282	-36.38	23	1864	1691 1577
pxy-miR-276-5p	Px004371	283	-34.32	23	1494	1087 327
pxy-miR-276-5p	Px004370	283	-34.32	23	1598	1112 352
pxy-miR-276-5p	Px004183	283	-33.28	23	4100	2339 465
pxy-miR-276-5p	Px004182	283	-33.28	23	4100	2339 465
pxy-miR-276-5p	Px005123	282	-40.27	23	4302	839 1182
pxy-miR-276-5p	Px005157	281	-32.98	23	1587	1019 1353
pxy-miR-276-5p	Px012375	282	-32.61	23	4629	877 1622
pxy-miR-276-5p	Px017995	141	-28.58	23	5310	2611
pxy-miR-276-5p	Px017997	141	-28.58	23	5310	2611
pxy-miR-276-5p	Px017998	141	-28.58	23	4327	1776
pxy-miR-276-5p	Px017996	141	-28.58	23	5310	2611
pxy-miR-276-5p	Px017932	141	-25.93	23	3244	692
pxy-miR-276-5p	Px002933	141	-25.61	23	1046	206
pxy-miR-276-5p	Px004898	141	-25.17	23	1205	26
pxy-miR-276-5p	Px004233	140	-26.77	23	769	480
pxy-miR-276-5p	Px011088	140	-25.17	23	2347	1386
pxy-miR-276-5p	Px005659	140	-25.16	23	3703	1147
pxy-miR-279c-5p	Px015181	140	-30.44	23	82	41
pxy-miR-279c-5p	Px016169	140	-26.41	23	1294	305
pxy-miR-279c-5p	Px002711	140	-26.1	23	1167	887
pxy-miR-279c-5p	Px008675	140	-26.01	23	2980	1389
pxy-miR-279c-5p	Px008674	140	-26.01	23	3114	1523
pxy-miR-279c-5p	Px008673	140	-26.01	23	3114	1523
pxy-miR-279c-5p	Px017772	281	-43.05	23	5767	1063 2157
pxy-miR-279c-5p	Px006886	281	-40.58	23	7535	1622 2011
pxy-miR-279c-5p	Px008811	281	-38.05	23	1510	1017 397
pxy-miR-279c-5p	Px013859	141	-26.99	23	988	508
pxy-miR-279c-5p	Px012188	141	-25.53	23	2852	2007
pxy-miR-279c-5p	Px014472	283	-42.81	23	1237	678 948
pxy-miR-279c-5p	Px014254	282	-41.08	23	2848	1760 1523
pxy-miR-279c-5p	Px013256	284	-32.59	23	3306	1695 3252
pxy-miR-279c-5p	Px010236	142	-26.58	23	2246	1844
pxy-miR-279c-5p	Px012550	142	-25.98	23	1428	991
pxy-miR-279c-5p	Px010422	423	-55.18	23	8856	8696 4184 4415
pxy-miR-279c-5p	Px010375	284	-46.24	23	1410	328 1024
pxy-miR-279c-5p	Px001072	283	-45.12	23	7429	1646 5048
pxy-miR-279c-5p	Px001071	283	-45.12	23	7860	2077 5479
pxy-miR-279c-5p	Px007875	283	-39.33	23	6814	2566 1413
pxy-miR-279c-5p	Px012704	286	-38.46	23	2451	2275 2329
pxy-miR-279c-5p	Px012703	286	-38.46	23	2353	2127 2181
pxy-miR-279c-5p	Px005370	283	-38.05	23	346	231 35
pxy-miR-279c-5p	Px010800	286	-37.62	23	3496	2186 3161
pxy-miR-279c-5p	Px006192	143	-29.79	23	3647	44
pxy-miR-279c-5p	Px001270	143	-26.48	23	2733	1061
pxy-miR-279c-5p	Px001269	143	-26.48	23	2599	903
pxy-miR-279c-5p	Px010035	143	-26.48	23	5523	3036
pxy-miR-279c-5p	Px007515	143	-25.67	23	3006	1039
pxy-miR-279c-5p	Px015047	286	-36.92	23	2692	1271 885
pxy-miR-279c-5p	Px016782	144	-29.75	23	3145	464
pxy-miR-279c-5p	Px003825	144	-26.67	23	504	247
pxy-miR-279c-5p	Px007850	144	-25.17	23	377	68
pxy-miR-279c-5p	Px010412	286	-41.79	23	1915	1843 1258
pxy-miR-279c-5p	Px004076	288	-40.27	23	3852	1945 2832
pxy-miR-279c-5p	Px006310	286	-39.18	23	2640	2382 2596
pxy-miR-279c-5p	Px014004	285	-34.39	23	3520	716 1075
pxy-miR-279c-5p	Px014005	285	-34.39	23	4179	1500 1859
pxy-miR-279c-5p	Px014003	285	-34.39	23	4055	1499 1858
pxy-miR-279c-5p	Px010434	285	-28.43	23	5213	4869 664
pxy-miR-279c-5p	Px007757	289	-27.77	23	1854	1485 185
pxy-miR-279c-5p	Px010820	145	-25.26	23	1786	373
pxy-miR-279c-5p	Px017708	288	-43.32	23	2223	68 586
pxy-miR-279c-5p	Px005248	290	-41.94	23	2636	1922 1890
pxy-miR-279c-5p	Px007189	287	-37.73	23	6983	1795 651
pxy-miR-279c-5p	Px005589	146	-27.31	23	4768	3800
pxy-miR-279c-5p	Px006649	146	-27.31	23	437	27
pxy-miR-279c-5p	Px014448	146	-25.71	23	989	308
pxy-miR-279c-5p	Px010570	434	-48.66	23	1527	579 1066 1255
pxy-miR-279c-5p	Px012883	288	-36.97	23	4510	1104 2892
pxy-miR-279c-5p	Px003912	288	-36.86	23	1727	723 1554
pxy-miR-279c-5p	Px015614	287	-36.5	23	2344	1843 921
pxy-miR-279c-5p	Px014101	290	-35.29	23	738	159 126
pxy-miR-279c-5p	Px000138	288	-35.21	23	4888	3355 3395
pxy-miR-279c-5p	Px001212	287	-30.88	23	3073	2365 762
pxy-miR-279c-5p	Px017267	147	-26.68	23	1029	483
pxy-miR-279c-5p	Px002874	147	-26.68	23	761	219
pxy-miR-279c-5p	Px001831	147	-25.9	23	7653	7624
pxy-miR-279c-5p	Px014901	288	-43.36	23	2275	2051 1733
pxy-miR-279c-5p	Px013544	290	-40.49	23	1923	411 1747
pxy-miR-279c-5p	Px017160	294	-39.82	23	2858	2664 2780
pxy-miR-279c-5p	Px014981	289	-38.95	23	7640	4239 5653
pxy-miR-279c-5p	Px000104	291	-37.91	23	4604	2527 92
pxy-miR-279c-5p	Px014792	295	-34.35	23	4354	1432 1815
pxy-miR-279c-5p	Px014794	295	-34.35	23	4669	1958 2341
pxy-miR-279c-5p	Px014793	295	-34.35	23	3872	950 1333
pxy-miR-279c-5p	Px009775	289	-33.39	23	4044	3757 3724
pxy-miR-279c-5p	Px013335	288	-32.11	23	1931	1609 1572
pxy-miR-279c-5p	Px000354	289	-31.52	23	3679	3219 1894
pxy-miR-279c-5p	Px000353	289	-31.52	23	3679	3219 1894
pxy-miR-279c-5p	Px017901	148	-26.42	23	568	81
pxy-miR-279c-5p	Px017902	148	-26.42	23	1213	710
pxy-miR-279c-5p	Px007081	148	-25.19	23	3786	435
pxy-miR-279c-5p	Px011091	293	-53.44	23	4294	357 1293
pxy-miR-279c-5p	Px000844	291	-44.27	23	3323	1618 3294
pxy-miR-279c-5p	Px004435	290	-40.44	23	1956	194 1047
pxy-miR-279c-5p	Px004434	290	-40.44	23	2881	91 944
pxy-miR-279c-5p	Px008364	296	-37.59	23	4620	4528 1945
pxy-miR-279c-5p	Px001451	294	-36.45	23	1972	313 1390
pxy-miR-279c-5p	Px015247	290	-32.35	23	1481	82 434
pxy-miR-279c-5p	Px011981	441	-52.55	23	7023	2842 4209 3050
pxy-miR-279c-5p	Px008252	290	-40.89	23	3022	1308 1884
pxy-miR-279c-5p	Px008253	290	-40.89	23	3192	2041 2617
pxy-miR-279c-5p	Px006830	298	-36.12	23	549	329 304
pxy-miR-279c-5p	Px013114	297	-36	23	3859	1574 2750
pxy-miR-279c-5p	Px013113	297	-36	23	4116	1831 3007
pxy-miR-279c-5p	Px013115	297	-36	23	3016	826 2002
pxy-miR-279c-5p	Px006499	291	-32.99	23	2245	1576 543
pxy-miR-279c-5p	Px012991	150	-30.11	23	1420	1378
pxy-miR-279c-5p	Px013161	295	-28.92	23	3597	1121 3425
pxy-miR-279c-5p	Px006477	150	-25.2	23	171	149
pxy-miR-279c-5p	Px004205	150	-25.02	23	2919	1430
pxy-miR-279c-5p	Px001337	431	-55.8	23	4822	3085 3183 3404
pxy-miR-279c-5p	Px017676	294	-41.61	23	4862	1056 1919
pxy-miR-279c-5p	Px013283	297	-39.08	23	3634	2035 2563
pxy-miR-279c-5p	Px012555	299	-35.88	23	3413	2316 99
pxy-miR-279c-5p	Px006540	294	-33.31	23	1168	209 284
pxy-miR-279c-5p	Px007413	295	-30.54	23	2851	2502 1759
pxy-miR-279c-5p	Px015424	292	-28.28	23	504	103 305
pxy-miR-279c-5p	Px002624	294	-27.1	23	3281	2993 2453
pxy-miR-279c-5p	Px002623	294	-27.1	23	3499	2837 2297
pxy-miR-279c-5p	Px010423	441	-61.7	23	3829	2081 663 746
pxy-miR-279c-5p	Px009770	303	-41.6	23	3428	996 1304
pxy-miR-279c-5p	Px012914	294	-37.03	23	5734	3157 20
pxy-miR-279c-5p	Px003577	297	-36.94	23	2053	767 1176
pxy-miR-279c-5p	Px000802	152	-26.62	23	464	348
pxy-miR-279c-5p	Px009477	152	-26.43	23	262	54
pxy-miR-279c-5p	Px011914	152	-25.58	23	2132	1202
pxy-miR-279c-5p	Px011912	152	-25.58	23	1744	1367
pxy-miR-279c-5p	Px011915	152	-25.58	23	2445	1372
pxy-miR-279c-5p	Px011322	302	-40.35	23	1488	158 1001
pxy-miR-279c-5p	Px010246	303	-40.23	23	3862	2813 1734
pxy-miR-279c-5p	Px004912	294	-39.49	23	1270	7 938
pxy-miR-279c-5p	Px008903	295	-35.35	23	3637	594 204
pxy-miR-279c-5p	Px007365	296	-30.34	23	1814	1753 646
pxy-miR-279c-5p	Px003891	296	-30.34	23	1593	1087 294
pxy-miR-279c-5p	Px013643	301	-29.34	23	3445	26 3003
pxy-miR-279c-5p	Px015525	444	-55.58	23	11093	1035 3227 2861
pxy-miR-279c-5p	Px007871	438	-51.57	23	7542	51 6918 2066
pxy-miR-279c-5p	Px005215	295	-43.89	23	3924	1458 1424
pxy-miR-279c-5p	Px011745	304	-40.84	23	1695	971 100
pxy-miR-279c-5p	Px014316	305	-37.19	23	6609	23 3752
pxy-miR-279c-5p	Px014317	305	-37.19	23	10668	5061 8790
pxy-miR-279c-5p	Px001328	154	-25.41	23	500	137
pxy-miR-279c-5p	Px012458	300	-32.54	23	2027	1915 974
pxy-miR-279c-5p	Px017156	295	-30.77	23	5059	1259 487
pxy-miR-279c-5p	Px017157	295	-30.77	23	1998	1466 694
pxy-miR-279c-5p	Px004948	155	-30.01	23	3644	3035
pxy-miR-279c-5p	Px007078	155	-28.76	23	1520	1171
pxy-miR-279c-5p	Px007077	155	-28.76	23	2533	1244
pxy-miR-279c-5p	Px001684	155	-26.15	23	1758	926
pxy-miR-279c-5p	Px005830	439	-64.23	23	7092	1503 6404 4771
pxy-miR-279c-5p	Px009045	453	-63.24	23	5773	2811 5034 684
pxy-miR-279c-5p	Px012873	446	-59.39	23	1879	1825 142 520
pxy-miR-279c-5p	Px013658	306	-37.4	23	3331	418 2981
pxy-miR-279c-5p	Px003279	302	-37.36	23	2436	1815 2244
pxy-miR-279c-5p	Px000517	296	-37.33	23	2506	1571 325
pxy-miR-279c-5p	Px001060	296	-36.51	23	1074	37 355
pxy-miR-279c-5p	Px001192	296	-34.68	23	3109	741 702
pxy-miR-279c-5p	Px013467	306	-38.58	23	2085	1805 1859
pxy-miR-279c-5p	Px013466	306	-38.58	23	2075	1728 1782
pxy-miR-279c-5p	Px010144	298	-34.68	23	1057	549 499
pxy-miR-279c-5p	Px012081	157	-28.51	23	1373	94
pxy-miR-279c-5p	Px012706	302	-40.56	23	4800	1215 2765
pxy-miR-279c-5p	Px004074	301	-36.31	23	2126	45 1186
pxy-miR-279c-5p	Px016033	158	-25.11	23	5727	2175
pxy-miR-279c-5p	Px014644	158	-25.11	23	2516	638
pxy-miR-279c-5p	Px012657	304	-50.82	23	3158	2108 1830
pxy-miR-279c-5p	Px012659	304	-50.82	23	2970	1920 1642
pxy-miR-279c-5p	Px002206	307	-42.94	23	1357	1202 1252
pxy-miR-279c-5p	Px001236	159	-31.33	23	2067	50
pxy-miR-279c-5p	Px007650	305	-36.97	23	7187	5045 504
pxy-miR-279c-5p	Px010949	302	-32.3	23	3369	3005 2165
pxy-miR-279c-5p	Px010436	160	-26.66	23	2077	1541
pxy-miR-279c-5p	Px013953	160	-25.44	23	1083	807
pxy-miR-279c-5p	Px003578	588	-86.33	23	2728	807 1275 910 455
pxy-miR-279c-5p	Px003579	588	-86.33	23	3261	1541 2009 1644 1189
pxy-miR-279c-5p	Px006944	586	-75.58	23	4348	2221 1484 1456 1983
pxy-miR-279c-5p	Px014692	449	-61.14	23	4224	4152 1339 3587
pxy-miR-279c-5p	Px017672	461	-56.66	23	1771	1244 997 438
pxy-miR-279c-5p	Px007884	445	-54.1	23	2686	1619 521 1372
pxy-miR-279c-5p	Px003483	304	-37.23	23	2929	2662 112
pxy-miR-279c-5p	Px003594	304	-37.22	23	5310	4917 2201
pxy-miR-279c-5p	Px015520	305	-31.03	23	4610	3365 2413
pxy-miR-279c-5p	Px005072	603	-68.07	23	6273	4578 1640 4449 5691
pxy-miR-279c-5p	Px005073	463	-49.05	23	5038	4818 1880 4689
pxy-miR-279c-5p	Px011076	163	-26.25	23	4150	802
pxy-miR-279c-5p	Px010235	306	-54.21	23	1950	954 240
pxy-miR-279c-5p	Px009688	164	-25.48	23	991	613
pxy-miR-279c-5p	Px004851	305	-39.78	23	3990	904 1884
pxy-miR-279c-5p	Px015722	305	-36.29	23	2823	92 1392
pxy-miR-279c-5p	Px006276	306	-42.92	23	3263	2829 397
pxy-miR-279c-5p	Px012205	455	-63.94	23	4399	2192 88 1736
pxy-miR-279c-5p	Px014957	322	-56.91	23	1307	227 798
pxy-miR-279c-5p	Px010982	312	-47.03	23	1552	93 1173
pxy-miR-279c-5p	Px011973	175	-28.93	23	1485	140
pxy-miR-375-5p	Px004429	173	-32.08	22	2354	566
pxy-miR-375-5p	Px003202	166	-29.92	22	104	70
pxy-miR-375-5p	Px003109	166	-29.55	22	58	21
pxy-miR-375-5p	Px011316	163	-26.69	22	2302	1554
pxy-miR-375-5p	Px015262	162	-26.08	22	488	342
pxy-miR-375-5p	Px011864	161	-31.46	22	244	212
pxy-miR-375-5p	Px003717	160	-28.24	22	867	338
pxy-miR-375-5p	Px004183	160	-26.84	22	4100	3261
pxy-miR-375-5p	Px004182	160	-26.84	22	4100	3261
pxy-miR-375-5p	Px004184	160	-26.84	22	1467	266
pxy-miR-375-5p	Px007108	299	-48.33	22	1119	508 544
pxy-miR-375-5p	Px013463	305	-40.17	22	3941	1971 1951
pxy-miR-375-5p	Px010811	157	-27.82	22	638	51
pxy-miR-375-5p	Px002935	606	-95.99	22	12921	4038 4477 3961 4390
pxy-miR-375-5p	Px015385	156	-27.76	22	104	1
pxy-miR-375-5p	Px014946	156	-25.88	22	6983	5529
pxy-miR-375-5p	Px009947	156	-25.59	22	1745	13
pxy-miR-375-5p	Px009946	156	-25.59	22	510	13
pxy-miR-375-5p	Px000364	156	-25.54	22	1562	440
pxy-miR-375-5p	Px009677	155	-28.73	22	123	67
pxy-miR-375-5p	Px001490	155	-25.66	22	364	1
pxy-miR-375-5p	Px006615	301	-44.53	22	1343	797 722
pxy-miR-375-5p	Px012603	154	-25.34	22	2561	1490
pxy-miR-375-5p	Px009620	459	-72	22	1572	453 1008 1467
pxy-miR-375-5p	Px000466	153	-26.39	22	225	117
pxy-miR-375-5p	Px010322	151	-29.4	22	1057	36
pxy-miR-375-5p	Px002703	151	-26.93	22	3991	545
pxy-miR-375-5p	Px002371	151	-25.21	22	2046	397
pxy-miR-375-5p	Px002373	151	-25.21	22	1725	76
pxy-miR-375-5p	Px002372	151	-25.21	22	2046	397
pxy-miR-375-5p	Px002370	151	-25.21	22	2046	397
pxy-miR-375-5p	Px017916	290	-41.78	22	171	105 145
pxy-miR-375-5p	Px001473	300	-38.46	22	2017	612 1844
pxy-miR-375-5p	Px012417	150	-29.74	22	470	371
pxy-miR-375-5p	Px008623	150	-26.22	22	5918	1245
pxy-miR-375-5p	Px010984	150	-25.76	22	5932	1145
pxy-miR-375-5p	Px009653	148	-26.3	22	541	445
pxy-miR-375-5p	Px013595	289	-39.83	22	1224	274 858
pxy-miR-375-5p	Px004938	147	-25.92	22	2688	2208
pxy-miR-375-5p	Px017274	147	-25.15	22	1777	109
pxy-miR-375-5p	Px005542	291	-46.96	22	1661	1593 978
pxy-miR-375-5p	Px012472	146	-26.87	22	108	32
pxy-miR-375-5p	Px013558	146	-26.68	22	2810	46
pxy-miR-375-5p	Px012657	286	-34.23	22	3158	2388 599
pxy-miR-375-5p	Px012659	286	-34.23	22	2970	2200 411
pxy-miR-375-5p	Px004324	145	-26.06	22	1677	1512
pxy-miR-375-5p	Px002501	145	-26.05	22	1526	893
pxy-miR-375-5p	Px002378	145	-25.62	22	2411	1631
pxy-miR-375-5p	Px013405	144	-25.49	22	1699	124
pxy-miR-375-5p	Px009858	286	-47.93	22	4244	449 857
pxy-miR-375-5p	Px011087	143	-26.78	22	1081	650
pxy-miR-375-5p	Px008810	143	-25.26	22	1433	234
pxy-miR-375-5p	Px005762	143	-25.02	22	3206	2534
pxy-miR-375-5p	Px013982	282	-41.03	22	1201	823 402
pxy-miR-375-5p	Px008026	142	-25.77	22	356	176
pxy-miR-375-5p	Px000430	142	-25.14	22	544	338
pxy-miR-375-5p	Px006882	141	-25.33	22	2043	1074
pxy-miR-375-5p	Px004253	140	-25.5	22	1098	933
pxy-miR-4969-5p	Px016554	327	-48.79	28	3270	3156 3126
pxy-miR-4969-5p	Px014511	333	-45.62	28	2108	900 199
pxy-miR-4969-5p	Px005291	330	-37.22	28	1154	622 119
pxy-miR-4969-5p	Px010246	467	-52.88	28	3862	1794 3803 3690
pxy-miR-4969-5p	Px011052	338	-46.16	28	555	149 20
pxy-miR-4969-5p	Px004734	603	-72.25	28	5318	4018 4260 5138 733
pxy-miR-4969-5p	Px007797	457	-58.09	28	3044	2546 1460 1380
pxy-miR-4969-5p	Px001238	331	-38.82	28	3395	2579 1821
pxy-miR-4969-5p	Px007916	316	-36.88	28	1623	785 1162
pxy-miR-4969-5p	Px001239	316	-32.64	28	1570	754 1
pxy-miR-4969-5p	Px017198	956	-115.11	28	3237	182 151 244 116 213 277
pxy-miR-4969-5p	Px010320	461	-64.09	28	1591	1384 200 1230
pxy-miR-4969-5p	Px015525	612	-53.08	28	11093	2927 7032 7104 7569
pxy-miR-4969-5p	Px015353	322	-38.7	28	396	349 114
pxy-miR-4969-5p	Px013082	315	-36.04	28	1796	1278 1421
pxy-miR-4969-5p	Px013081	315	-36.04	28	1849	1150 1293
pxy-miR-4969-5p	Px004250	171	-25.14	28	1114	871
pxy-miR-4969-5p	Px008956	607	-70.65	28	2337	1160 873 255 1563
pxy-miR-4969-5p	Px010965	604	-64.55	28	3981	1 210 2389 1330
pxy-miR-4969-5p	Px003793	318	-43.16	28	1869	1041 997
pxy-miR-4969-5p	Px015783	312	-33.54	28	526	59 159
pxy-miR-4969-5p	Px009714	170	-29.5	28	2026	1514
pxy-miR-4969-5p	Px012763	312	-25.52	28	1113	993 63
pxy-miR-4969-5p	Px014993	318	-35.88	28	2739	284 2080
pxy-miR-4969-5p	Px005157	169	-28.24	28	1587	1348
pxy-miR-4969-5p	Px001314	169	-25.1	28	1258	931
pxy-miR-4969-5p	Px001313	169	-25.1	28	1500	1173
pxy-miR-4969-5p	Px012077	771	-90.01	28	6698	3598 3662 6217 6081 2632
pxy-miR-4969-5p	Px017007	318	-38.31	28	1454	1139 847
pxy-miR-4969-5p	Px011369	315	-37.45	28	937	612 780
pxy-miR-4969-5p	Px006316	313	-36.42	28	2075	1061 257
pxy-miR-4969-5p	Px007717	311	-33.72	28	5647	2789 3793
pxy-miR-4969-5p	Px001221	317	-26.45	28	4515	3962 253
pxy-miR-4969-5p	Px005340	775	-73.27	28	3154	2723 2222 70 2864 2933
pxy-miR-4969-5p	Px013752	308	-40.19	28	1798	207 1297
pxy-miR-4969-5p	Px000951	313	-35	28	1752	1219 1562
pxy-miR-4969-5p	Px015677	732	-80.57	28	5157	41 1779 76 1818 1339
pxy-miR-4969-5p	Px007782	606	-57.38	28	6041	3774 3323 505 2606
pxy-miR-4969-5p	Px001273	455	-48.69	28	1517	437 557 1396
pxy-miR-4969-5p	Px007781	458	-44.6	28	4044	1571 1120 403
pxy-miR-4969-5p	Px008643	314	-30.97	28	529	310 435
pxy-miR-4969-5p	Px004065	331	-28.55	28	644	2 613
pxy-miR-4969-5p	Px007344	325	-28.2	28	2220	2162 2181
pxy-miR-4969-5p	Px017619	166	-27.52	28	1139	1078
pxy-miR-4969-5p	Px007295	741	-98.89	28	5003	1929 458 4035 1725 2647
pxy-miR-4969-5p	Px007294	741	-98.89	28	5134	1770 299 3876 1566 2488
pxy-miR-4969-5p	Px002066	746	-92.46	28	6324	4764 1297 350 3178 1947
pxy-miR-4969-5p	Px007401	754	-85.1	28	4037	3507 3421 1737 3587 2092
pxy-miR-4969-5p	Px008715	465	-48.83	28	1639	71 574 1294
pxy-miR-4969-5p	Px014820	305	-39.81	28	4883	4752 2683
pxy-miR-4969-5p	Px011494	314	-35.82	28	2742	428 1132
pxy-miR-4969-5p	Px011764	316	-35.43	28	443	191 337
pxy-miR-4969-5p	Px000698	306	-32.7	28	2505	765 1710
pxy-miR-4969-5p	Px009021	306	-30.77	28	1719	1069 663
pxy-miR-4969-5p	Px011426	305	-29.64	28	4512	2739 1650
pxy-miR-4969-5p	Px011577	310	-29.12	28	1197	162 498
pxy-miR-4969-5p	Px010950	165	-25.49	28	893	272
pxy-miR-4969-5p	Px006831	313	-25.18	28	1535	1424 266
pxy-miR-4969-5p	Px007989	744	-80.14	28	2703	1213 1173 898 354 1996
pxy-miR-4969-5p	Px004629	589	-58.02	28	2343	73 201 859 539
pxy-miR-4969-5p	Px004628	589	-58.02	28	2359	334 462 1120 800
pxy-miR-4969-5p	Px017067	304	-38.63	28	2708	2079 1316
pxy-miR-4969-5p	Px001037	307	-38.59	28	5714	1733 4959
pxy-miR-4969-5p	Px013284	328	-37.86	28	779	128 517
pxy-miR-4969-5p	Px003540	317	-37.72	28	2210	297 1617
pxy-miR-4969-5p	Px010072	461	-35.49	28	2758	2472 350 636
pxy-miR-4969-5p	Px012867	304	-31.67	28	1230	118 752
pxy-miR-4969-5p	Px012015	315	-31.08	28	520	141 463
pxy-miR-4969-5p	Px002624	451	-53.12	28	3281	104 319 238
pxy-miR-4969-5p	Px013492	453	-52.97	28	2749	862 775 1208
pxy-miR-4969-5p	Px013491	453	-52.97	28	2960	787 700 1133
pxy-miR-4969-5p	Px001475	453	-45.86	28	6941	784 4313 238
pxy-miR-4969-5p	Px001476	453	-45.86	28	7560	1682 5211 1136
pxy-miR-4969-5p	Px002639	307	-38.18	28	2027	1 1696
pxy-miR-4969-5p	Px009077	309	-38.05	28	1806	1048 814
pxy-miR-4969-5p	Px005854	316	-37.5	28	2651	1393 329
pxy-miR-4969-5p	Px005855	316	-37.5	28	2767	1623 559
pxy-miR-4969-5p	Px005560	304	-36.01	28	2139	1850 407
pxy-miR-4969-5p	Px011891	303	-33.46	28	851	587 46
pxy-miR-4969-5p	Px001831	319	-32.36	28	7653	4583 3101
pxy-miR-4969-5p	Px007245	311	-30.51	28	3822	3376 1736
pxy-miR-4969-5p	Px004586	311	-30.51	28	2268	1821 181
pxy-miR-4969-5p	Px013326	305	-29.37	28	4590	3941 1325
pxy-miR-4969-5p	Px011555	303	-26.45	28	884	229 856
pxy-miR-4969-5p	Px010678	163	-25.39	28	1528	83
pxy-miR-4969-5p	Px005612	888	-88.27	28	4054	900 445 1843 559 1038 3926
pxy-miR-4969-5p	Px015745	754	-81.44	28	2679	1800 21 1485 1099 69
pxy-miR-4969-5p	Px003579	586	-55.78	28	3261	2412 1750 547 878
pxy-miR-4969-5p	Px014095	451	-53.34	28	4475	1217 3620 1730
pxy-miR-4969-5p	Px004005	446	-50.94	28	5160	508 4523 4345
pxy-miR-4969-5p	Px002603	303	-50	28	1218	892 256
pxy-miR-4969-5p	Px015810	458	-44.47	28	3781	1574 618 3391
pxy-miR-4969-5p	Px018026	308	-40.79	28	3068	320 1920
pxy-miR-4969-5p	Px003578	445	-40.59	28	2728	1678 1016 144
pxy-miR-4969-5p	Px012887	313	-40.4	28	1108	976 492
pxy-miR-4969-5p	Px008687	314	-39.81	28	927	128 835
pxy-miR-4969-5p	Px005384	303	-36.28	28	2892	2839 2244
pxy-miR-4969-5p	Px005383	303	-36.28	28	2738	2682 2087
pxy-miR-4969-5p	Px016512	306	-36.01	28	1781	545 1083
pxy-miR-4969-5p	Px007079	303	-33.47	28	2015	424 1597
pxy-miR-4969-5p	Px009781	309	-30.62	28	2049	1730 60
pxy-miR-4969-5p	Px016745	762	-98.27	28	6342	4910 4502 4458 4712 1060
pxy-miR-4969-5p	Px011989	759	-86.9	28	2528	502 1640 2094 2186 2364
pxy-miR-4969-5p	Px005617	453	-62.51	28	617	373 233 538
pxy-miR-4969-5p	Px016033	450	-55.24	28	5727	4204 4791 1087
pxy-miR-4969-5p	Px016533	610	-53.55	28	4243	1966 4133 274 3256
pxy-miR-4969-5p	Px005678	463	-53.3	28	3301	2890 383 1252
pxy-miR-4969-5p	Px006360	448	-51.11	28	3749	3573 2608 798
pxy-miR-4969-5p	Px012612	454	-50.64	28	1353	715 689 214
pxy-miR-4969-5p	Px001797	453	-48.32	28	2493	2142 2375 2007
pxy-miR-4969-5p	Px007374	453	-47.32	28	3511	1430 2613 158
pxy-miR-4969-5p	Px007373	453	-47.32	28	3004	1315 2498 43
pxy-miR-4969-5p	Px012847	449	-46.57	28	972	114 815 442
pxy-miR-4969-5p	Px012630	314	-46.31	28	3235	1006 406
pxy-miR-4969-5p	Px012629	314	-46.31	28	4498	874 274
pxy-miR-4969-5p	Px004579	447	-46.12	28	4403	1555 2543 3550
pxy-miR-4969-5p	Px015469	447	-45.67	28	935	389 742 894
pxy-miR-4969-5p	Px015767	315	-44.95	28	6194	465 3432
pxy-miR-4969-5p	Px012883	315	-42.05	28	4510	2041 968
pxy-miR-4969-5p	Px006142	456	-38.1	28	3168	2619 1192 542
pxy-miR-4969-5p	Px006144	456	-38.1	28	2880	2331 904 254
pxy-miR-4969-5p	Px012236	312	-36.72	28	1799	1539 197
pxy-miR-4969-5p	Px000220	317	-34.98	28	2225	1717 889
pxy-miR-4969-5p	Px009235	301	-34.29	28	3775	2919 3406
pxy-miR-4969-5p	Px011578	301	-33.66	28	1982	1150 1443
pxy-miR-4969-5p	Px017068	304	-32.7	28	1578	104 823
pxy-miR-4969-5p	Px009051	319	-32.28	28	3909	963 2982
pxy-miR-4969-5p	Px007183	304	-31.86	28	1283	1254 337
pxy-miR-4969-5p	Px000228	322	-31.48	28	2792	210 2157
pxy-miR-4969-5p	Px014260	308	-29.38	28	1083	205 378
pxy-miR-4969-5p	Px000941	303	-28.32	28	2666	667 2046
pxy-miR-4969-5p	Px006058	316	-27.28	28	1493	1341 453
pxy-miR-4969-5p	Px009871	161	-25.71	28	1204	59
pxy-miR-4969-5p	Px010508	603	-83.47	28	2763	459 981 2079 1849
pxy-miR-4969-5p	Px017765	748	-74.08	28	4025	766 1915 1250 3965 601
pxy-miR-4969-5p	Px017764	748	-74.08	28	3927	542 1691 1026 3741 377
pxy-miR-4969-5p	Px003274	593	-65.75	28	2637	112 1043 1684 502
pxy-miR-4969-5p	Px015722	600	-60.78	28	2823	2131 835 1357 1861
pxy-miR-4969-5p	Px002158	470	-46.98	28	3029	1132 415 1948
pxy-miR-4969-5p	Px005111	305	-46.06	28	1333	692 402
pxy-miR-4969-5p	Px007061	302	-37.97	28	364	166 119
pxy-miR-4969-5p	Px002076	306	-36.09	28	2382	1540 1209
pxy-miR-4969-5p	Px010876	311	-35.17	28	1966	1100 948
pxy-miR-4969-5p	Px016571	300	-32.3	28	1938	1242 1690
pxy-miR-4969-5p	Px004262	308	-31.26	28	4578	2768 1641
pxy-miR-4969-5p	Px013159	304	-28.38	28	1225	874 442
pxy-miR-4969-5p	Px009189	311	-25.93	28	3236	2490 3048
pxy-miR-4969-5p	Px013563	586	-67.59	28	3475	3113 233 3211 3280
pxy-miR-4969-5p	Px017277	613	-66.34	28	4054	3223 1440 2075 616
pxy-miR-4969-5p	Px017267	582	-54.24	28	1029	5 296 439 837
pxy-miR-4969-5p	Px015204	314	-48.39	28	437	281 372
pxy-miR-4969-5p	Px001973	455	-48.2	28	2972	410 1711 2383
pxy-miR-4969-5p	Px004796	443	-43.85	28	1577	884 633 178
pxy-miR-4969-5p	Px003159	453	-43.79	28	6183	1646 3877 643
pxy-miR-4969-5p	Px004830	304	-39.94	28	316	76 209
pxy-miR-4969-5p	Px006298	309	-37.72	28	935	584 829
pxy-miR-4969-5p	Px008854	300	-37.69	28	777	130 675
pxy-miR-4969-5p	Px015291	302	-35.26	28	1755	799 270
pxy-miR-4969-5p	Px001390	315	-35.03	28	2732	336 14
pxy-miR-4969-5p	Px003052	306	-34.71	28	1710	581 418
pxy-miR-4969-5p	Px006429	300	-33.62	28	1918	1464 336
pxy-miR-4969-5p	Px003365	313	-31.35	28	2458	2070 129
pxy-miR-4969-5p	Px015337	309	-30.55	28	5920	4484 541
pxy-miR-4969-5p	Px010762	299	-29.02	28	601	481 340
pxy-miR-4969-5p	Px004045	302	-28.05	28	3058	881 1286
pxy-miR-4969-5p	Px003487	159	-25.73	28	672	534
pxy-miR-4969-5p	Px012043	304	-25.19	28	2128	1564 642
pxy-miR-4969-5p	Px013201	605	-69.07	28	1381	727 1289 574 40
pxy-miR-4969-5p	Px011988	598	-67.72	28	1539	659 1113 1205 1383
pxy-miR-4969-5p	Px002516	587	-62.92	28	2951	1447 356 2855 2881
pxy-miR-4969-5p	Px006227	447	-53.98	28	2343	2082 144 742
pxy-miR-4969-5p	Px014765	444	-47.32	28	2214	851 452 1135
pxy-miR-4969-5p	Px008063	443	-46.38	28	3514	168 1508 1856
pxy-miR-4969-5p	Px005830	314	-46.28	28	7092	4068 1584
pxy-miR-4969-5p	Px008644	440	-43.4	28	4417	1665 3335 1764
pxy-miR-4969-5p	Px006167	309	-40.4	28	1630	551 1124
pxy-miR-4969-5p	Px013244	308	-38.26	28	1997	506 387
pxy-miR-4969-5p	Px015093	301	-38.03	28	3270	2024 3175
pxy-miR-4969-5p	Px015092	301	-38.03	28	1846	425 1576
pxy-miR-4969-5p	Px003232	299	-32.64	28	3632	2211 3549
pxy-miR-4969-5p	Px012614	311	-32.51	28	1665	400 497
pxy-miR-4969-5p	Px012615	311	-32.51	28	3876	3613 3710
pxy-miR-4969-5p	Px008094	302	-31.56	28	2570	1056 2405
pxy-miR-4969-5p	Px008044	306	-27.71	28	3291	3067 689
pxy-miR-4969-5p	Px008043	306	-27.71	28	3450	3172 794
pxy-miR-4969-5p	Px016458	158	-25.32	28	571	295
pxy-miR-4969-5p	Px002283	612	-74.52	28	2289	439 2124 126 187
pxy-miR-4969-5p	Px003783	600	-70.86	28	2104	478 1218 235 34
pxy-miR-4969-5p	Px017174	453	-60.62	28	3389	2361 1467 3164
pxy-miR-4969-5p	Px002284	455	-57.4	28	2955	1721 1408 1469
pxy-miR-4969-5p	Px010938	454	-52.44	28	2410	1881 1543 399
pxy-miR-4969-5p	Px014767	445	-51.44	28	2298	1745 248 1468
pxy-miR-4969-5p	Px002285	443	-51.36	28	3368	2977 1650 3201
pxy-miR-4969-5p	Px000873	451	-48.24	28	3597	898 3408 3561
pxy-miR-4969-5p	Px012210	446	-46.16	28	2345	1923 377 451
pxy-miR-4969-5p	Px009991	302	-41.7	28	2049	215 192
pxy-miR-4969-5p	Px005859	438	-41.27	28	2103	1953 1730 1463
pxy-miR-4969-5p	Px000104	450	-40.01	28	4604	1432 1507 4478
pxy-miR-4969-5p	Px006152	301	-38.87	28	1987	441 1503
pxy-miR-4969-5p	Px017276	305	-38.03	28	1208	1126 302
pxy-miR-4969-5p	Px017510	302	-33.77	28	1260	342 179
pxy-miR-4969-5p	Px002572	299	-33	28	2402	2005 1212
pxy-miR-4969-5p	Px000568	300	-30.01	28	1835	1239 154
pxy-miR-4969-5p	Px013261	302	-29.57	28	1586	286 1052
pxy-miR-4969-5p	Px006257	308	-28.06	28	1363	1058 966
pxy-miR-4969-5p	Px004370	732	-86.61	28	1598	687 1536 412 1238 181
pxy-miR-4969-5p	Px011819	744	-68.68	28	4970	4209 1000 3598 4515 3508
pxy-miR-4969-5p	Px004371	582	-66.97	28	1494	662 387 1213 156
pxy-miR-4969-5p	Px013823	603	-63.71	28	5246	4438 3961 4779 4192
pxy-miR-4969-5p	Px004621	591	-63.36	28	7449	466 3135 2718 2147
pxy-miR-4969-5p	Px004622	591	-63.36	28	7028	45 2714 2297 1726
pxy-miR-4969-5p	Px017237	453	-57.55	28	2240	1077 1779 1599
pxy-miR-4969-5p	Px016481	588	-55.65	28	3788	2457 1277 3193 1610
pxy-miR-4969-5p	Px010513	441	-55.33	28	1306	808 146 195
pxy-miR-4969-5p	Px009082	439	-54.81	28	3831	1776 2289 2350
pxy-miR-4969-5p	Px009083	439	-54.81	28	3745	1690 2203 2264
pxy-miR-4969-5p	Px013988	443	-54.5	28	6895	1565 3392 4701
pxy-miR-4969-5p	Px001795	448	-52.57	28	4125	3565 3847 3148
pxy-miR-4969-5p	Px011766	452	-50.97	28	2485	676 350 883
pxy-miR-4969-5p	Px007189	455	-49.84	28	6983	6708 1500 160
pxy-miR-4969-5p	Px005448	439	-49.03	28	2188	2049 971 864
pxy-miR-4969-5p	Px007405	444	-48.34	28	7273	4867 2345 6371
pxy-miR-4969-5p	Px007406	444	-48.34	28	7247	5240 2718 6744
pxy-miR-4969-5p	Px007284	449	-47.94	28	4162	3544 684 1288
pxy-miR-4969-5p	Px007365	444	-45.82	28	1814	1250 175 885
pxy-miR-4969-5p	Px014797	299	-43.6	28	1608	1103 1319
pxy-miR-4969-5p	Px006814	446	-42.04	28	2967	1743 781 2639
pxy-miR-4969-5p	Px011877	296	-41.93	28	995	387 861
pxy-miR-4969-5p	Px009133	296	-39.08	28	3285	370 3091
pxy-miR-4969-5p	Px012780	296	-39.08	28	3885	875 3691
pxy-miR-4969-5p	Px009134	296	-39.08	28	3603	689 3410
pxy-miR-4969-5p	Px011296	298	-39.07	28	2533	2316 372
pxy-miR-4969-5p	Px011295	298	-39.07	28	2754	2537 593
pxy-miR-4969-5p	Px011298	298	-39.07	28	2762	2549 605
pxy-miR-4969-5p	Px011373	299	-38.31	28	1855	1023 530
pxy-miR-4969-5p	Px011729	310	-37.62	28	1228	171 242
pxy-miR-4969-5p	Px001730	449	-36.6	28	827	633 202 350
pxy-miR-4969-5p	Px016956	299	-35.58	28	1104	695 795
pxy-miR-4969-5p	Px003657	309	-35.5	28	1525	1253 1305
pxy-miR-4969-5p	Px005812	296	-35.26	28	1335	691 33
pxy-miR-4969-5p	Px008069	450	-35.02	28	3975	3177 279 1907
pxy-miR-4969-5p	Px010648	437	-34.27	28	2476	1120 1968 2068
pxy-miR-4969-5p	Px000138	304	-33.8	28	4888	2952 3715
pxy-miR-4969-5p	Px007127	296	-33.09	28	3004	1851 139
pxy-miR-4969-5p	Px012374	312	-32.81	28	2281	211 704
pxy-miR-4969-5p	Px012373	312	-32.81	28	2806	11 504
pxy-miR-4969-5p	Px012444	296	-32.33	28	456	185 373
pxy-miR-4969-5p	Px006192	301	-32.06	28	3647	233 2632
pxy-miR-4969-5p	Px017156	299	-31.36	28	5059	954 728
pxy-miR-4969-5p	Px017157	299	-31.36	28	1998	1161 935
pxy-miR-4969-5p	Px002614	302	-31.25	28	2782	915 112
pxy-miR-4969-5p	Px010861	296	-31.1	28	1684	1601 956
pxy-miR-4969-5p	Px016480	299	-27.51	28	2885	301 1037
pxy-miR-4969-5p	Px016585	298	-26.4	28	5403	4810 458
pxy-miR-4969-5p	Px005895	156	-25.1	28	1734	1580
pxy-miR-4969-5p	Px008512	742	-79.29	28	11870	10314 3464 6182 7946 4306
pxy-miR-4969-5p	Px003082	587	-58.98	28	2649	891 684 389 854
pxy-miR-4969-5p	Px002031	437	-55.4	28	1217	592 1120 122
pxy-miR-4969-5p	Px015680	436	-52.04	28	7767	4069 7502 4776
pxy-miR-4969-5p	Px002874	437	-47.96	28	761	1 175 574
pxy-miR-4969-5p	Px017927	445	-46.33	28	5702	3394 169 2677
pxy-miR-4969-5p	Px003981	440	-43.62	28	5229	1776 1295 1019
pxy-miR-4969-5p	Px000639	298	-43.28	28	410	212 65
pxy-miR-4969-5p	Px010818	437	-43.27	28	2877	460 1788 794
pxy-miR-4969-5p	Px005181	310	-40.05	28	2257	196 978
pxy-miR-4969-5p	Px001571	296	-37.23	28	4125	3435 4085
pxy-miR-4969-5p	Px007212	299	-35.67	28	617	364 44
pxy-miR-4969-5p	Px011715	297	-35.37	28	989	316 952
pxy-miR-4969-5p	Px002649	298	-33.69	28	3909	3420 2786
pxy-miR-4969-5p	Px003674	302	-33.17	28	1030	606 581
pxy-miR-4969-5p	Px003013	296	-33.15	28	725	698 630
pxy-miR-4969-5p	Px012533	299	-30.66	28	550	463 141
pxy-miR-4969-5p	Px014410	299	-28.62	28	2305	555 1658
pxy-miR-4969-5p	Px004565	310	-27.94	28	3585	2214 2669
pxy-miR-4969-5p	Px012013	296	-27.63	28	2442	1177 641
pxy-miR-4969-5p	Px016890	308	-27.29	28	1529	921 1129
pxy-miR-4969-5p	Px008868	155	-26.72	28	1829	1162
pxy-miR-4969-5p	Px009065	296	-25.32	28	298	146 81
pxy-miR-4969-5p	Px002145	1031	-98.23	28	6538	1185 4481 6006 4189 4423 5948 4741
pxy-miR-4969-5p	Px012864	590	-77.09	28	1346	436 1271 367 1157
pxy-miR-4969-5p	Px014852	588	-73.78	28	5090	488 2111 2880 1739
pxy-miR-4969-5p	Px002680	581	-58.68	28	2417	1863 1357 2357 1130
pxy-miR-4969-5p	Px014853	446	-54.97	28	2754	568 2191 1819
pxy-miR-4969-5p	Px007757	448	-51.44	28	1854	1109 664 854
pxy-miR-4969-5p	Px013528	585	-48.15	28	3912	2744 2355 2392 1518
pxy-miR-4969-5p	Px004935	441	-47.92	28	3583	1013 1213 1792
pxy-miR-4969-5p	Px004714	451	-47	28	2650	426 1092 824
pxy-miR-4969-5p	Px013183	450	-44.09	28	3062	287 1742 2373
pxy-miR-4969-5p	Px015321	296	-40.15	28	1061	881 916
pxy-miR-4969-5p	Px001507	300	-38.96	28	1085	1031 703
pxy-miR-4969-5p	Px014457	294	-38.93	28	1286	357 1136
pxy-miR-4969-5p	Px011096	297	-36.43	28	895	304 454
pxy-miR-4969-5p	Px013762	298	-36.19	28	1511	526 759
pxy-miR-4969-5p	Px013761	298	-36.19	28	953	360 593
pxy-miR-4969-5p	Px013536	294	-36.05	28	2253	222 1217
pxy-miR-4969-5p	Px003461	301	-35.9	28	2616	1345 2448
pxy-miR-4969-5p	Px000361	297	-34.96	28	2524	2495 286
pxy-miR-4969-5p	Px003374	306	-34.95	28	4134	3443 3298
pxy-miR-4969-5p	Px003376	306	-34.95	28	3243	2552 2407
pxy-miR-4969-5p	Px003377	306	-34.95	28	4108	3571 3426
pxy-miR-4969-5p	Px008250	295	-34.32	28	823	470 363
pxy-miR-4969-5p	Px005924	295	-32.9	28	2754	1577 1754
pxy-miR-4969-5p	Px005925	295	-32.9	28	1747	1289 1466
pxy-miR-4969-5p	Px006203	294	-32.67	28	1794	301 54
pxy-miR-4969-5p	Px006609	307	-32.52	28	3400	2912 2693
pxy-miR-4969-5p	Px011038	295	-32.47	28	4588	2708 862
pxy-miR-4969-5p	Px005229	297	-32.33	28	2654	2160 1796
pxy-miR-4969-5p	Px003055	298	-32.01	28	1389	1347 1264
pxy-miR-4969-5p	Px005595	300	-31.95	28	3562	3509 3162
pxy-miR-4969-5p	Px007346	294	-31.73	28	2065	737 797
pxy-miR-4969-5p	Px007758	301	-30.91	28	1090	345 90
pxy-miR-4969-5p	Px014874	303	-30.49	28	1871	484 262
pxy-miR-4969-5p	Px012555	298	-29.69	28	3413	1734 827
pxy-miR-4969-5p	Px016133	295	-27.18	28	2342	660 1684
pxy-miR-4969-5p	Px000044	305	-27.1	28	2756	544 1669
pxy-miR-4969-5p	Px009481	295	-25.23	28	2992	1878 1927
pxy-miR-4969-5p	Px012172	1032	-99.33	28	6209	2730 727 5910 1283 5167 366 5323
pxy-miR-4969-5p	Px003413	738	-87.32	28	6641	6082 2750 2325 4853 3253
pxy-miR-4969-5p	Px011422	735	-83.49	28	2966	813 1057 2825 149 2672
pxy-miR-4969-5p	Px016308	581	-72.28	28	2749	893 1916 177 1347
pxy-miR-4969-5p	Px014254	588	-70.89	28	2848	266 2453 1431 1554
pxy-miR-4969-5p	Px006333	441	-65.24	28	1701	418 1060 1446
pxy-miR-4969-5p	Px001321	579	-59.67	28	3658	3105 2124 3248 1587
pxy-miR-4969-5p	Px004375	585	-58.33	28	3312	1617 2442 1407 2282
pxy-miR-4969-5p	Px011423	445	-56.52	28	2298	924 1168 260
pxy-miR-4969-5p	Px001989	437	-54.89	28	1591	1543 506 33
pxy-miR-4969-5p	Px016226	448	-51.27	28	4096	244 2036 3625
pxy-miR-4969-5p	Px004026	436	-49.8	28	2276	966 543 49
pxy-miR-4969-5p	Px011208	441	-49.21	28	1884	858 1573 490
pxy-miR-4969-5p	Px011776	437	-49.16	28	1324	1009 24 817
pxy-miR-4969-5p	Px003775	438	-48.12	28	3424	1005 796 1276
pxy-miR-4969-5p	Px006076	298	-44.15	28	1938	241 1825
pxy-miR-4969-5p	Px006075	298	-44.15	28	1938	241 1825
pxy-miR-4969-5p	Px010355	297	-43.25	28	1573	1394 446
pxy-miR-4969-5p	Px010424	302	-40.15	28	1297	563 1220
pxy-miR-4969-5p	Px006363	297	-38.53	28	4571	4004 1690
pxy-miR-4969-5p	Px013720	304	-36.94	28	691	350 611
pxy-miR-4969-5p	Px013143	293	-36.93	28	3100	224 13
pxy-miR-4969-5p	Px003442	299	-36.14	28	2852	994 408
pxy-miR-4969-5p	Px003443	299	-36.14	28	2852	994 408
pxy-miR-4969-5p	Px007773	293	-35.99	28	3711	486 3291
pxy-miR-4969-5p	Px011775	295	-33.91	28	734	572 380
pxy-miR-4969-5p	Px006457	294	-33.11	28	3742	562 1576
pxy-miR-4969-5p	Px004809	293	-31.59	28	6494	5157 5244
pxy-miR-4969-5p	Px004624	293	-30.76	28	747	588 394
pxy-miR-4969-5p	Px017397	299	-29.96	28	1659	579 1518
pxy-miR-4969-5p	Px007793	296	-29.7	28	1806	980 1456
pxy-miR-4969-5p	Px017161	293	-29.56	28	4453	499 2472
pxy-miR-4969-5p	Px017162	293	-29.56	28	4357	359 2332
pxy-miR-4969-5p	Px004352	304	-28.74	28	2615	1969 1927
pxy-miR-4969-5p	Px016720	153	-28.32	28	760	415
pxy-miR-4969-5p	Px010919	295	-27.61	28	947	394 493
pxy-miR-4969-5p	Px015669	305	-27.24	28	4740	2280 2927
pxy-miR-4969-5p	Px012118	305	-27.24	28	4594	2169 2840
pxy-miR-4969-5p	Px000733	294	-26.79	28	1873	1332 241
pxy-miR-4969-5p	Px003690	294	-26.32	28	794	65 742
pxy-miR-4969-5p	Px010260	293	-25.87	28	2130	1732 1633
pxy-miR-4969-5p	Px003653	302	-25.82	28	1911	483 1173
pxy-miR-4969-5p	Px009498	153	-25.32	28	2321	2285
pxy-miR-4969-5p	Px009497	153	-25.32	28	1946	1670
pxy-miR-4969-5p	Px007650	865	-102.25	28	7187	3122 163 4847 5607 2212 2346
pxy-miR-4969-5p	Px008507	729	-84.18	28	1827	177 719 1348 976 1039
pxy-miR-4969-5p	Px008508	582	-69.79	28	1631	641 1183 1440 1503
pxy-miR-4969-5p	Px009045	448	-61.75	28	5773	1426 4014 194
pxy-miR-4969-5p	Px016905	584	-57.35	28	5783	4107 1729 3979 5625
pxy-miR-4969-5p	Px001785	440	-50.72	28	3369	1852 750 1038
pxy-miR-4969-5p	Px013746	301	-49.76	28	1621	1031 504
pxy-miR-4969-5p	Px009330	442	-49.49	28	1210	702 124 1126
pxy-miR-4969-5p	Px015076	447	-47.49	28	2131	133 880 1553
pxy-miR-4969-5p	Px015075	447	-47.49	28	2082	195 942 1615
pxy-miR-4969-5p	Px010390	292	-44.21	28	717	192 367
pxy-miR-4969-5p	Px010883	434	-44.14	28	3423	2988 2493 3055
pxy-miR-4969-5p	Px007345	298	-43.46	28	4075	2324 3555
pxy-miR-4969-5p	Px016977	441	-43.03	28	3163	2043 176 2972
pxy-miR-4969-5p	Px006720	292	-40.78	28	1704	403 343
pxy-miR-4969-5p	Px015426	292	-40.59	28	2515	1676 130
pxy-miR-4969-5p	Px006864	438	-40.1	28	2355	1010 1128 562
pxy-miR-4969-5p	Px006865	438	-40.1	28	2521	1171 1289 723
pxy-miR-4969-5p	Px000627	295	-36.49	28	4449	1134 2749
pxy-miR-4969-5p	Px016623	300	-36.38	28	3624	2806 2407
pxy-miR-4969-5p	Px016304	295	-35.06	28	1580	964 815
pxy-miR-4969-5p	Px016303	295	-35.06	28	1929	1313 1164
pxy-miR-4969-5p	Px016305	295	-35.06	28	1870	1332 1183
pxy-miR-4969-5p	Px007876	294	-34.84	28	3390	1933 819
pxy-miR-4969-5p	Px017841	293	-34.31	28	2149	1853 2083
pxy-miR-4969-5p	Px006097	299	-34.08	28	4228	607 1239
pxy-miR-4969-5p	Px006098	299	-34.08	28	4841	1225 1857
pxy-miR-4969-5p	Px010989	292	-33.95	28	1783	1680 300
pxy-miR-4969-5p	Px001184	296	-33.89	28	4932	3086 3782
pxy-miR-4969-5p	Px016607	294	-33.84	28	3164	2896 2372
pxy-miR-4969-5p	Px006229	302	-32.93	28	1008	841 72
pxy-miR-4969-5p	Px001062	302	-31.93	28	2073	1338 215
pxy-miR-4969-5p	Px004839	293	-31.64	28	1243	43 5
pxy-miR-4969-5p	Px012966	292	-31.33	28	1093	890 619
pxy-miR-4969-5p	Px009093	292	-31.27	28	4975	3058 50
pxy-miR-4969-5p	Px005061	295	-31.06	28	3281	799 2997
pxy-miR-4969-5p	Px007910	297	-30.7	28	716	500 409
pxy-miR-4969-5p	Px005009	294	-30.67	28	1876	1353 1439
pxy-miR-4969-5p	Px004022	304	-30.57	28	3564	739 1320
pxy-miR-4969-5p	Px003100	298	-30.43	28	1302	940 784
pxy-miR-4969-5p	Px011962	298	-30.43	28	1076	713 557
pxy-miR-4969-5p	Px011401	297	-30.33	28	1383	79 892
pxy-miR-4969-5p	Px010266	293	-30.16	28	1306	377 1226
pxy-miR-4969-5p	Px016779	299	-29.86	28	2045	825 655
pxy-miR-4969-5p	Px006732	300	-29.79	28	1257	523 388
pxy-miR-4969-5p	Px011725	152	-29.6	28	374	145
pxy-miR-4969-5p	Px013114	294	-29.56	28	3859	601 2089
pxy-miR-4969-5p	Px013113	294	-29.56	28	4116	858 2346
pxy-miR-4969-5p	Px007340	295	-29.32	28	3569	1699 2432
pxy-miR-4969-5p	Px013896	294	-25.71	28	5721	5663 210
pxy-miR-4969-5p	Px014454	152	-25.36	28	1820	567
pxy-miR-4969-5p	Px013557	587	-61.68	28	5478	2484 5122 2842 1152
pxy-miR-4969-5p	Px011538	445	-52.73	28	1362	867 196 298
pxy-miR-4969-5p	Px001529	438	-50.78	28	3296	3250 1645 3092
pxy-miR-4969-5p	Px014182	441	-47.02	28	1490	1049 1019 92
pxy-miR-4969-5p	Px012616	438	-46.42	28	2534	580 1764 874
pxy-miR-4969-5p	Px002561	435	-44.66	28	4112	473 393 3528
pxy-miR-4969-5p	Px002562	435	-44.66	28	4729	1213 1133 4268
pxy-miR-4969-5p	Px007042	448	-44.56	28	6844	4796 3702 4244
pxy-miR-4969-5p	Px012631	294	-40.07	28	3679	384 1572
pxy-miR-4969-5p	Px009561	295	-39.47	28	581	406 194
pxy-miR-4969-5p	Px005112	294	-38.84	28	1810	1704 1373
pxy-miR-4969-5p	Px000551	296	-38.77	28	2265	1790 393
pxy-miR-4969-5p	Px010877	291	-37.81	28	3315	2838 2088
pxy-miR-4969-5p	Px008835	295	-37.43	28	5544	4910 3587
pxy-miR-4969-5p	Px008836	295	-37.43	28	1858	1828 505
pxy-miR-4969-5p	Px008966	297	-37.41	28	3642	372 3111
pxy-miR-4969-5p	Px004682	292	-37.4	28	1421	1236 912
pxy-miR-4969-5p	Px006651	298	-37.03	28	1740	1272 1655
pxy-miR-4969-5p	Px006650	298	-37.03	28	5052	4447 4830
pxy-miR-4969-5p	Px007285	293	-36.86	28	4313	1876 2480
pxy-miR-4969-5p	Px015726	294	-36.71	28	995	123 878
pxy-miR-4969-5p	Px016747	295	-36.64	28	1535	1236 63
pxy-miR-4969-5p	Px013782	296	-36.3	28	585	474 507
pxy-miR-4969-5p	Px006958	449	-36.13	28	2543	1737 1879 53
pxy-miR-4969-5p	Px004912	295	-35.86	28	1270	1096 542
pxy-miR-4969-5p	Px006358	295	-35.61	28	1108	394 441
pxy-miR-4969-5p	Px012454	297	-35.28	28	828	672 785
pxy-miR-4969-5p	Px012455	297	-35.28	28	1019	532 645
pxy-miR-4969-5p	Px017823	292	-34.71	28	2411	844 2092
pxy-miR-4969-5p	Px012101	300	-34.2	28	710	501 45
pxy-miR-4969-5p	Px003312	297	-32.8	28	1219	1066 754
pxy-miR-4969-5p	Px008430	295	-32.31	28	1207	666 1050
pxy-miR-4969-5p	Px009310	291	-31.63	28	3986	657 3473
pxy-miR-4969-5p	Px000049	291	-31.08	28	2762	1278 1537
pxy-miR-4969-5p	Px000050	291	-31.08	28	1889	1426 1685
pxy-miR-4969-5p	Px000685	296	-31.01	28	866	528 306
pxy-miR-4969-5p	Px012637	291	-30.7	28	609	315 295
pxy-miR-4969-5p	Px004908	295	-30.4	28	2719	918 1119
pxy-miR-4969-5p	Px003150	293	-30.05	28	2620	1869 1990
pxy-miR-4969-5p	Px006617	295	-29.75	28	3593	667 824
pxy-miR-4969-5p	Px006886	296	-29.61	28	7535	3231 4139
pxy-miR-4969-5p	Px012185	291	-29.41	28	3968	1949 380
pxy-miR-4969-5p	Px006501	293	-29.38	28	1734	997 861
pxy-miR-4969-5p	Px007636	301	-28.94	28	1124	983 761
pxy-miR-4969-5p	Px000275	151	-28.04	28	362	123
pxy-miR-4969-5p	Px009422	292	-27.13	28	722	527 199
pxy-miR-4969-5p	Px015088	293	-27.06	28	457	10 373
pxy-miR-4969-5p	Px002394	297	-25.77	28	1773	393 703
pxy-miR-4969-5p	Px009182	299	-25.33	28	3641	3492 3548
pxy-miR-4969-5p	Px010805	732	-91.63	28	2395	1143 157 779 2054 2180
pxy-miR-4969-5p	Px002423	575	-71.95	28	3197	646 219 1470 2004
pxy-miR-4969-5p	Px007144	446	-62.66	28	4371	817 3671 3233
pxy-miR-4969-5p	Px004895	583	-59.6	28	7285	4462 3570 4633 1930
pxy-miR-4969-5p	Px014817	437	-57.97	28	5003	927 3992 1348
pxy-miR-4969-5p	Px007724	585	-56.96	28	2969	2854 1944 727 1457
pxy-miR-4969-5p	Px003739	432	-48	28	3473	215 2358 3118
pxy-miR-4969-5p	Px010646	432	-44.49	28	6164	1963 5755 158
pxy-miR-4969-5p	Px010189	436	-43.66	28	3553	616 1831 1913
pxy-miR-4969-5p	Px010190	436	-43.66	28	3087	820 2035 2117
pxy-miR-4969-5p	Px007805	290	-41.98	28	1492	1435 959
pxy-miR-4969-5p	Px005636	295	-41.54	28	3409	1858 2488
pxy-miR-4969-5p	Px002547	435	-41.31	28	2392	978 1962 1862
pxy-miR-4969-5p	Px011293	431	-39.88	28	6557	6335 260 5335
pxy-miR-4969-5p	Px011294	431	-39.88	28	6461	6365 290 5365
pxy-miR-4969-5p	Px010422	431	-39.68	28	8856	1709 586 2581
pxy-miR-4969-5p	Px010023	291	-39.09	28	249	12 58
pxy-miR-4969-5p	Px008916	292	-38.79	28	485	220 53
pxy-miR-4969-5p	Px008516	299	-37.12	28	1394	144 654
pxy-miR-4969-5p	Px014792	293	-35.95	28	4354	2080 2425
pxy-miR-4969-5p	Px014794	293	-35.95	28	4669	2606 2951
pxy-miR-4969-5p	Px014793	293	-35.95	28	3872	1598 1943
pxy-miR-4969-5p	Px012963	297	-34.59	28	1360	1248 1279
pxy-miR-4969-5p	Px015665	296	-33.36	28	2711	2677 89
pxy-miR-4969-5p	Px018015	296	-33.14	28	479	429 221
pxy-miR-4969-5p	Px003492	292	-33.05	28	2182	1592 1239
pxy-miR-4969-5p	Px001976	291	-31.9	28	2980	2346 279
pxy-miR-4969-5p	Px008393	294	-31.62	28	3448	2076 1094
pxy-miR-4969-5p	Px005498	290	-31.29	28	1588	1184 1067
pxy-miR-4969-5p	Px008765	291	-30.41	28	3203	495 587
pxy-miR-4969-5p	Px008766	291	-30.41	28	3174	674 766
pxy-miR-4969-5p	Px010644	292	-28.92	28	5795	1543 5335
pxy-miR-4969-5p	Px010645	292	-28.92	28	4985	733 4525
pxy-miR-4969-5p	Px007458	293	-28.22	28	2492	1695 986
pxy-miR-4969-5p	Px002380	295	-27.35	28	1562	469 987
pxy-miR-4969-5p	Px008236	294	-26.88	28	2885	309 2031
pxy-miR-4969-5p	Px013503	297	-25.94	28	2132	1 302
pxy-miR-4969-5p	Px003012	578	-55.49	28	4479	856 2495 2666 4278
pxy-miR-4969-5p	Px006482	439	-54.4	28	3427	967 248 93
pxy-miR-4969-5p	Px007731	436	-53.67	28	2794	1666 2476 606
pxy-miR-4969-5p	Px005394	434	-53.45	28	4213	2311 960 1824
pxy-miR-4969-5p	Px000072	433	-52.75	28	3612	3050 1437 342
pxy-miR-4969-5p	Px000230	447	-51.13	28	629	389 438 558
pxy-miR-4969-5p	Px007016	581	-50.92	28	2337	92 449 1072 513
pxy-miR-4969-5p	Px009775	433	-49.6	28	4044	2966 2860 1106
pxy-miR-4969-5p	Px001337	437	-46.77	28	4822	2295 3635 175
pxy-miR-4969-5p	Px002199	441	-44.95	28	2378	737 2012 1007
pxy-miR-4969-5p	Px004966	436	-43.95	28	3142	1194 2633 411
pxy-miR-4969-5p	Px008870	438	-42.5	28	3106	141 2391 1672
pxy-miR-4969-5p	Px008462	297	-42.36	28	5618	267 5404
pxy-miR-4969-5p	Px002919	296	-41.93	28	6733	5304 2769
pxy-miR-4969-5p	Px002918	296	-41.93	28	6809	5191 2656
pxy-miR-4969-5p	Px012994	445	-41.44	28	3153	1976 2729 3087
pxy-miR-4969-5p	Px004860	437	-39.65	28	2040	876 832 367
pxy-miR-4969-5p	Px001656	290	-36.45	28	761	593 521
pxy-miR-4969-5p	Px006141	290	-35.69	28	874	206 377
pxy-miR-4969-5p	Px011790	293	-35.48	28	2880	1977 2620
pxy-miR-4969-5p	Px001354	291	-34.56	28	8579	7439 7561
pxy-miR-4969-5p	Px012313	296	-33.53	28	967	123 185
pxy-miR-4969-5p	Px007041	297	-33.15	28	4568	3789 4331
pxy-miR-4969-5p	Px005071	294	-32.34	28	3173	306 793
pxy-miR-4969-5p	Px010745	290	-32.33	28	3713	2250 416
pxy-miR-4969-5p	Px010617	289	-32.16	28	1125	106 968
pxy-miR-4969-5p	Px014981	289	-30.92	28	7640	1340 6427
pxy-miR-4969-5p	Px016982	290	-30.73	28	1181	1052 1093
pxy-miR-4969-5p	Px011036	290	-30.57	28	2256	1913 294
pxy-miR-4969-5p	Px013499	291	-30.47	28	491	14 268
pxy-miR-4969-5p	Px000528	291	-30.14	28	2598	1965 1880
pxy-miR-4969-5p	Px015733	291	-30.08	28	4722	563 4308
pxy-miR-4969-5p	Px014448	149	-29.87	28	989	19
pxy-miR-4969-5p	Px017624	290	-29.79	28	760	685 635
pxy-miR-4969-5p	Px014644	296	-29.37	28	2516	1631 1220
pxy-miR-4969-5p	Px008996	294	-29.16	28	1084	1008 505
pxy-miR-4969-5p	Px005058	293	-28.69	28	2896	2161 1964
pxy-miR-4969-5p	Px010418	294	-28.61	28	5309	4045 4641
pxy-miR-4969-5p	Px014190	289	-28.27	28	2872	1783 2789
pxy-miR-4969-5p	Px014191	289	-28.27	28	1371	180 1186
pxy-miR-4969-5p	Px002970	295	-27.93	28	2212	1577 1614
pxy-miR-4969-5p	Px000542	289	-27.54	28	468	198 214
pxy-miR-4969-5p	Px009362	292	-27.47	28	1312	1269 309
pxy-miR-4969-5p	Px009430	289	-27.11	28	2401	1214 2028
pxy-miR-4969-5p	Px014801	289	-26.22	28	1939	1271 617
pxy-miR-4969-5p	Px007550	289	-25.72	28	2606	362 885
pxy-miR-4969-5p	Px007549	289	-25.72	28	3096	591 1114
pxy-miR-4969-5p	Px005450	149	-25.42	28	2192	1097
pxy-miR-4969-5p	Px011265	295	-25.4	28	1550	958 1080
pxy-miR-4969-5p	Px004266	291	-25.38	28	755	715 1
pxy-miR-4969-5p	Px014317	864	-108.94	28	10668	8462 3550 7380 3369 1978 10155
pxy-miR-4969-5p	Px000493	863	-97.81	28	4344	2368 2613 758 54 600 1235
pxy-miR-4969-5p	Px010643	711	-80.66	28	2155	1681 1653 1977 1706 1847
pxy-miR-4969-5p	Px013618	723	-69.78	28	3369	2518 509 2933 1697 3270
pxy-miR-4969-5p	Px009023	571	-66.48	28	4518	1548 2041 1650 3016
pxy-miR-4969-5p	Px014316	432	-64.13	28	6609	3424 2342 5117
pxy-miR-4969-5p	Px005097	579	-63.62	28	5154	1105 4655 643 5014
pxy-miR-4969-5p	Px005090	579	-63.62	28	5154	1105 4655 643 5014
pxy-miR-4969-5p	Px005098	579	-63.62	28	5080	1031 4581 569 4940
pxy-miR-4969-5p	Px005095	579	-63.62	28	5154	1105 4655 643 5014
pxy-miR-4969-5p	Px014914	433	-61.16	28	4884	491 2184 4100
pxy-miR-4969-5p	Px016299	570	-60.12	28	1646	1508 721 1253 672
pxy-miR-4969-5p	Px007515	571	-59.51	28	3006	800 1926 1331 1233
pxy-miR-4969-5p	Px017199	575	-57.8	28	2524	40 971 1280 218
pxy-miR-4969-5p	Px005552	430	-54.78	28	5764	2975 5171 1023
pxy-miR-4969-5p	Px001467	437	-54.28	28	4137	1930 1595 2075
pxy-miR-4969-5p	Px016928	578	-53.53	28	2483	2138 1735 1961 2158
pxy-miR-4969-5p	Px016929	578	-53.53	28	2483	2138 1735 1961 2158
pxy-miR-4969-5p	Px006944	436	-49.56	28	4348	3656 2174 2032
pxy-miR-4969-5p	Px001628	436	-49.38	28	11382	1602 10732 3964
pxy-miR-4969-5p	Px012161	437	-48.54	28	3612	2482 663 3429
pxy-miR-4969-5p	Px003273	433	-48.53	28	2323	664 1305 123
pxy-miR-4969-5p	Px014452	431	-46.23	28	3843	1785 1256 2559
pxy-miR-4969-5p	Px000866	436	-44.93	28	499	11 85 159
pxy-miR-4969-5p	Px015792	291	-44.89	28	1855	1448 717
pxy-miR-4969-5p	Px001375	291	-41.58	28	2708	547 2415
pxy-miR-4969-5p	Px016177	290	-37.97	28	2067	608 1912
pxy-miR-4969-5p	Px014477	431	-37.72	28	2997	1269 223 1962
pxy-miR-4969-5p	Px014478	431	-37.72	28	3185	1537 491 2230
pxy-miR-4969-5p	Px009599	291	-37.41	28	4384	1276 1387
pxy-miR-4969-5p	Px002623	288	-36.7	28	3499	163 82
pxy-miR-4969-5p	Px008041	290	-36.52	28	4194	1869 1234
pxy-miR-4969-5p	Px009888	288	-36.01	28	1516	789 1274
pxy-miR-4969-5p	Px014637	291	-35.89	28	1565	360 545
pxy-miR-4969-5p	Px004350	293	-35.44	28	4342	277 2822
pxy-miR-4969-5p	Px008942	294	-35.42	28	4110	310 713
pxy-miR-4969-5p	Px004938	292	-35.27	28	2688	2156 715
pxy-miR-4969-5p	Px001465	292	-34.44	28	676	302 452
pxy-miR-4969-5p	Px017672	293	-32.56	28	1771	1514 1197
pxy-miR-4969-5p	Px001387	289	-31.75	28	3244	2461 2417
pxy-miR-4969-5p	Px004354	288	-31.62	28	2630	1485 654
pxy-miR-4969-5p	Px014690	288	-31.12	28	592	487 351
pxy-miR-4969-5p	Px012760	289	-30.86	28	3907	2440 3823
pxy-miR-4969-5p	Px003737	295	-30.79	28	5292	4394 3567
pxy-miR-4969-5p	Px002463	295	-29.97	28	422	361 322
pxy-miR-4969-5p	Px012355	295	-29.67	28	2201	2097 2014
pxy-miR-4969-5p	Px002611	289	-28.78	28	2099	1063 440
pxy-miR-4969-5p	Px002612	289	-28.78	28	2099	1063 440
pxy-miR-4969-5p	Px009307	290	-27.94	28	2246	1999 915
pxy-miR-4969-5p	Px014875	288	-27.72	28	2844	1511 976
pxy-miR-4969-5p	Px008423	291	-26.87	28	2754	127 1552
pxy-miR-4969-5p	Px010786	292	-26.13	28	1814	728 695
pxy-miR-4969-5p	Px000971	290	-26.02	28	1835	887 1060
pxy-miR-4969-5p	Px003124	289	-25.61	28	3010	1987 956
pxy-miR-4969-5p	Px008424	288	-25.57	28	2187	1118 39
pxy-miR-4969-5p	Px013839	858	-78.72	28	2573	2140 1831 1643 2360 1013 1919
pxy-miR-4969-5p	Px014008	581	-74.98	28	2905	680 1498 1207 1682
pxy-miR-4969-5p	Px005661	575	-71.81	28	2897	881 977 1974 2120
pxy-miR-4969-5p	Px004353	573	-61.92	28	9458	55 4753 8960 579
pxy-miR-4969-5p	Px010291	578	-52.81	28	3028	119 2134 2411 2954
pxy-miR-4969-5p	Px001567	427	-50.02	28	5299	310 2357 3801
pxy-miR-4969-5p	Px002531	433	-47.83	28	4687	284 2150 148
pxy-miR-4969-5p	Px000672	430	-43.77	28	1769	407 1489 531
pxy-miR-4969-5p	Px010958	434	-43.3	28	3013	2295 1532 1357
pxy-miR-4969-5p	Px016472	433	-42.96	28	2535	1929 1091 2407
pxy-miR-4969-5p	Px010751	432	-41.39	28	3426	2502 132 183
pxy-miR-4969-5p	Px003024	288	-39.24	28	1385	320 846
pxy-miR-4969-5p	Px003022	288	-39.24	28	1430	365 891
pxy-miR-4969-5p	Px000156	289	-38.13	28	5059	3249 228
pxy-miR-4969-5p	Px012991	289	-35.67	28	1420	250 1041
pxy-miR-4969-5p	Px004825	290	-35.64	28	969	850 225
pxy-miR-4969-5p	Px008732	290	-35.55	28	1000	248 817
pxy-miR-4969-5p	Px005782	290	-35.31	28	3266	1785 2675
pxy-miR-4969-5p	Px005781	290	-35.31	28	2456	738 1628
pxy-miR-4969-5p	Px008903	288	-35.17	28	3637	3267 3507
pxy-miR-4969-5p	Px008902	288	-35.17	28	1517	887 1127
pxy-miR-4969-5p	Px009426	288	-35.14	28	4392	3354 2852
pxy-miR-4969-5p	Px011055	294	-35.1	28	1014	605 656
pxy-miR-4969-5p	Px002077	290	-34.28	28	2280	1873 1763
pxy-miR-4969-5p	Px010478	290	-33.64	28	1340	1129 1263
pxy-miR-4969-5p	Px001229	288	-33.22	28	1844	842 89
pxy-miR-4969-5p	Px007777	294	-32.54	28	2849	725 1537
pxy-miR-4969-5p	Px007769	290	-32.16	28	6613	3704 4847
pxy-miR-4969-5p	Px011981	291	-32.01	28	7023	5063 5168
pxy-miR-4969-5p	Px016412	288	-30.52	28	1950	112 270
pxy-miR-4969-5p	Px008192	289	-29.02	28	1107	377 8
pxy-miR-4969-5p	Px006245	291	-28.45	28	2028	68 1388
pxy-miR-4969-5p	Px011637	292	-28.11	28	2806	1117 210
pxy-miR-4969-5p	Px007715	289	-27.51	28	2040	1440 1350
pxy-miR-4969-5p	Px015440	292	-27.44	28	1737	155 264
pxy-miR-4969-5p	Px012476	289	-27.34	28	1700	873 771
pxy-miR-4969-5p	Px003704	288	-27.19	28	1459	849 1072
pxy-miR-4969-5p	Px003705	288	-27.19	28	3886	3267 3490
pxy-miR-4969-5p	Px011540	292	-26.87	28	3116	663 1188
pxy-miR-4969-5p	Px013398	290	-26.86	28	2796	2486 1996
pxy-miR-4969-5p	Px006037	291	-26.85	28	3071	845 1259
pxy-miR-4969-5p	Px012932	147	-26.23	28	1104	410
pxy-miR-4969-5p	Px010568	293	-25.86	28	2418	2383 2071
pxy-miR-4969-5p	Px014232	289	-25.47	28	3132	1556 1988
pxy-miR-4969-5p	Px005896	570	-69.39	28	3002	1513 2879 2855 2929
pxy-miR-4969-5p	Px003180	569	-57.93	28	6829	1411 4826 5158 6200
pxy-miR-4969-5p	Px003182	569	-57.93	28	6597	1171 4586 4918 5960
pxy-miR-4969-5p	Px006982	428	-50.01	28	994	629 596 535
pxy-miR-4969-5p	Px005145	432	-46.89	28	4221	3015 3441 1726
pxy-miR-4969-5p	Px006876	429	-46.74	28	5259	1724 1801 1193
pxy-miR-4969-5p	Px015734	289	-43.71	28	4079	4005 872
pxy-miR-4969-5p	Px016129	288	-42.44	28	2276	2122 1218
pxy-miR-4969-5p	Px000053	287	-39.04	28	1785	173 989
pxy-miR-4969-5p	Px017025	288	-38.99	28	1988	709 267
pxy-miR-4969-5p	Px017023	291	-38.55	28	2340	2225 1373
pxy-miR-4969-5p	Px009220	430	-38.38	28	3337	2696 1522 1989
pxy-miR-4969-5p	Px009199	289	-38.03	28	1434	849 1
pxy-miR-4969-5p	Px017437	286	-36.76	28	6110	5747 4215
pxy-miR-4969-5p	Px011618	289	-36.29	28	2578	2152 65
pxy-miR-4969-5p	Px004259	287	-35.95	28	1756	775 1028
pxy-miR-4969-5p	Px000611	286	-35.88	28	943	533 500
pxy-miR-4969-5p	Px012411	286	-33.49	28	1386	288 171
pxy-miR-4969-5p	Px012813	291	-33.45	28	481	179 306
pxy-miR-4969-5p	Px001913	287	-32.36	28	616	563 341
pxy-miR-4969-5p	Px018016	288	-31.84	28	879	817 408
pxy-miR-4969-5p	Px010332	289	-31.2	28	2069	398 2030
pxy-miR-4969-5p	Px002444	289	-31.08	28	2307	1005 1911
pxy-miR-4969-5p	Px012914	287	-30.83	28	5734	2342 3905
pxy-miR-4969-5p	Px002899	146	-30.6	28	2631	2536
pxy-miR-4969-5p	Px005841	289	-29.75	28	1842	1639 136
pxy-miR-4969-5p	Px003786	146	-29.68	28	620	251
pxy-miR-4969-5p	Px005609	290	-29.59	28	2127	1336 374
pxy-miR-4969-5p	Px012900	291	-28.99	28	1543	730 698
pxy-miR-4969-5p	Px007884	291	-28.73	28	2686	1445 1572
pxy-miR-4969-5p	Px001919	146	-28.58	28	112	83
pxy-miR-4969-5p	Px009622	292	-28.52	28	283	117 217
pxy-miR-4969-5p	Px002520	286	-28.35	28	2182	2157 1523
pxy-miR-4969-5p	Px002054	290	-28.27	28	1384	1233 340
pxy-miR-4969-5p	Px000135	289	-28.24	28	1117	551 974
pxy-miR-4969-5p	Px004184	288	-27.67	28	1467	1386 492
pxy-miR-4969-5p	Px012433	291	-27.65	28	1905	502 1012
pxy-miR-4969-5p	Px012430	291	-27.65	28	2111	716 1226
pxy-miR-4969-5p	Px005805	288	-26.59	28	3765	1804 2897
pxy-miR-4969-5p	Px005806	288	-26.59	28	2622	999 2092
pxy-miR-4969-5p	Px017030	289	-26.5	28	1758	1438 380
pxy-miR-4969-5p	Px005072	286	-26.43	28	6273	296 335
pxy-miR-4969-5p	Px005073	286	-26.43	28	5038	536 575
pxy-miR-4969-5p	Px004174	291	-25.81	28	1809	1109 155
pxy-miR-4969-5p	Px012147	713	-82.11	28	4399	4321 2815 2038 666 1100
pxy-miR-4969-5p	Px010434	428	-58.16	28	5213	1002 4291 4899
pxy-miR-4969-5p	Px005346	570	-56.9	28	2931	993 1213 1515 1684
pxy-miR-4969-5p	Px005328	428	-45.7	28	3909	2742 3823 3313
pxy-miR-4969-5p	Px011957	427	-44.97	28	1355	1048 398 641
pxy-miR-4969-5p	Px007794	288	-44.48	28	1349	914 852
pxy-miR-4969-5p	Px008233	426	-41.73	28	4281	2698 3364 1906
pxy-miR-4969-5p	Px012554	289	-39.81	28	3256	2107 1391
pxy-miR-4969-5p	Px008847	430	-38.64	28	1821	144 872 28
pxy-miR-4969-5p	Px005576	287	-38.59	28	1024	932 99
pxy-miR-4969-5p	Px014940	425	-37.91	28	5745	4642 3135 5482
pxy-miR-4969-5p	Px006226	289	-37.45	28	1148	146 744
pxy-miR-4969-5p	Px017703	290	-36.91	28	2023	304 954
pxy-miR-4969-5p	Px017446	289	-36.3	28	1270	148 761
pxy-miR-4969-5p	Px001627	289	-35.79	28	5952	2348 5703
pxy-miR-4969-5p	Px009218	287	-35.29	28	2040	133 524
pxy-miR-4969-5p	Px001352	287	-34.9	28	1992	1729 1080
pxy-miR-4969-5p	Px011347	289	-34.88	28	752	710 129
pxy-miR-4969-5p	Px003699	289	-34.5	28	2674	809 954
pxy-miR-4969-5p	Px012546	287	-34.39	28	2307	1638 928
pxy-miR-4969-5p	Px001783	285	-34.26	28	5766	3743 3893
pxy-miR-4969-5p	Px001782	285	-34.26	28	4771	2649 2799
pxy-miR-4969-5p	Px006401	285	-34.01	28	1655	131 745
pxy-miR-4969-5p	Px006400	285	-34.01	28	1484	131 745
pxy-miR-4969-5p	Px011710	285	-33.78	28	2228	792 851
pxy-miR-4969-5p	Px009191	288	-33.52	28	1720	774 1186
pxy-miR-4969-5p	Px004947	286	-33.39	28	4871	2993 2933
pxy-miR-4969-5p	Px017932	285	-33.3	28	3244	108 1390
pxy-miR-4969-5p	Px002371	285	-33.24	28	2046	774 1533
pxy-miR-4969-5p	Px002373	285	-33.24	28	1725	453 1212
pxy-miR-4969-5p	Px002372	285	-33.24	28	2046	774 1533
pxy-miR-4969-5p	Px002370	285	-33.24	28	2046	774 1533
pxy-miR-4969-5p	Px013071	288	-32.69	28	1784	968 789
pxy-miR-4969-5p	Px000175	288	-32.39	28	1163	193 272
pxy-miR-4969-5p	Px014862	290	-32.1	28	1803	527 1123
pxy-miR-4969-5p	Px000130	285	-32.06	28	1766	1337 1
pxy-miR-4969-5p	Px015641	289	-31.95	28	3059	1520 1470
pxy-miR-4969-5p	Px003573	433	-31.94	28	2644	1963 2484 418
pxy-miR-4969-5p	Px014313	288	-31.84	28	1387	630 52
pxy-miR-4969-5p	Px003046	286	-31.69	28	4122	934 3531
pxy-miR-4969-5p	Px013000	289	-31.35	28	3172	1031 764
pxy-miR-4969-5p	Px000388	286	-31.16	28	5751	2105 5600
pxy-miR-4969-5p	Px000389	286	-31.16	28	5513	1867 5362
pxy-miR-4969-5p	Px010399	285	-30.98	28	1648	449 1501
pxy-miR-4969-5p	Px003826	285	-30.79	28	459	191 147
pxy-miR-4969-5p	Px011276	288	-30.23	28	2051	1216 1751
pxy-miR-4969-5p	Px017708	285	-29.9	28	2223	1311 242
pxy-miR-4969-5p	Px005345	290	-29.34	28	787	274 494
pxy-miR-4969-5p	Px004119	285	-29.13	28	521	151 466
pxy-miR-4969-5p	Px012053	285	-28.97	28	2558	1749 1625
pxy-miR-4969-5p	Px012054	285	-28.97	28	1102	239 115
pxy-miR-4969-5p	Px001560	287	-28.05	28	2213	1863 1816
pxy-miR-4969-5p	Px001200	145	-26.76	28	130	39
pxy-miR-4969-5p	Px012209	289	-26.61	28	1484	250 324
pxy-miR-4969-5p	Px015144	145	-25.85	28	3431	1633
pxy-miR-4969-5p	Px015143	145	-25.85	28	2965	1654
pxy-miR-4969-5p	Px001943	145	-25.85	28	2756	1646
pxy-miR-4969-5p	Px011914	145	-25.54	28	2132	699
pxy-miR-4969-5p	Px011912	145	-25.54	28	1744	864
pxy-miR-4969-5p	Px011915	145	-25.54	28	2445	869
pxy-miR-4969-5p	Px003345	286	-25.51	28	2970	2592 837
pxy-miR-4969-5p	Px007949	426	-58.39	28	2128	921 807 1055
pxy-miR-4969-5p	Px001196	568	-52.07	28	1445	1355 117 178 6
pxy-miR-4969-5p	Px003404	424	-50.47	28	3515	1340 418 2397
pxy-miR-4969-5p	Px015676	425	-49.82	28	3259	802 841 362
pxy-miR-4969-5p	Px014036	429	-49.26	28	1860	524 1603 1116
pxy-miR-4969-5p	Px006089	570	-48.7	28	3837	2479 2920 1484 1854
pxy-miR-4969-5p	Px014942	426	-47.75	28	1797	1020 267 238
pxy-miR-4969-5p	Px007871	427	-44.39	28	7542	1483 6045 4171
pxy-miR-4969-5p	Px008999	427	-43.58	28	3885	3649 2160 1835
pxy-miR-4969-5p	Px013891	425	-43.08	28	1780	374 1227 170
pxy-miR-4969-5p	Px002123	430	-43.02	28	2195	740 1719 774
pxy-miR-4969-5p	Px002122	430	-43.02	28	2329	473 1452 507
pxy-miR-4969-5p	Px013353	429	-41.32	28	8026	5833 6091 5014
pxy-miR-4969-5p	Px002088	287	-40.89	28	2015	1666 545
pxy-miR-4969-5p	Px013730	284	-40.01	28	2265	1172 1112
pxy-miR-4969-5p	Px013731	284	-40.01	28	1501	533 473
pxy-miR-4969-5p	Px012450	430	-39.25	28	2117	162 797 1092
pxy-miR-4969-5p	Px015748	287	-38.5	28	2636	561 2358
pxy-miR-4969-5p	Px015218	286	-37.79	28	3748	2437 2585
pxy-miR-4969-5p	Px015219	286	-37.79	28	3446	2682 2830
pxy-miR-4969-5p	Px003303	286	-37.59	28	2944	1829 2433
pxy-miR-4969-5p	Px004003	284	-37.5	28	640	532 45
pxy-miR-4969-5p	Px017521	285	-37.19	28	2056	1331 1436
pxy-miR-4969-5p	Px011967	285	-35.22	28	2317	657 1247
pxy-miR-4969-5p	Px010756	285	-34.47	28	808	307 570
pxy-miR-4969-5p	Px000146	286	-34.44	28	5269	224 141
pxy-miR-4969-5p	Px013673	284	-33.65	28	2631	1366 357
pxy-miR-4969-5p	Px008066	285	-31.85	28	480	65 4
pxy-miR-4969-5p	Px009858	288	-31.67	28	4244	1320 3429
pxy-miR-4969-5p	Px009857	288	-31.67	28	4009	777 2886
pxy-miR-4969-5p	Px011878	286	-31.6	28	655	183 349
pxy-miR-4969-5p	Px013108	284	-31.39	28	2469	2132 1255
pxy-miR-4969-5p	Px007879	284	-31.13	28	6136	5313 4374
pxy-miR-4969-5p	Px007878	284	-31.13	28	5723	4802 3863
pxy-miR-4969-5p	Px014689	284	-31.02	28	680	68 496
pxy-miR-4969-5p	Px014309	284	-30.49	28	3858	1398 2464
pxy-miR-4969-5p	Px016712	285	-30.25	28	2524	688 644
pxy-miR-4969-5p	Px010815	284	-30.09	28	911	618 221
pxy-miR-4969-5p	Px007836	284	-30.04	28	165	70 108
pxy-miR-4969-5p	Px010458	285	-29.71	28	1270	631 808
pxy-miR-4969-5p	Px008215	144	-29.29	28	149	85
pxy-miR-4969-5p	Px007098	288	-29.2	28	1836	72 1335
pxy-miR-4969-5p	Px015808	288	-27.48	28	1697	178 413
pxy-miR-4969-5p	Px005008	285	-27.47	28	5056	4298 3341
pxy-miR-4969-5p	Px012081	285	-26.99	28	1373	1316 448
pxy-miR-4969-5p	Px005129	284	-26.97	28	1030	473 190
pxy-miR-4969-5p	Px008783	288	-26.86	28	765	186 222
pxy-miR-4969-5p	Px016709	144	-26.29	28	917	113
pxy-miR-4969-5p	Px016710	144	-26.29	28	791	208
pxy-miR-4969-5p	Px006526	285	-25.91	28	2869	961 2579
pxy-miR-4969-5p	Px006527	285	-25.91	28	3208	1387 3005
pxy-miR-4969-5p	Px011541	284	-25.76	28	2801	473 1958
pxy-miR-4969-5p	Px014474	144	-25.72	28	2132	845
pxy-miR-4969-5p	Px002315	284	-25.58	28	791	219 538
pxy-miR-4969-5p	Px016826	426	-58.55	28	3336	3163 1901 148
pxy-miR-4969-5p	Px001521	426	-56.25	28	1017	957 260 130
pxy-miR-4969-5p	Px000015	423	-55.67	28	3389	2550 2234 2363
pxy-miR-4969-5p	Px000016	423	-55.67	28	5933	3531 3215 3344
pxy-miR-4969-5p	Px008481	425	-44.69	28	1055	676 721 496
pxy-miR-4969-5p	Px010075	285	-43	28	3061	1032 1144
pxy-miR-4969-5p	Px016598	426	-42.43	28	6372	5197 6202 1456
pxy-miR-4969-5p	Px016599	426	-42.43	28	6372	5197 6202 1456
pxy-miR-4969-5p	Px016600	426	-42.43	28	5864	4689 5694 948
pxy-miR-4969-5p	Px004538	285	-41.68	28	1078	174 893
pxy-miR-4969-5p	Px014946	424	-40.52	28	6983	6918 6615 618
pxy-miR-4969-5p	Px013064	283	-39.81	28	749	375 436
pxy-miR-4969-5p	Px012410	285	-36.82	28	1349	684 959
pxy-miR-4969-5p	Px000968	284	-36.5	28	1029	543 335
pxy-miR-4969-5p	Px003756	285	-35.77	28	365	143 43
pxy-miR-4969-5p	Px001193	284	-34.52	28	10858	985 4560
pxy-miR-4969-5p	Px011593	284	-32.98	28	1386	1061 185
pxy-miR-4969-5p	Px003576	284	-32.74	28	1216	319 916
pxy-miR-4969-5p	Px004063	284	-32.57	28	1748	543 979
pxy-miR-4969-5p	Px011916	286	-32.16	28	2168	659 905
pxy-miR-4969-5p	Px011744	284	-32	28	4254	1295 3549
pxy-miR-4969-5p	Px012031	286	-31.92	28	763	235 368
pxy-miR-4969-5p	Px017647	285	-31.68	28	1269	793 484
pxy-miR-4969-5p	Px008589	286	-31.4	28	933	224 262
pxy-miR-4969-5p	Px017225	284	-31.2	28	990	625 49
pxy-miR-4969-5p	Px014990	283	-29.09	28	2420	1409 2377
pxy-miR-4969-5p	Px014989	283	-29.09	28	3937	1806 2774
pxy-miR-4969-5p	Px005662	285	-28.94	28	1478	1282 400
pxy-miR-4969-5p	Px014944	286	-28.86	28	1984	940 1833
pxy-miR-4969-5p	Px007407	283	-28.73	28	1445	1121 879
pxy-miR-4969-5p	Px012127	284	-28.61	28	6022	17 3216
pxy-miR-4969-5p	Px014472	285	-27.4	28	1237	380 789
pxy-miR-4969-5p	Px000266	283	-26.42	28	2986	474 2510
pxy-miR-4969-5p	Px001379	284	-26.03	28	3256	561 3146
pxy-miR-4969-5p	Px010437	283	-25.73	28	2950	2822 2664
pxy-miR-4969-5p	Px010436	283	-25.73	28	2077	481 323
pxy-miR-4969-5p	Px011335	425	-43.15	28	5087	368 2339 3176
pxy-miR-4969-5p	Px001901	423	-38.25	28	4143	1801 307 914
pxy-miR-4969-5p	Px014546	284	-36.14	28	3647	2238 2264
pxy-miR-4969-5p	Px002677	283	-36.06	28	1204	388 689
pxy-miR-4969-5p	Px004111	282	-32.5	28	1962	215 1931
pxy-miR-4969-5p	Px015763	283	-32.21	28	1957	701 886
pxy-miR-4969-5p	Px013376	283	-31.9	28	700	525 35
pxy-miR-4969-5p	Px000088	282	-31.81	28	2633	1606 1184
pxy-miR-4969-5p	Px000089	282	-31.81	28	2516	1680 1258
pxy-miR-4969-5p	Px008460	283	-31.7	28	1605	1126 1383
pxy-miR-4969-5p	Px015367	282	-31.42	28	3065	2322 2741
pxy-miR-4969-5p	Px009802	283	-29.83	28	1081	530 693
pxy-miR-4969-5p	Px001850	283	-29.83	28	2672	2127 2289
pxy-miR-4969-5p	Px008657	282	-28.79	28	5543	1986 1456
pxy-miR-4969-5p	Px013405	284	-26.72	28	1699	263 459
pxy-miR-4969-5p	Px007885	283	-26.63	28	7646	4498 1704
pxy-miR-4969-5p	Px014943	282	-25.88	28	2700	2560 2531
pxy-miR-4969-5p	Px004971	282	-25.71	28	2917	2145 273
pxy-miR-4969-5p	Px003465	282	-25.64	28	3018	979 117
pxy-miR-4969-5p	Px004183	282	-25.54	28	4100	3487 1416
pxy-miR-4969-5p	Px004182	282	-25.54	28	4100	3487 1416
pxy-miR-4969-5p	Px013959	283	-25.26	28	2539	284 797
pxy-miR-4969-5p	Px010512	282	-25.21	28	1039	284 932
pxy-miR-4969-5p	Px008752	282	-25.18	28	1682	372 1383
pxy-miR-4969-5p	Px008753	282	-25.18	28	1577	267 1278
pxy-miR-4969-5p	Px008751	282	-25.18	28	1682	372 1383
pxy-miR-4969-5p	Px002005	282	-25.08	28	2358	425 1999
pxy-miR-4969-5p	Px003317	421	-39.49	28	1594	1319 679 1476
pxy-miR-4969-5p	Px004244	282	-36.31	28	1488	620 772
pxy-miR-4969-5p	Px012188	282	-34.59	28	2852	1524 2470
pxy-miR-4969-5p	Px017425	282	-34.45	28	2245	644 1624
pxy-miR-4969-5p	Px005280	282	-34.33	28	2295	135 1030
pxy-miR-4969-5p	Px004638	282	-32.42	28	1781	1217 1735
pxy-miR-4969-5p	Px004639	282	-32.42	28	928	364 882
pxy-miR-4969-5p	Px006934	281	-31.36	28	8683	3491 2832
pxy-miR-4969-5p	Px005265	281	-30.39	28	1613	1463 1281
pxy-miR-4969-5p	Px006528	282	-29.29	28	3907	3 547
pxy-miR-4969-5p	Px006529	282	-29.29	28	5104	378 922
pxy-miR-4969-5p	Px012881	141	-29.18	28	3792	868
pxy-miR-4969-5p	Px011228	281	-28.81	28	524	459 265
pxy-miR-4969-5p	Px011771	282	-27.61	28	1374	421 957
pxy-miR-4969-5p	Px013035	281	-26.86	28	1734	864 814
pxy-miR-4969-5p	Px006177	281	-26.66	28	4016	273 3393
pxy-miR-4969-5p	Px014822	281	-26.24	28	922	642 558
pxy-miR-4969-5p	Px014692	282	-26.1	28	4224	1098 4100
pxy-miR-4969-5p	Px016748	281	-25.67	28	2257	114 1224
pxy-miR-4969-5p	Px003961	281	-25.66	28	3002	2667 1258
pxy-miR-4969-5p	Px009208	281	-25.18	28	2211	1188 1640
pxy-miR-4969-5p	Px009207	281	-25.18	28	2397	1374 1826
pxy-miR-4969-5p	Px010232	282	-25.08	28	3254	157 505
pxy-miR-4969-5p	Px014428	141	-25.08	28	1606	94
pxy-miR-4969-5p	Px015448	141	-25.08	28	1669	94
pxy-miR-4969-5p	Px010949	420	-42.86	28	3369	828 1651 1978
pxy-miR-4969-5p	Px007022	280	-35.64	28	876	340 565
pxy-miR-4969-5p	Px010062	420	-34.98	28	3919	457 3126 3373
pxy-miR-4969-5p	Px012868	280	-34.57	28	4808	916 2150
pxy-miR-4969-5p	Px008939	280	-33.29	28	1472	199 1027
pxy-miR-4969-5p	Px011842	280	-32.43	28	3321	1810 2990
pxy-miR-4969-5p	Px000142	280	-32.4	28	3461	252 3299
pxy-miR-4969-5p	Px012774	140	-28.81	28	1565	376
pxy-miR-4969-5p	Px015846	280	-27.92	28	5169	1576 4825
pxy-miR-4969-5p	Px002338	140	-26.32	28	386	266
pxy-miR-4969-5p	Px010131	140	-26.12	28	373	286
pxy-miR-4969-5p	Px010061	280	-25.31	28	2450	527 774
pxy-miR-625_117616-3p	Px005801	320	-39.93	23	569	71 181
pxy-miR-625_117616-3p	Px011115	180	-26.29	23	1078	591
pxy-miR-625_117616-3p	Px001831	765	-84.86	23	7653	4414 4132 7187 3063 3636
pxy-miR-625_117616-3p	Px005686	629	-76.18	23	4581	3410 390 496 4082
pxy-miR-625_117616-3p	Px013759	176	-27.91	23	962	54
pxy-miR-625_117616-3p	Px007135	176	-27.91	23	2699	1817
pxy-miR-625_117616-3p	Px002335	457	-46.15	23	1075	1023 937 179
pxy-miR-625_117616-3p	Px007913	318	-30.1	23	727	63 16
pxy-miR-625_117616-3p	Px004973	319	-37.79	23	2135	1515 1339
pxy-miR-625_117616-3p	Px012615	310	-36.83	23	3876	2458 13
pxy-miR-625_117616-3p	Px001800	170	-31.56	23	4221	4043
pxy-miR-625_117616-3p	Px001850	326	-37.24	23	2672	543 2610
pxy-miR-625_117616-3p	Px005522	315	-33.97	23	2287	2047 1530
pxy-miR-625_117616-3p	Px007729	313	-29.38	23	2165	1756 910
pxy-miR-625_117616-3p	Px008997	604	-55.24	23	2775	555 395 434 913
pxy-miR-625_117616-3p	Px008998	604	-55.24	23	2206	948 788 827 1306
pxy-miR-625_117616-3p	Px000039	313	-42.57	23	173	41 102
pxy-miR-625_117616-3p	Px014298	316	-37.31	23	2480	195 2071
pxy-miR-625_117616-3p	Px009328	309	-34.58	23	3019	2699 1451
pxy-miR-625_117616-3p	Px000016	308	-29.47	23	5933	440 2733
pxy-miR-625_117616-3p	Px012508	311	-25.91	23	1432	1119 1404
pxy-miR-625_117616-3p	Px013821	311	-25.91	23	1332	1028 1304
pxy-miR-625_117616-3p	Px000938	590	-51.03	23	3435	2917 284 2305 2225
pxy-miR-625_117616-3p	Px008284	456	-48.95	23	1843	1017 290 34
pxy-miR-625_117616-3p	Px005848	460	-47.01	23	3138	2607 1021 1205
pxy-miR-625_117616-3p	Px005847	460	-47.01	23	2537	1911 325 509
pxy-miR-625_117616-3p	Px000161	450	-45.99	23	963	404 441 546
pxy-miR-625_117616-3p	Px015671	313	-41.77	23	4880	961 3054
pxy-miR-625_117616-3p	Px012120	306	-38.42	23	1355	249 276
pxy-miR-625_117616-3p	Px003823	318	-37.29	23	1367	182 432
pxy-miR-625_117616-3p	Px005842	312	-28.16	23	1519	753 311
pxy-miR-625_117616-3p	Px016091	1039	-109.61	23	4730	3308 1811 2111 4555 1787 45 1718
pxy-miR-625_117616-3p	Px005443	454	-46.92	23	2002	1275 329 1122
pxy-miR-625_117616-3p	Px008643	164	-25.97	23	529	439
pxy-miR-625_117616-3p	Px004244	444	-45.7	23	1488	953 28 444
pxy-miR-625_117616-3p	Px017519	443	-45.45	23	2101	385 1591 1900
pxy-miR-625_117616-3p	Px017518	443	-45.45	23	2577	357 1563 1872
pxy-miR-625_117616-3p	Px009338	451	-40.35	23	4246	2844 718 1311
pxy-miR-625_117616-3p	Px013524	307	-35.82	23	1633	467 692
pxy-miR-625_117616-3p	Px007984	304	-34.8	23	1812	1442 314
pxy-miR-625_117616-3p	Px007985	304	-34.8	23	1665	1369 241
pxy-miR-625_117616-3p	Px000632	303	-30.23	23	2620	1298 2566
pxy-miR-625_117616-3p	Px014644	305	-27.15	23	2516	1083 2290
pxy-miR-625_117616-3p	Px012456	303	-26.83	23	2281	2157 590
pxy-miR-625_117616-3p	Px003258	303	-26.75	23	546	80 139
pxy-miR-625_117616-3p	Px013835	314	-40.3	23	4418	3126 2676
pxy-miR-625_117616-3p	Px003851	313	-30.81	23	1782	1511 1472
pxy-miR-625_117616-3p	Px006706	309	-25.19	23	1426	1394 625
pxy-miR-625_117616-3p	Px011342	597	-58.78	23	2808	1451 44 1942 235
pxy-miR-625_117616-3p	Px014887	446	-57.24	23	946	442 341 759
pxy-miR-625_117616-3p	Px005328	464	-52.14	23	3909	589 1343 1748
pxy-miR-625_117616-3p	Px017007	454	-48.51	23	1454	241 930 854
pxy-miR-625_117616-3p	Px003793	301	-47.02	23	1869	1466 1004
pxy-miR-625_117616-3p	Px008623	450	-44.93	23	5918	2071 970 1622
pxy-miR-625_117616-3p	Px016791	466	-41.93	23	2002	555 1191 1567
pxy-miR-625_117616-3p	Px007446	451	-35.05	23	472	36 1 449
pxy-miR-625_117616-3p	Px012844	301	-32.03	23	1157	737 1060
pxy-miR-625_117616-3p	Px012520	301	-31.98	23	2492	2261 981
pxy-miR-625_117616-3p	Px016170	302	-28.74	23	1672	1374 680
pxy-miR-625_117616-3p	Px008231	301	-27.5	23	2611	1675 2465
pxy-miR-625_117616-3p	Px014891	306	-27.02	23	2319	1810 924
pxy-miR-625_117616-3p	Px014890	306	-27.02	23	2344	1709 823
pxy-miR-625_117616-3p	Px004986	301	-26.66	23	1707	650 1189
pxy-miR-625_117616-3p	Px004005	600	-66.59	23	5160	1330 2104 2380 2897
pxy-miR-625_117616-3p	Px007875	586	-52.07	23	6814	2468 2131 2236 6352
pxy-miR-625_117616-3p	Px002639	447	-46.54	23	2027	1075 1581 976
pxy-miR-625_117616-3p	Px005552	302	-39.56	23	5764	382 506
pxy-miR-625_117616-3p	Px011283	300	-34.34	23	998	260 202
pxy-miR-625_117616-3p	Px000392	311	-33.95	23	2639	2369 953
pxy-miR-625_117616-3p	Px011845	313	-32.69	23	2252	1260 1287
pxy-miR-625_117616-3p	Px007703	302	-30.49	23	558	366 301
pxy-miR-625_117616-3p	Px002640	303	-28.71	23	950	461 362
pxy-miR-625_117616-3p	Px016593	305	-28.4	23	1825	116 934
pxy-miR-625_117616-3p	Px012486	301	-26.74	23	2014	1354 1141
pxy-miR-625_117616-3p	Px015652	160	-26.55	23	1920	1773
pxy-miR-625_117616-3p	Px017196	306	-25.18	23	1456	178 743
pxy-miR-625_117616-3p	Px009956	904	-122.36	23	1129	853 106 349 600 432 189
pxy-miR-625_117616-3p	Px005830	758	-70.55	23	7092	35 3303 4231 5558 2839
pxy-miR-625_117616-3p	Px012127	606	-54.95	23	6022	4096 2314 992 1131
pxy-miR-625_117616-3p	Px015677	617	-54.6	23	5157	2392 4862 783 3345
pxy-miR-625_117616-3p	Px006239	593	-52.31	23	3266	577 558 2581 353
pxy-miR-625_117616-3p	Px003186	451	-47.23	23	3132	2292 63 277
pxy-miR-625_117616-3p	Px000146	445	-44.98	23	5269	887 4957 2276
pxy-miR-625_117616-3p	Px001993	446	-44.7	23	688	551 446 382
pxy-miR-625_117616-3p	Px014004	454	-40.71	23	3520	2785 3451 2519
pxy-miR-625_117616-3p	Px007983	458	-39.16	23	424	129 58 235
pxy-miR-625_117616-3p	Px005213	443	-35.68	23	2201	896 405 1043
pxy-miR-625_117616-3p	Px008621	311	-34.56	23	2259	1315 273
pxy-miR-625_117616-3p	Px018073	309	-34.29	23	2094	1542 948
pxy-miR-625_117616-3p	Px005518	302	-34.12	23	4706	2954 2987
pxy-miR-625_117616-3p	Px005517	302	-34.12	23	3770	1839 1872
pxy-miR-625_117616-3p	Px002940	312	-33.93	23	2000	1762 1552
pxy-miR-625_117616-3p	Px003279	314	-33.46	23	2436	2377 366
pxy-miR-625_117616-3p	Px001387	299	-32.31	23	3244	1440 786
pxy-miR-625_117616-3p	Px011335	313	-31.74	23	5087	3040 4997
pxy-miR-625_117616-3p	Px016572	308	-31.67	23	1132	587 705
pxy-miR-625_117616-3p	Px007968	303	-28.56	23	2149	61 993
pxy-miR-625_117616-3p	Px005012	299	-28.38	23	1743	1310 543
pxy-miR-625_117616-3p	Px015807	301	-28.11	23	2409	166 423
pxy-miR-625_117616-3p	Px015808	301	-28.11	23	1697	423 680
pxy-miR-625_117616-3p	Px008638	307	-26.88	23	1737	415 446
pxy-miR-625_117616-3p	Px008639	307	-26.88	23	1447	636 667
pxy-miR-625_117616-3p	Px008382	299	-25.7	23	1873	1404 1060
pxy-miR-625_117616-3p	Px012627	742	-71.35	23	4779	4125 1049 4607 379 1652
pxy-miR-625_117616-3p	Px014317	740	-65.4	23	10668	4016 1679 1562 9498 1020
pxy-miR-625_117616-3p	Px011533	440	-49.16	23	995	837 450 354
pxy-miR-625_117616-3p	Px002066	439	-45.8	23	6324	4467 4226 5404
pxy-miR-625_117616-3p	Px003046	444	-44.21	23	4122	3829 3851 3998
pxy-miR-625_117616-3p	Px012161	448	-39.77	23	3612	3238 752 2258
pxy-miR-625_117616-3p	Px001192	459	-38.94	23	3109	471 2506 2955
pxy-miR-625_117616-3p	Px001108	451	-38.75	23	3262	1639 2354 2273
pxy-miR-625_117616-3p	Px000120	307	-34.05	23	1920	1802 1025
pxy-miR-625_117616-3p	Px013253	303	-32.71	23	1067	520 984
pxy-miR-625_117616-3p	Px003045	302	-32.1	23	1469	1407 1429
pxy-miR-625_117616-3p	Px009944	298	-31.98	23	2713	46 2023
pxy-miR-625_117616-3p	Px000975	301	-30.56	23	2634	153 270
pxy-miR-625_117616-3p	Px007990	298	-28.68	23	3366	2971 3265
pxy-miR-625_117616-3p	Px008461	299	-26.91	23	640	118 510
pxy-miR-625_117616-3p	Px011314	885	-107.71	23	5745	840 4670 1323 57 540 202
pxy-miR-625_117616-3p	Px007342	748	-73.59	23	4801	363 1961 1768 3975 1428
pxy-miR-625_117616-3p	Px012521	440	-61.65	23	2584	2390 1782 2364
pxy-miR-625_117616-3p	Px011589	445	-56.75	23	5695	1322 2187 4930
pxy-miR-625_117616-3p	Px007769	455	-55.6	23	6613	4467 4809 5237
pxy-miR-625_117616-3p	Px005190	439	-45.5	23	1836	1044 571 1621
pxy-miR-625_117616-3p	Px010697	446	-45.44	23	2339	1037 1606 1155
pxy-miR-625_117616-3p	Px011588	301	-40.84	23	4408	1355 2220
pxy-miR-625_117616-3p	Px006465	441	-40.12	23	1439	954 1319 1014
pxy-miR-625_117616-3p	Px013183	445	-39.05	23	3062	1608 2914 1310
pxy-miR-625_117616-3p	Px014944	449	-38.48	23	1984	1432 246 1048
pxy-miR-625_117616-3p	Px013184	300	-37.87	23	2612	2464 1627
pxy-miR-625_117616-3p	Px006310	297	-36.24	23	2640	304 1444
pxy-miR-625_117616-3p	Px011766	298	-36.06	23	2485	741 1070
pxy-miR-625_117616-3p	Px002005	451	-35.68	23	2358	1743 1838 1820
pxy-miR-625_117616-3p	Px001835	303	-29.13	23	2289	1637 585
pxy-miR-625_117616-3p	Px010177	305	-29.01	23	2857	2619 2060
pxy-miR-625_117616-3p	Px014277	308	-28.92	23	587	96 348
pxy-miR-625_117616-3p	Px012973	303	-26.84	23	2818	2224 2510
pxy-miR-625_117616-3p	Px010422	719	-66.11	23	8856	2187 2892 4381 5540 8429
pxy-miR-625_117616-3p	Px009781	445	-38.9	23	2049	282 1092 1445
pxy-miR-625_117616-3p	Px010097	302	-34.36	23	983	482 898
pxy-miR-625_117616-3p	Px003320	300	-33.59	23	2702	1394 45
pxy-miR-625_117616-3p	Px011505	310	-33.55	23	3000	1192 338
pxy-miR-625_117616-3p	Px017310	301	-33.46	23	3520	2243 2670
pxy-miR-625_117616-3p	Px000493	296	-32.96	23	4344	2733 4035
pxy-miR-625_117616-3p	Px010110	298	-32.66	23	3966	361 1667
pxy-miR-625_117616-3p	Px008718	436	-32.29	23	2141	588 183 1871
pxy-miR-625_117616-3p	Px000619	308	-29.65	23	238	22 78
pxy-miR-625_117616-3p	Px005651	310	-28.3	23	1443	716 1136
pxy-miR-625_117616-3p	Px005650	310	-28.3	23	1932	410 830
pxy-miR-625_117616-3p	Px001751	299	-28.21	23	2341	1621 1829
pxy-miR-625_117616-3p	Px011597	301	-27.67	23	1633	1573 1142
pxy-miR-625_117616-3p	Px014422	596	-65.07	23	3125	2760 2362 527 2695
pxy-miR-625_117616-3p	Px006037	591	-63.91	23	3071	2556 2532 1795 2962
pxy-miR-625_117616-3p	Px002894	448	-50.67	23	7058	5653 5941 2594
pxy-miR-625_117616-3p	Px002649	441	-50.38	23	3909	141 20 1898
pxy-miR-625_117616-3p	Px006247	455	-47.11	23	1824	119 1635 1720
pxy-miR-625_117616-3p	Px002496	441	-46.14	23	3374	251 160 1339
pxy-miR-625_117616-3p	Px006529	441	-44.48	23	5104	2245 4214 106
pxy-miR-625_117616-3p	Px010315	446	-43.65	23	4128	3254 1623 2991
pxy-miR-625_117616-3p	Px012068	441	-43.45	23	2824	1077 1929 2427
pxy-miR-625_117616-3p	Px000903	444	-41.57	23	2674	1050 1817 1922
pxy-miR-625_117616-3p	Px000904	444	-41.57	23	2568	1293 2060 2165
pxy-miR-625_117616-3p	Px010434	296	-40.65	23	5213	850 2389
pxy-miR-625_117616-3p	Px014792	446	-40.42	23	4354	3810 2350 2087
pxy-miR-625_117616-3p	Px014794	446	-40.42	23	4669	4336 2876 2613
pxy-miR-625_117616-3p	Px014793	446	-40.42	23	3872	3328 1868 1605
pxy-miR-625_117616-3p	Px002029	307	-38.06	23	794	9 177
pxy-miR-625_117616-3p	Px002803	438	-36.57	23	1703	894 1253 505
pxy-miR-625_117616-3p	Px003760	439	-35.58	23	4004	3110 3161 461
pxy-miR-625_117616-3p	Px013243	303	-34.82	23	1161	670 920
pxy-miR-625_117616-3p	Px012718	305	-34.38	23	6503	5013 1557
pxy-miR-625_117616-3p	Px009675	300	-32.88	23	121	1 50
pxy-miR-625_117616-3p	Px001938	296	-32.04	23	3291	3245 239
pxy-miR-625_117616-3p	Px006528	301	-31.85	23	3907	1870 3839
pxy-miR-625_117616-3p	Px006617	302	-31.75	23	3593	1092 2074
pxy-miR-625_117616-3p	Px002893	302	-31.62	23	322	7 295
pxy-miR-625_117616-3p	Px005207	295	-31.36	23	4448	3307 4414
pxy-miR-625_117616-3p	Px012891	307	-31.32	23	1207	1 321
pxy-miR-625_117616-3p	Px002575	439	-30.87	23	4522	1379 827 3175
pxy-miR-625_117616-3p	Px012069	299	-30.42	23	2366	1283 2135
pxy-miR-625_117616-3p	Px015852	300	-29.6	23	2115	736 1909
pxy-miR-625_117616-3p	Px000552	298	-29.32	23	3175	93 399
pxy-miR-625_117616-3p	Px008636	297	-29.1	23	3918	3881 207
pxy-miR-625_117616-3p	Px000008	295	-28.71	23	1020	592 38
pxy-miR-625_117616-3p	Px003232	296	-25.01	23	3632	1307 572
pxy-miR-625_117616-3p	Px012172	1018	-102.74	23	6209	3651 2041 994 2541 3397 5196 6060
pxy-miR-625_117616-3p	Px008573	586	-61.23	23	1160	11 257 367 669
pxy-miR-625_117616-3p	Px002871	455	-59.69	23	1465	359 611 108
pxy-miR-625_117616-3p	Px001115	449	-55.6	23	3489	1934 3430 110
pxy-miR-625_117616-3p	Px013658	581	-51.27	23	3331	1813 25 2667 1429
pxy-miR-625_117616-3p	Px003106	583	-47.94	23	1852	450 1055 706 952
pxy-miR-625_117616-3p	Px014290	444	-43.6	23	1098	476 572 436
pxy-miR-625_117616-3p	Px002677	297	-36.24	23	1204	1141 938
pxy-miR-625_117616-3p	Px009236	301	-32.27	23	1475	901 1325
pxy-miR-625_117616-3p	Px010960	296	-30.28	23	990	218 166
pxy-miR-625_117616-3p	Px006435	301	-29.61	23	2125	108 1781
pxy-miR-625_117616-3p	Px000691	307	-29.01	23	2815	1670 2175
pxy-miR-625_117616-3p	Px003493	300	-28.82	23	717	674 547
pxy-miR-625_117616-3p	Px002313	296	-27.41	23	3220	2638 1001
pxy-miR-625_117616-3p	Px002312	296	-27.41	23	4897	2669 1032
pxy-miR-625_117616-3p	Px005129	154	-26.11	23	1030	821
pxy-miR-625_117616-3p	Px002919	299	-25.98	23	6733	2884 4555
pxy-miR-625_117616-3p	Px002918	299	-25.98	23	6809	2771 4442
pxy-miR-625_117616-3p	Px017163	295	-25.96	23	1608	545 887
pxy-miR-625_117616-3p	Px005563	154	-25.73	23	408	110
pxy-miR-625_117616-3p	Px004371	294	-25.64	23	1494	1313 1427
pxy-miR-625_117616-3p	Px004370	294	-25.64	23	1598	1338 1452
pxy-miR-625_117616-3p	Px000266	297	-25	23	2986	1922 481
pxy-miR-625_117616-3p	Px015525	719	-76.43	23	11093	7111 6777 7581 5459 6438
pxy-miR-625_117616-3p	Px010818	587	-59.05	23	2877	2814 731 252 1930
pxy-miR-625_117616-3p	Px012611	590	-55.37	23	2141	540 2084 368 127
pxy-miR-625_117616-3p	Px010751	440	-53.77	23	3426	931 3342 1186
pxy-miR-625_117616-3p	Px014820	445	-51.95	23	4883	1242 2930 3516
pxy-miR-625_117616-3p	Px011079	452	-49.8	23	3737	1008 37 984
pxy-miR-625_117616-3p	Px002935	443	-46.31	23	12921	824 2257 11745
pxy-miR-625_117616-3p	Px015669	441	-43.55	23	4740	1788 905 3350
pxy-miR-625_117616-3p	Px014964	445	-40.54	23	1536	1227 221 1051
pxy-miR-625_117616-3p	Px004262	443	-40.22	23	4578	2514 934 4529
pxy-miR-625_117616-3p	Px005762	439	-39.71	23	3206	1076 1726 1329
pxy-miR-625_117616-3p	Px016480	305	-38.09	23	2885	2548 2517
pxy-miR-625_117616-3p	Px010750	294	-37.49	23	1422	563 818
pxy-miR-625_117616-3p	Px013442	438	-37.31	23	1723	225 1386 744
pxy-miR-625_117616-3p	Px012837	439	-36.61	23	3184	247 1053 1219
pxy-miR-625_117616-3p	Px014268	305	-34.45	23	2306	1030 957
pxy-miR-625_117616-3p	Px015374	297	-34.29	23	4895	3571 3591
pxy-miR-625_117616-3p	Px015373	297	-34.29	23	2131	1475 1495
pxy-miR-625_117616-3p	Px000100	294	-34.2	23	3147	829 2312
pxy-miR-625_117616-3p	Px002667	293	-32.38	23	1789	730 497
pxy-miR-625_117616-3p	Px011524	300	-31.99	23	868	647 750
pxy-miR-625_117616-3p	Px011315	295	-30.98	23	3179	169 2361
pxy-miR-625_117616-3p	Px015918	293	-30.16	23	224	110 29
pxy-miR-625_117616-3p	Px009558	302	-29.92	23	1983	1062 1516
pxy-miR-625_117616-3p	Px010371	294	-29.47	23	644	493 392
pxy-miR-625_117616-3p	Px001110	293	-29.24	23	892	800 200
pxy-miR-625_117616-3p	Px001109	293	-29.24	23	2831	2393 1793
pxy-miR-625_117616-3p	Px008271	304	-28.17	23	2145	18 611
pxy-miR-625_117616-3p	Px016256	298	-28.08	23	3010	46 569
pxy-miR-625_117616-3p	Px016571	296	-27.14	23	1938	220 1850
pxy-miR-625_117616-3p	Px001030	293	-26.92	23	431	179 121
pxy-miR-625_117616-3p	Px009592	298	-26.58	23	2059	1114 1279
pxy-miR-625_117616-3p	Px012900	293	-26.14	23	1543	736 1331
pxy-miR-625_117616-3p	Px007000	733	-73.93	23	2683	514 494 1112 2022 1642
pxy-miR-625_117616-3p	Px015846	733	-73.93	23	5169	2234 2214 2839 3747 3365
pxy-miR-625_117616-3p	Px006071	869	-65.38	23	7211	3710 737 3836 4451 2072 3140
pxy-miR-625_117616-3p	Px007438	731	-65.01	23	8299	7113 1100 1120 844 7926
pxy-miR-625_117616-3p	Px010189	589	-59.93	23	3553	3215 718 160 1710
pxy-miR-625_117616-3p	Px017496	573	-59.34	23	1532	1455 689 196 529
pxy-miR-625_117616-3p	Px013000	588	-55.09	23	3172	825 1155 1654 1522
pxy-miR-625_117616-3p	Px000401	439	-52.58	23	8353	4389 7943 2157
pxy-miR-625_117616-3p	Px006072	721	-50.28	23	5090	2537 2663 3278 899 1967
pxy-miR-625_117616-3p	Px002034	443	-48.4	23	3151	800 1264 443
pxy-miR-625_117616-3p	Px004853	451	-45.41	23	3570	1381 1835 966
pxy-miR-625_117616-3p	Px010471	437	-44.94	23	3021	1457 2448 995
pxy-miR-625_117616-3p	Px013852	433	-43.99	23	1613	1346 583 423
pxy-miR-625_117616-3p	Px013853	433	-43.99	23	1165	1088 325 165
pxy-miR-625_117616-3p	Px012803	295	-41.35	23	399	21 281
pxy-miR-625_117616-3p	Px015495	440	-39.08	23	2586	964 1032 1155
pxy-miR-625_117616-3p	Px012629	295	-38.27	23	4498	2003 3855
pxy-miR-625_117616-3p	Px011957	443	-37.98	23	1355	1 1179 124
pxy-miR-625_117616-3p	Px001304	438	-37.84	23	924	753 816 18
pxy-miR-625_117616-3p	Px007871	302	-36.37	23	7542	2106 2929
pxy-miR-625_117616-3p	Px003252	433	-34.71	23	632	1 28 72
pxy-miR-625_117616-3p	Px007570	292	-34.54	23	3194	105 3040
pxy-miR-625_117616-3p	Px011351	292	-34.27	23	2117	870 317
pxy-miR-625_117616-3p	Px010989	299	-33.15	23	1783	1684 304
pxy-miR-625_117616-3p	Px010165	297	-32.73	23	2569	440 559
pxy-miR-625_117616-3p	Px014448	294	-32.43	23	989	90 170
pxy-miR-625_117616-3p	Px015291	300	-31.82	23	1755	1218 1721
pxy-miR-625_117616-3p	Px015518	301	-30.49	23	1147	564 418
pxy-miR-625_117616-3p	Px007550	298	-30.43	23	2606	586 2199
pxy-miR-625_117616-3p	Px007549	298	-30.43	23	3096	815 2428
pxy-miR-625_117616-3p	Px009280	303	-30.29	23	3328	2233 1632
pxy-miR-625_117616-3p	Px013159	293	-30.2	23	1225	649 146
pxy-miR-625_117616-3p	Px004175	300	-29.97	23	2259	469 786
pxy-miR-625_117616-3p	Px005766	295	-29.33	23	213	82 121
pxy-miR-625_117616-3p	Px005394	294	-29.3	23	4213	3968 2204
pxy-miR-625_117616-3p	Px006203	293	-28.87	23	1794	305 1573
pxy-miR-625_117616-3p	Px017156	300	-28.85	23	5059	2735 2591
pxy-miR-625_117616-3p	Px001270	299	-28.15	23	2733	2377 2479
pxy-miR-625_117616-3p	Px009254	299	-28.15	23	465	110 212
pxy-miR-625_117616-3p	Px001269	299	-28.15	23	2599	2219 2321
pxy-miR-625_117616-3p	Px011344	293	-27.64	23	884	1 509
pxy-miR-625_117616-3p	Px001443	304	-26.46	23	215	25 132
pxy-miR-625_117616-3p	Px013405	298	-26.29	23	1699	287 1590
pxy-miR-625_117616-3p	Px017680	292	-26.22	23	1963	416 1210
pxy-miR-625_117616-3p	Px012171	299	-26.16	23	1085	888 801
pxy-miR-625_117616-3p	Px002703	727	-74.86	23	3991	2735 2886 1329 1365 2414
pxy-miR-625_117616-3p	Px009426	579	-68.98	23	4392	963 1523 1129 1286
pxy-miR-625_117616-3p	Px013980	588	-61.01	23	2481	2375 349 2088 2069
pxy-miR-625_117616-3p	Px015641	577	-53.25	23	3059	1548 880 1104 844
pxy-miR-625_117616-3p	Px005876	577	-52.48	23	1801	1616 723 227 1652
pxy-miR-625_117616-3p	Px004482	580	-51.36	23	1886	1284 1760 88 10
pxy-miR-625_117616-3p	Px010646	295	-48.48	23	6164	2888 2717
pxy-miR-625_117616-3p	Px010644	295	-48.48	23	5795	2468 2297
pxy-miR-625_117616-3p	Px010645	295	-48.48	23	4985	1658 1487
pxy-miR-625_117616-3p	Px010190	437	-46.13	23	3087	922 364 1914
pxy-miR-625_117616-3p	Px001337	439	-42.69	23	4822	2617 3476 1469
pxy-miR-625_117616-3p	Px013979	442	-41.75	23	3082	1765 1478 1459
pxy-miR-625_117616-3p	Px005016	439	-37.34	23	3531	2077 3385 2540
pxy-miR-625_117616-3p	Px010255	296	-34.6	23	1673	521 1078
pxy-miR-625_117616-3p	Px012415	292	-32.98	23	1123	611 427
pxy-miR-625_117616-3p	Px012744	296	-32.85	23	1659	332 1491
pxy-miR-625_117616-3p	Px004820	291	-31.68	23	2634	832 2544
pxy-miR-625_117616-3p	Px002967	298	-31.58	23	1477	861 1421
pxy-miR-625_117616-3p	Px010231	298	-31.36	23	1059	603 674
pxy-miR-625_117616-3p	Px002982	298	-30.96	23	2964	2027 2251
pxy-miR-625_117616-3p	Px000858	291	-30.71	23	2160	135 2093
pxy-miR-625_117616-3p	Px014440	291	-30.51	23	2097	1106 1712
pxy-miR-625_117616-3p	Px015680	301	-29.96	23	7767	5874 5645
pxy-miR-625_117616-3p	Px016598	292	-29.71	23	6372	1394 2116
pxy-miR-625_117616-3p	Px016599	292	-29.71	23	6372	1394 2116
pxy-miR-625_117616-3p	Px016600	292	-29.71	23	5864	886 1608
pxy-miR-625_117616-3p	Px016585	301	-29.53	23	5403	4829 1668
pxy-miR-625_117616-3p	Px001898	291	-29.25	23	927	533 192
pxy-miR-625_117616-3p	Px005306	291	-28.47	23	368	151 73
pxy-miR-625_117616-3p	Px011789	291	-26.21	23	2291	401 276
pxy-miR-625_117616-3p	Px009182	291	-25.43	23	3641	957 497
pxy-miR-625_117616-3p	Px005987	151	-25.36	23	355	310
pxy-miR-625_117616-3p	Px011582	295	-25.07	23	832	623 341
pxy-miR-625_117616-3p	Px007042	876	-83.09	23	6844	140 587 2832 5233 1675 6277
pxy-miR-625_117616-3p	Px017203	728	-67.6	23	4086	1265 364 2039 893 3840
pxy-miR-625_117616-3p	Px007189	728	-60.4	23	6983	312 2344 5458 258 2817
pxy-miR-625_117616-3p	Px013108	580	-57.84	23	2469	443 2416 569 612
pxy-miR-625_117616-3p	Px007041	589	-57.01	23	4568	227 674 2919 1762
pxy-miR-625_117616-3p	Px003363	439	-52.29	23	1560	922 549 782
pxy-miR-625_117616-3p	Px012066	434	-51.29	23	477	64 174 106
pxy-miR-625_117616-3p	Px003124	443	-49.48	23	3010	145 2199 1647
pxy-miR-625_117616-3p	Px004621	443	-48.66	23	7449	5189 5548 4392
pxy-miR-625_117616-3p	Px004622	443	-48.66	23	7028	4768 5127 3971
pxy-miR-625_117616-3p	Px004326	437	-45.38	23	3465	1363 316 1278
pxy-miR-625_117616-3p	Px012914	435	-43.26	23	5734	2799 3909 1770
pxy-miR-625_117616-3p	Px008551	291	-40.07	23	4219	3758 3127
pxy-miR-625_117616-3p	Px015810	440	-39.55	23	3781	728 241 748
pxy-miR-625_117616-3p	Px015811	440	-39.55	23	1573	1515 1028 1535
pxy-miR-625_117616-3p	Px015376	290	-37.68	23	1629	504 1310
pxy-miR-625_117616-3p	Px005280	291	-37.6	23	2295	1137 549
pxy-miR-625_117616-3p	Px017708	291	-37.11	23	2223	1458 1589
pxy-miR-625_117616-3p	Px006488	444	-36.82	23	1822	1442 937 1280
pxy-miR-625_117616-3p	Px000978	291	-35.67	23	3468	72 1336
pxy-miR-625_117616-3p	Px013398	299	-34.71	23	2796	2111 1956
pxy-miR-625_117616-3p	Px004344	433	-33.69	23	3016	2169 2389 1205
pxy-miR-625_117616-3p	Px005589	294	-33.41	23	4768	4409 468
pxy-miR-625_117616-3p	Px011170	297	-32.43	23	1167	27 561
pxy-miR-625_117616-3p	Px013817	435	-32.23	23	2767	1944 563 781
pxy-miR-625_117616-3p	Px013816	435	-32.23	23	3405	1812 431 649
pxy-miR-625_117616-3p	Px009273	443	-30.89	23	2066	1 809 879
pxy-miR-625_117616-3p	Px009628	297	-29.62	23	2820	865 510
pxy-miR-625_117616-3p	Px005097	290	-29.54	23	5154	4407 2110
pxy-miR-625_117616-3p	Px005090	290	-29.54	23	5154	4407 2110
pxy-miR-625_117616-3p	Px005098	290	-29.54	23	5080	4333 2036
pxy-miR-625_117616-3p	Px005095	290	-29.54	23	5154	4407 2110
pxy-miR-625_117616-3p	Px005229	292	-29.39	23	2654	1281 221
pxy-miR-625_117616-3p	Px004673	291	-29.06	23	4916	2767 777
pxy-miR-625_117616-3p	Px002321	294	-27.96	23	5102	4311 1962
pxy-miR-625_117616-3p	Px007872	293	-27.88	23	2785	1779 337
pxy-miR-625_117616-3p	Px011225	293	-27.86	23	1605	463 949
pxy-miR-625_117616-3p	Px000049	297	-26.78	23	2762	1667 1409
pxy-miR-625_117616-3p	Px000050	297	-26.78	23	1889	1815 1557
pxy-miR-625_117616-3p	Px013062	295	-26.74	23	2830	996 2653
pxy-miR-625_117616-3p	Px005405	294	-25.79	23	2431	1243 1913
pxy-miR-625_117616-3p	Px005406	294	-25.79	23	3424	2667 3337
pxy-miR-625_117616-3p	Px011198	291	-25.08	23	1207	782 942
pxy-miR-625_117616-3p	Px007650	585	-72.46	23	7187	2008 2607 4124 2216
pxy-miR-625_117616-3p	Px001383	584	-60.19	23	9001	2885 4147 2866 8741
pxy-miR-625_117616-3p	Px004910	582	-56.55	23	6185	4886 4450 4286 1301
pxy-miR-625_117616-3p	Px008509	573	-49.88	23	5585	1929 3995 4112 3404
pxy-miR-625_117616-3p	Px008510	573	-49.88	23	5618	2102 4168 4285 3577
pxy-miR-625_117616-3p	Px015337	431	-49.72	23	5920	847 4043 5825
pxy-miR-625_117616-3p	Px009764	575	-49.55	23	1130	396 764 1 602
pxy-miR-625_117616-3p	Px014946	435	-48.5	23	6983	6518 3933 839
pxy-miR-625_117616-3p	Px015734	430	-47.33	23	4079	2444 3494 877
pxy-miR-625_117616-3p	Px016226	433	-47.15	23	4096	2119 603 1933
pxy-miR-625_117616-3p	Px010419	436	-45.41	23	4270	4033 4083 3224
pxy-miR-625_117616-3p	Px010418	436	-45.41	23	5309	3889 3939 3080
pxy-miR-625_117616-3p	Px017784	432	-43.29	23	3517	1692 1030 2985
pxy-miR-625_117616-3p	Px003739	436	-42.72	23	3473	3125 2512 359
pxy-miR-625_117616-3p	Px016421	433	-42.24	23	4946	3754 4188 4785
pxy-miR-625_117616-3p	Px014305	429	-42.07	23	2491	229 1949 1968
pxy-miR-625_117616-3p	Px017931	290	-40.21	23	4937	1953 4463
pxy-miR-625_117616-3p	Px011489	292	-39.95	23	1346	916 838
pxy-miR-625_117616-3p	Px012972	291	-35.05	23	1771	949 1657
pxy-miR-625_117616-3p	Px008213	289	-34.45	23	2650	1005 2069
pxy-miR-625_117616-3p	Px011751	295	-33.9	23	945	697 57
pxy-miR-625_117616-3p	Px011140	292	-33.08	23	2790	125 1925
pxy-miR-625_117616-3p	Px013424	294	-32.63	23	1447	933 269
pxy-miR-625_117616-3p	Px013425	294	-32.63	23	1447	933 269
pxy-miR-625_117616-3p	Px008364	435	-32.01	23	4620	4296 738 1565
pxy-miR-625_117616-3p	Px014888	292	-31.21	23	981	349 399
pxy-miR-625_117616-3p	Px012117	297	-30.29	23	3050	194 545
pxy-miR-625_117616-3p	Px017835	293	-30.17	23	1312	378 1083
pxy-miR-625_117616-3p	Px002423	291	-29.74	23	3197	1963 1504
pxy-miR-625_117616-3p	Px007885	292	-29.55	23	7646	1740 4069
pxy-miR-625_117616-3p	Px006604	295	-28.54	23	2622	2126 1111
pxy-miR-625_117616-3p	Px007879	294	-28.43	23	6136	5253 2293
pxy-miR-625_117616-3p	Px007878	294	-28.43	23	5723	4742 1782
pxy-miR-625_117616-3p	Px007774	293	-27.38	23	3071	2161 1900
pxy-miR-625_117616-3p	Px002141	292	-27.31	23	2863	1898 2716
pxy-miR-625_117616-3p	Px003465	291	-26.94	23	3018	10 1003
pxy-miR-625_117616-3p	Px017765	290	-26.82	23	4025	3654 608
pxy-miR-625_117616-3p	Px017764	290	-26.82	23	3927	3430 384
pxy-miR-625_117616-3p	Px008481	292	-26.66	23	1055	188 773
pxy-miR-625_117616-3p	Px004768	298	-26.1	23	1409	970 1219
pxy-miR-625_117616-3p	Px017012	291	-26.05	23	2360	583 511
pxy-miR-625_117616-3p	Px002601	290	-26	23	2088	1697 1764
pxy-miR-625_117616-3p	Px017829	292	-25.6	23	1859	1458 1816
pxy-miR-625_117616-3p	Px009548	296	-25.32	23	3066	2057 833
pxy-miR-625_117616-3p	Px011522	293	-25.09	23	1646	265 673
pxy-miR-625_117616-3p	Px017010	860	-92.86	23	4125	272 2546 2963 637 1863 622
pxy-miR-625_117616-3p	Px004353	578	-54.27	23	9458	3038 6227 5299 1896
pxy-miR-625_117616-3p	Px003921	581	-52.73	23	2287	1537 305 1742 951
pxy-miR-625_117616-3p	Px015925	430	-51.58	23	4314	1845 3764 3899
pxy-miR-625_117616-3p	Px016291	440	-51.28	23	6052	828 5949 615
pxy-miR-625_117616-3p	Px015608	587	-47.25	23	2506	1463 260 437 1965
pxy-miR-625_117616-3p	Px005058	430	-44.35	23	2896	2506 2141 2611
pxy-miR-625_117616-3p	Px009897	432	-44.02	23	1817	255 1158 1368
pxy-miR-625_117616-3p	Px015839	294	-39.42	23	1870	491 1519
pxy-miR-625_117616-3p	Px000138	430	-38	23	4888	3718 4643 2342
pxy-miR-625_117616-3p	Px005832	431	-37.78	23	4360	967 554 2880
pxy-miR-625_117616-3p	Px003159	289	-36.7	23	6183	4452 2421
pxy-miR-625_117616-3p	Px012537	289	-36.38	23	2884	2011 510
pxy-miR-625_117616-3p	Px004638	296	-35.37	23	1781	712 1238
pxy-miR-625_117616-3p	Px015607	440	-34.56	23	3220	1179 153 1681
pxy-miR-625_117616-3p	Px013829	291	-33.83	23	3739	3303 1597
pxy-miR-625_117616-3p	Px010713	288	-33.66	23	1734	1303 106
pxy-miR-625_117616-3p	Px014174	296	-33.44	23	1072	535 651
pxy-miR-625_117616-3p	Px003612	291	-32.3	23	2652	433 862
pxy-miR-625_117616-3p	Px002984	294	-32.24	23	1339	840 931
pxy-miR-625_117616-3p	Px016681	289	-32.16	23	2071	352 2043
pxy-miR-625_117616-3p	Px013766	288	-31.55	23	1759	927 278
pxy-miR-625_117616-3p	Px000517	294	-31.3	23	2506	15 1821
pxy-miR-625_117616-3p	Px005378	289	-30.26	23	1535	846 342
pxy-miR-625_117616-3p	Px001599	296	-30.16	23	1295	463 912
pxy-miR-625_117616-3p	Px001390	295	-29.17	23	2732	21 794
pxy-miR-625_117616-3p	Px004719	292	-29.05	23	1943	645 116
pxy-miR-625_117616-3p	Px016956	290	-28.95	23	1104	153 573
pxy-miR-625_117616-3p	Px006460	292	-28.84	23	341	199 278
pxy-miR-625_117616-3p	Px001508	289	-28.8	23	710	542 34
pxy-miR-625_117616-3p	Px013538	291	-28.44	23	1109	57 722
pxy-miR-625_117616-3p	Px006952	288	-28.32	23	2823	2349 178
pxy-miR-625_117616-3p	Px002305	291	-28.21	23	2654	1626 2238
pxy-miR-625_117616-3p	Px006934	294	-28.16	23	8683	748 3414
pxy-miR-625_117616-3p	Px016748	289	-27.84	23	2257	1311 1528
pxy-miR-625_117616-3p	Px016749	289	-27.84	23	1868	922 1139
pxy-miR-625_117616-3p	Px001781	290	-26.34	23	685	118 89
pxy-miR-625_117616-3p	Px008768	288	-26.13	23	3285	1708 826
pxy-miR-625_117616-3p	Px007090	296	-25.38	23	1605	97 165
pxy-miR-625_117616-3p	Px014462	290	-25.23	23	2279	1993 372
pxy-miR-625_117616-3p	Px009755	148	-25.18	23	1075	1023
pxy-miR-625_117616-3p	Px004619	570	-58.43	23	5405	2671 4166 3140 4464
pxy-miR-625_117616-3p	Px009231	711	-57.93	23	3503	1335 770 1262 1912 951
pxy-miR-625_117616-3p	Px011000	575	-51.42	23	4392	2530 1353 1679 3592
pxy-miR-625_117616-3p	Px001627	576	-49.43	23	5952	4246 5574 2967 1055
pxy-miR-625_117616-3p	Px011174	436	-45.87	23	611	573 449 399
pxy-miR-625_117616-3p	Px014981	434	-45.24	23	7640	1493 1947 69
pxy-miR-625_117616-3p	Px006550	429	-44.69	23	1924	591 59 985
pxy-miR-625_117616-3p	Px014634	429	-44.47	23	4482	2047 4161 2960
pxy-miR-625_117616-3p	Px005008	428	-43	23	5056	205 4529 4830
pxy-miR-625_117616-3p	Px010677	439	-41.35	23	1174	599 250 475
pxy-miR-625_117616-3p	Px014834	434	-40.24	23	3316	3034 2667 185
pxy-miR-625_117616-3p	Px015046	435	-39.64	23	2614	2546 1365 1694
pxy-miR-625_117616-3p	Px003146	288	-37.85	23	3085	150 1291
pxy-miR-625_117616-3p	Px016464	430	-37.32	23	3221	547 954 2367
pxy-miR-625_117616-3p	Px008520	293	-34.88	23	1867	150 402
pxy-miR-625_117616-3p	Px001742	292	-34.87	23	2557	982 1180
pxy-miR-625_117616-3p	Px007536	290	-34.56	23	1112	868 595
pxy-miR-625_117616-3p	Px007892	435	-34.18	23	4381	2092 2972 3945
pxy-miR-625_117616-3p	Px005609	287	-33.04	23	2127	1724 1278
pxy-miR-625_117616-3p	Px002013	288	-32.27	23	2941	1581 1779
pxy-miR-625_117616-3p	Px002012	288	-32.27	23	2764	1246 1444
pxy-miR-625_117616-3p	Px000513	289	-30.45	23	2749	957 2479
pxy-miR-625_117616-3p	Px000512	289	-30.45	23	3627	806 2328
pxy-miR-625_117616-3p	Px011124	287	-30.21	23	1963	535 260
pxy-miR-625_117616-3p	Px010566	288	-29.41	23	1436	843 1077
pxy-miR-625_117616-3p	Px001259	291	-29.31	23	6110	5382 4803
pxy-miR-625_117616-3p	Px001258	291	-29.31	23	5780	4938 4359
pxy-miR-625_117616-3p	Px007397	294	-29.24	23	4376	3344 4250
pxy-miR-625_117616-3p	Px010958	291	-28.52	23	3013	1269 1217
pxy-miR-625_117616-3p	Px011720	289	-28.3	23	1211	946 749
pxy-miR-625_117616-3p	Px006549	287	-28.2	23	2045	123 517
pxy-miR-625_117616-3p	Px000853	288	-27.51	23	2344	2284 841
pxy-miR-625_117616-3p	Px010938	288	-26.64	23	2410	2079 403
pxy-miR-625_117616-3p	Px010528	147	-26.02	23	3158	1931
pxy-miR-625_117616-3p	Px009019	288	-25.83	23	503	160 285
pxy-miR-625_117616-3p	Px003461	293	-25.53	23	2616	539 76
pxy-miR-625_117616-3p	Px013292	287	-25.27	23	1957	991 1618
pxy-miR-625_117616-3p	Px006098	570	-65	23	4841	886 749 3469 289
pxy-miR-625_117616-3p	Px011301	575	-62.32	23	1342	4 386 1095 184
pxy-miR-625_117616-3p	Px003066	572	-62.3	23	1386	1196 202 891 1143
pxy-miR-625_117616-3p	Px003413	570	-56.57	23	6641	85 3066 1458 1939
pxy-miR-625_117616-3p	Px000528	431	-50.74	23	2598	667 1034 1349
pxy-miR-625_117616-3p	Px003104	432	-48.77	23	612	243 187 281
pxy-miR-625_117616-3p	Px004809	579	-46.96	23	6494	4068 5060 6343 2603
pxy-miR-625_117616-3p	Px006097	430	-45.39	23	4228	268 131 2851
pxy-miR-625_117616-3p	Px001026	432	-33.91	23	1593	871 912 1174
pxy-miR-625_117616-3p	Px008877	288	-33.8	23	1685	298 341
pxy-miR-625_117616-3p	Px005930	286	-32.24	23	2514	369 2361
pxy-miR-625_117616-3p	Px005923	286	-31.29	23	4338	506 671
pxy-miR-625_117616-3p	Px011296	287	-30.36	23	2533	1190 1940
pxy-miR-625_117616-3p	Px011295	287	-30.36	23	2754	1411 2161
pxy-miR-625_117616-3p	Px011298	287	-30.36	23	2762	1423 2173
pxy-miR-625_117616-3p	Px002444	291	-29.83	23	2307	1916 1206
pxy-miR-625_117616-3p	Px012541	287	-29.66	23	895	546 414
pxy-miR-625_117616-3p	Px005075	287	-29.29	23	3834	1829 717
pxy-miR-625_117616-3p	Px006457	287	-28.41	23	3742	1118 2521
pxy-miR-625_117616-3p	Px015526	286	-28.34	23	1668	865 1517
pxy-miR-625_117616-3p	Px006469	291	-28.26	23	1722	1257 132
pxy-miR-625_117616-3p	Px006363	289	-27.98	23	4571	4240 2158
pxy-miR-625_117616-3p	Px011880	286	-27.44	23	1958	1375 1594
pxy-miR-625_117616-3p	Px010365	287	-27.16	23	990	723 140
pxy-miR-625_117616-3p	Px014407	286	-26.83	23	4116	3710 2512
pxy-miR-625_117616-3p	Px012612	290	-26.54	23	1353	1217 772
pxy-miR-625_117616-3p	Px012699	292	-26.31	23	2214	865 1589
pxy-miR-625_117616-3p	Px007966	292	-26.31	23	2569	1201 1925
pxy-miR-625_117616-3p	Px015914	289	-25.84	23	1796	68 557
pxy-miR-625_117616-3p	Px014166	289	-25.27	23	1751	904 1415
pxy-miR-625_117616-3p	Px007202	287	-25.06	23	2951	1170 1880
pxy-miR-625_117616-3p	Px011819	575	-61.39	23	4970	938 1151 4882 1528
pxy-miR-625_117616-3p	Px011607	430	-40.48	23	2067	404 1056 1404
pxy-miR-625_117616-3p	Px001212	429	-40.14	23	3073	608 2776 2759
pxy-miR-625_117616-3p	Px008866	426	-39.5	23	1753	918 288 925
pxy-miR-625_117616-3p	Px013196	427	-38.46	23	2823	1331 911 1835
pxy-miR-625_117616-3p	Px001863	285	-36.8	23	4178	2750 1385
pxy-miR-625_117616-3p	Px001862	285	-36.8	23	4204	2443 1078
pxy-miR-625_117616-3p	Px015499	288	-33.9	23	708	364 626
pxy-miR-625_117616-3p	Px007492	288	-32.89	23	1893	63 1829
pxy-miR-625_117616-3p	Px017703	287	-31.51	23	2023	1792 1575
pxy-miR-625_117616-3p	Px004345	145	-31.27	23	2871	2824
pxy-miR-625_117616-3p	Px011915	286	-31.21	23	2445	2366 1233
pxy-miR-625_117616-3p	Px007735	286	-30.07	23	554	169 74
pxy-miR-625_117616-3p	Px004129	286	-29.99	23	2525	35 1144
pxy-miR-625_117616-3p	Px012512	287	-29.98	23	1621	1575 1351
pxy-miR-625_117616-3p	Px017924	286	-29.81	23	2604	1055 27
pxy-miR-625_117616-3p	Px011729	286	-29.45	23	1228	285 591
pxy-miR-625_117616-3p	Px005019	287	-28.98	23	1235	426 442
pxy-miR-625_117616-3p	Px000996	285	-28.19	23	1208	611 579
pxy-miR-625_117616-3p	Px003788	285	-27.44	23	2083	201 1763
pxy-miR-625_117616-3p	Px005794	286	-26.96	23	779	110 208
pxy-miR-625_117616-3p	Px006224	288	-26.42	23	4771	2341 1919
pxy-miR-625_117616-3p	Px000941	289	-26.31	23	2666	1448 1512
pxy-miR-625_117616-3p	Px007043	287	-26.08	23	2066	692 1736
pxy-miR-625_117616-3p	Px004155	286	-25.74	23	1033	991 27
pxy-miR-625_117616-3p	Px014081	286	-25.32	23	3651	1165 119
pxy-miR-625_117616-3p	Px014780	286	-25.06	23	1750	1088 842
pxy-miR-625_117616-3p	Px014781	286	-25.06	23	1974	1875 1629
pxy-miR-625_117616-3p	Px014972	710	-65.94	23	2263	1442 1419 180 2164 1631
pxy-miR-625_117616-3p	Px011479	570	-55	23	3443	3255 1854 3103 597
pxy-miR-625_117616-3p	Px003529	428	-54.62	23	3035	105 2628 1968
pxy-miR-625_117616-3p	Px011544	425	-50.71	23	2266	245 1454 914
pxy-miR-625_117616-3p	Px004971	566	-49.24	23	2917	72 897 2690 1948
pxy-miR-625_117616-3p	Px011178	431	-48.91	23	919	169 344 652
pxy-miR-625_117616-3p	Px005612	424	-46.69	23	4054	385 566 1854
pxy-miR-625_117616-3p	Px017274	426	-43.6	23	1777	132 1168 495
pxy-miR-625_117616-3p	Px003005	431	-43	23	2110	589 2041 1360
pxy-miR-625_117616-3p	Px012706	425	-41.52	23	4800	1816 4663 3983
pxy-miR-625_117616-3p	Px015402	429	-40.24	23	1676	1160 453 729
pxy-miR-625_117616-3p	Px016745	426	-37.91	23	6342	4643 3308 1563
pxy-miR-625_117616-3p	Px016623	426	-37.39	23	3624	1422 2589 2284
pxy-miR-625_117616-3p	Px008657	427	-36.4	23	5543	1516 1354 2134
pxy-miR-625_117616-3p	Px005178	425	-36.12	23	3661	1377 377 1054
pxy-miR-625_117616-3p	Px007088	286	-35.88	23	555	444 499
pxy-miR-625_117616-3p	Px001663	285	-34.81	23	1969	654 1100
pxy-miR-625_117616-3p	Px001664	285	-34.81	23	1835	520 966
pxy-miR-625_117616-3p	Px001662	285	-34.81	23	1969	654 1100
pxy-miR-625_117616-3p	Px013847	287	-33.58	23	1706	601 1127
pxy-miR-625_117616-3p	Px013846	287	-33.58	23	1838	553 1079
pxy-miR-625_117616-3p	Px000296	285	-32.81	23	1392	697 876
pxy-miR-625_117616-3p	Px002301	284	-31.74	23	468	175 65
pxy-miR-625_117616-3p	Px004846	286	-31.63	23	289	161 244
pxy-miR-625_117616-3p	Px008868	284	-31.57	23	1829	1578 76
pxy-miR-625_117616-3p	Px011132	285	-31.25	23	2118	106 671
pxy-miR-625_117616-3p	Px012501	285	-30.68	23	3576	578 252
pxy-miR-625_117616-3p	Px010071	284	-30.11	23	2815	2159 1191
pxy-miR-625_117616-3p	Px010072	284	-30.11	23	2758	2613 1645
pxy-miR-625_117616-3p	Px011576	285	-29.74	23	605	209 171
pxy-miR-625_117616-3p	Px001593	284	-29.66	23	2975	1329 969
pxy-miR-625_117616-3p	Px000845	284	-29.56	23	1049	892 828
pxy-miR-625_117616-3p	Px000847	284	-29.56	23	1049	892 828
pxy-miR-625_117616-3p	Px000846	284	-29.56	23	1049	892 828
pxy-miR-625_117616-3p	Px000848	284	-29.56	23	855	698 634
pxy-miR-625_117616-3p	Px017823	287	-27.41	23	2411	2022 839
pxy-miR-625_117616-3p	Px004948	285	-27.11	23	3644	2758 569
pxy-miR-625_117616-3p	Px007112	284	-26.51	23	2746	1003 2602
pxy-miR-625_117616-3p	Px009107	286	-26.19	23	1914	1330 485
pxy-miR-625_117616-3p	Px009106	286	-26.19	23	1860	1676 831
pxy-miR-625_117616-3p	Px010035	284	-25.59	23	5523	3940 519
pxy-miR-625_117616-3p	Px009361	284	-25.57	23	1890	612 1533
pxy-miR-625_117616-3p	Px009360	284	-25.57	23	2174	319 1240
pxy-miR-625_117616-3p	Px003530	425	-51.3	23	1784	755 95 1159
pxy-miR-625_117616-3p	Px018029	425	-37.51	23	936	558 359 56
pxy-miR-625_117616-3p	Px012448	284	-36.97	23	1382	390 1275
pxy-miR-625_117616-3p	Px016905	283	-36.84	23	5783	5592 1093
pxy-miR-625_117616-3p	Px002828	285	-34.84	23	3551	1498 600
pxy-miR-625_117616-3p	Px012101	285	-34.54	23	710	503 279
pxy-miR-625_117616-3p	Px012324	283	-34.4	23	5025	3845 2809
pxy-miR-625_117616-3p	Px007541	283	-34.39	23	980	488 208
pxy-miR-625_117616-3p	Px005750	423	-33.31	23	2070	1003 465 1703
pxy-miR-625_117616-3p	Px007934	283	-33.03	23	2833	406 2474
pxy-miR-625_117616-3p	Px001352	284	-32.1	23	1992	576 557
pxy-miR-625_117616-3p	Px014546	425	-30.95	23	3647	1142 1377 1944
pxy-miR-625_117616-3p	Px004895	284	-28.98	23	7285	5575 2137
pxy-miR-625_117616-3p	Px006882	283	-28.2	23	2043	949 984
pxy-miR-625_117616-3p	Px017710	283	-26.6	23	2465	162 796
pxy-miR-625_117616-3p	Px016840	285	-26.18	23	1315	1003 165
pxy-miR-625_117616-3p	Px009511	284	-26.08	23	490	49 1
pxy-miR-625_117616-3p	Px010531	283	-25.03	23	1240	1040 1074
pxy-miR-625_117616-3p	Px001188	422	-53.2	23	2687	2227 1040 2452
pxy-miR-625_117616-3p	Px000046	422	-46.58	23	1798	1472 1022 1496
pxy-miR-625_117616-3p	Px008498	563	-42.95	23	4338	4050 3933 2324 3807
pxy-miR-625_117616-3p	Px001189	282	-36.46	23	2955	2771 1584
pxy-miR-625_117616-3p	Px016824	423	-34.78	23	1274	878 537 74
pxy-miR-625_117616-3p	Px012072	282	-34.61	23	3311	2908 536
pxy-miR-625_117616-3p	Px013422	282	-32.46	23	160	115 15
pxy-miR-625_117616-3p	Px008175	282	-31.66	23	2402	1263 479
pxy-miR-625_117616-3p	Px012716	283	-31.4	23	1871	757 1071
pxy-miR-625_117616-3p	Px010164	282	-29.68	23	1910	1029 1202
pxy-miR-625_117616-3p	Px011981	282	-29.3	23	7023	1694 3072
pxy-miR-625_117616-3p	Px012855	283	-28.16	23	2947	902 2456
pxy-miR-625_117616-3p	Px006621	283	-27.85	23	3289	569 1346
pxy-miR-625_117616-3p	Px010054	282	-27.75	23	2968	1852 2168
pxy-miR-625_117616-3p	Px010053	282	-27.75	23	2961	1859 2175
pxy-miR-625_117616-3p	Px006877	282	-26.81	23	2189	2143 791
pxy-miR-625_117616-3p	Px008733	282	-26.67	23	1075	137 295
pxy-miR-625_117616-3p	Px007284	283	-25.94	23	4162	3349 810
pxy-miR-625_117616-3p	Px008765	283	-25.15	23	3203	2359 1787
pxy-miR-625_117616-3p	Px008766	283	-25.15	23	3174	2538 1966
pxy-miR-625_117616-3p	Px001901	281	-32.37	23	4143	1656 2761
pxy-miR-625_117616-3p	Px000157	281	-31.84	23	2332	55 2264
pxy-miR-625_117616-3p	Px006185	282	-30.95	23	840	286 681
pxy-miR-625_117616-3p	Px006142	281	-28.38	23	3168	1590 2456
pxy-miR-625_117616-3p	Px006144	281	-28.38	23	2880	1302 2168
pxy-miR-625_117616-3p	Px013234	281	-27.34	23	3585	367 3115
pxy-miR-625_117616-3p	Px000414	281	-26.43	23	2316	2213 1534
pxy-miR-625_117616-3p	Px011265	282	-25.89	23	1550	1071 1348
pxy-miR-625_117616-3p	Px005196	281	-25.78	23	2464	285 1925
pxy-miR-625_117616-3p	Px009998	280	-33.91	23	1662	592 1498
pxy-miR-625_117616-3p	Px012631	420	-33.55	23	3679	32 1865 3597
pxy-miR-625_117616-3p	Px015791	280	-28.52	23	1504	564 1240
pxy-miR-625_117616-3p	Px007757	280	-27.9	23	1854	450 483
pxy-miR-625_117616-3p	Px014571	280	-26.26	23	272	1 241
pxy-miR-625_85053-3p	Px008644	465	-53.2	24	4417	2478 1546 3147
pxy-miR-625_85053-3p	Px000971	466	-41.38	24	1835	327 1129 1040
pxy-miR-625_85053-3p	Px010998	316	-35.25	24	2761	1038 846
pxy-miR-625_85053-3p	Px001943	315	-29.19	24	2756	2257 1534
pxy-miR-625_85053-3p	Px015354	321	-27.11	24	1592	345 298
pxy-miR-625_85053-3p	Px005061	612	-64.22	24	3281	761 1722 1816 2359
pxy-miR-625_85053-3p	Px001347	897	-72.98	24	3121	913 2522 744 1728 1155 1360
pxy-miR-625_85053-3p	Px012862	316	-26.25	24	790	593 310
pxy-miR-625_85053-3p	Px001115	310	-25.5	24	3489	3361 2397
pxy-miR-625_85053-3p	Px015525	776	-74.39	24	11093	5966 7611 2397 4298 4687
pxy-miR-625_85053-3p	Px003787	615	-63.55	24	3431	354 977 3172 560
pxy-miR-625_85053-3p	Px003739	458	-44.1	24	3473	884 594 868
pxy-miR-625_85053-3p	Px000491	308	-29.77	24	1220	309 710
pxy-miR-625_85053-3p	Px004673	1028	-83.88	24	4916	1358 2262 3139 2207 3792 388 482
pxy-miR-625_85053-3p	Px013784	590	-48.74	24	4718	698 887 1497 4207
pxy-miR-625_85053-3p	Px010059	453	-42.72	24	1019	685 840 903
pxy-miR-625_85053-3p	Px009802	307	-30.66	24	1081	941 845
pxy-miR-625_85053-3p	Px003859	314	-30.14	24	2836	1945 1860
pxy-miR-625_85053-3p	Px003858	314	-30.14	24	2071	1192 1107
pxy-miR-625_85053-3p	Px010350	307	-29.02	24	2026	767 1707
pxy-miR-625_85053-3p	Px001920	604	-43.16	24	1961	1535 355 775 423
pxy-miR-625_85053-3p	Px013151	464	-41.35	24	1834	1538 1701 748
pxy-miR-625_85053-3p	Px000088	454	-36.02	24	2633	320 1516 662
pxy-miR-625_85053-3p	Px000089	454	-36.02	24	2516	394 1590 736
pxy-miR-625_85053-3p	Px003481	306	-31.2	24	1536	848 1090
pxy-miR-625_85053-3p	Px011314	309	-30.78	24	5745	1353 3580
pxy-miR-625_85053-3p	Px002703	307	-29.44	24	3991	2511 3757
pxy-miR-625_85053-3p	Px007141	737	-63.2	24	2199	792 1543 1143 369 1961
pxy-miR-625_85053-3p	Px001467	747	-60.03	24	4137	2463 3336 1274 1737 1807
pxy-miR-625_85053-3p	Px006084	455	-52.96	24	1179	631 287 121
pxy-miR-625_85053-3p	Px000688	598	-42.43	24	1827	1277 1343 630 1745
pxy-miR-625_85053-3p	Px012855	450	-42.09	24	2947	688 2837 941
pxy-miR-625_85053-3p	Px008462	316	-40.87	24	5618	4785 322
pxy-miR-625_85053-3p	Px017504	320	-35.1	24	263	193 172
pxy-miR-625_85053-3p	Px012172	458	-32.4	24	6209	6033 4647 1813
pxy-miR-625_85053-3p	Px006608	163	-30.3	24	1468	64
pxy-miR-625_85053-3p	Px007476	745	-75.19	24	4145	1203 518 1793 2930 1723
pxy-miR-625_85053-3p	Px007477	593	-63.43	24	3221	446 1036 2173 966
pxy-miR-625_85053-3p	Px009338	744	-61.71	24	4246	758 1820 1992 1766 323
pxy-miR-625_85053-3p	Px005161	611	-56.44	24	3674	3396 3016 1868 3240
pxy-miR-625_85053-3p	Px005160	611	-56.44	24	2887	2426 2046 898 2270
pxy-miR-625_85053-3p	Px008069	600	-55.4	24	3975	2692 716 1050 3221
pxy-miR-625_85053-3p	Px004352	607	-48.31	24	2615	2301 1015 2219 53
pxy-miR-625_85053-3p	Px017607	599	-44.73	24	1772	671 575 75 1493
pxy-miR-625_85053-3p	Px015398	311	-40.7	24	1918	1529 1212
pxy-miR-625_85053-3p	Px003783	466	-38.55	24	2104	1817 652 893
pxy-miR-625_85053-3p	Px002454	461	-38.28	24	1115	944 455 518
pxy-miR-625_85053-3p	Px015808	449	-35.7	24	1697	1495 202 893
pxy-miR-625_85053-3p	Px003458	451	-34.19	24	2321	653 2239 1119
pxy-miR-625_85053-3p	Px003303	312	-31.65	24	2944	695 439
pxy-miR-625_85053-3p	Px008293	448	-31.53	24	1985	190 1777 494
pxy-miR-625_85053-3p	Px002682	305	-31.12	24	1544	757 815
pxy-miR-625_85053-3p	Px012914	322	-30.84	24	5734	5172 2357
pxy-miR-625_85053-3p	Px008138	452	-30.7	24	2507	1662 2180 2287
pxy-miR-625_85053-3p	Px009492	312	-30.15	24	1278	1106 626
pxy-miR-625_85053-3p	Px013076	313	-27.62	24	639	499 373
pxy-miR-625_85053-3p	Px009558	306	-27.32	24	1983	925 892
pxy-miR-625_85053-3p	Px010393	310	-27	24	1374	279 724
pxy-miR-625_85053-3p	Px014513	313	-26.53	24	1185	665 527
pxy-miR-625_85053-3p	Px015807	305	-26.35	24	2409	1238 636
pxy-miR-625_85053-3p	Px011091	747	-72.39	24	4294	1711 3407 316 765 2904
pxy-miR-625_85053-3p	Px008657	738	-59.96	24	5543	1762 2173 604 1015 3955
pxy-miR-625_85053-3p	Px008636	611	-54	24	3918	1034 585 2116 3767
pxy-miR-625_85053-3p	Px006363	597	-52.57	24	4571	3244 3703 550 3767
pxy-miR-625_85053-3p	Px004791	444	-44.97	24	2500	1559 360 875
pxy-miR-625_85053-3p	Px004005	454	-44.28	24	5160	3643 1355 1989
pxy-miR-625_85053-3p	Px005072	586	-40.42	24	6273	516 5659 202 5410
pxy-miR-625_85053-3p	Px017281	465	-38.61	24	2318	993 787 594
pxy-miR-625_85053-3p	Px007386	447	-37.86	24	3317	306 1732 1872
pxy-miR-625_85053-3p	Px009231	444	-36.89	24	3503	636 1286 702
pxy-miR-625_85053-3p	Px008635	458	-36.52	24	3205	214 1296 2947
pxy-miR-625_85053-3p	Px012353	312	-34.96	24	1718	691 824
pxy-miR-625_85053-3p	Px008100	470	-34.77	24	2459	1079 1917 1292
pxy-miR-625_85053-3p	Px011000	472	-34.08	24	4392	1809 603 3056
pxy-miR-625_85053-3p	Px006469	305	-32.62	24	1722	7 105
pxy-miR-625_85053-3p	Px010174	305	-30.43	24	2077	924 1868
pxy-miR-625_85053-3p	Px015367	301	-30.12	24	3065	1829 2765
pxy-miR-625_85053-3p	Px015046	321	-26.56	24	2614	1824 643
pxy-miR-625_85053-3p	Px000983	304	-26.19	24	1160	394 280
pxy-miR-625_85053-3p	Px012887	304	-25.79	24	1108	987 433
pxy-miR-625_85053-3p	Px002715	309	-25.43	24	903	72 127
pxy-miR-625_85053-3p	Px001513	161	-25.16	24	2216	1648
pxy-miR-625_85053-3p	Px008512	1018	-75.9	24	11870	2677 1843 3416 878 5505 8646 11227
pxy-miR-625_85053-3p	Px001567	604	-60.6	24	5299	1698 2485 2218 587
pxy-miR-625_85053-3p	Px012694	450	-47.79	24	2862	2681 1887 363
pxy-miR-625_85053-3p	Px004524	583	-45.95	24	2319	1579 1634 1214 78
pxy-miR-625_85053-3p	Px009599	587	-43.53	24	4384	3433 2032 2119 4082
pxy-miR-625_85053-3p	Px002885	452	-42.02	24	1498	641 261 1023
pxy-miR-625_85053-3p	Px005905	458	-41.97	24	3487	2074 1575 3282
pxy-miR-625_85053-3p	Px005861	451	-40.17	24	1785	34 553 161
pxy-miR-625_85053-3p	Px005805	449	-37.36	24	3765	2593 2455 1387
pxy-miR-625_85053-3p	Px005806	449	-37.36	24	2622	1788 1650 582
pxy-miR-625_85053-3p	Px016598	453	-36.57	24	6372	1172 1819 3161
pxy-miR-625_85053-3p	Px016599	453	-36.57	24	6372	1172 1819 3161
pxy-miR-625_85053-3p	Px016600	453	-36.57	24	5864	664 1311 2653
pxy-miR-625_85053-3p	Px013821	312	-36.07	24	1332	649 1242
pxy-miR-625_85053-3p	Px012508	308	-34.03	24	1432	741 1342
pxy-miR-625_85053-3p	Px000082	301	-31.52	24	1386	495 1160
pxy-miR-625_85053-3p	Px011309	307	-30.4	24	2124	611 1796
pxy-miR-625_85053-3p	Px011308	307	-30.4	24	2556	312 1497
pxy-miR-625_85053-3p	Px013353	735	-72.35	24	8026	3844 4272 1748 5245 6801
pxy-miR-625_85053-3p	Px001259	726	-59.72	24	6110	1816 5936 1535 532 1330
pxy-miR-625_85053-3p	Px001258	726	-59.72	24	5780	1372 5492 1091 88 886
pxy-miR-625_85053-3p	Px001475	594	-51.8	24	6941	6471 453 5086 2791
pxy-miR-625_85053-3p	Px001476	594	-51.8	24	7560	7369 1351 5984 3689
pxy-miR-625_85053-3p	Px005795	439	-42.51	24	1357	732 287 1273
pxy-miR-625_85053-3p	Px014385	446	-39.61	24	1236	922 1119 721
pxy-miR-625_85053-3p	Px015412	441	-39.12	24	3380	1648 793 806
pxy-miR-625_85053-3p	Px005830	443	-36.91	24	7092	3889 72 1089
pxy-miR-625_85053-3p	Px011015	457	-34.32	24	3136	2641 2343 2210
pxy-miR-625_85053-3p	Px011014	457	-34.32	24	2142	1572 1274 1141
pxy-miR-625_85053-3p	Px006312	301	-31.96	24	2863	1198 2607
pxy-miR-625_85053-3p	Px001507	301	-30	24	1085	983 751
pxy-miR-625_85053-3p	Px005146	305	-29.81	24	2458	970 2017
[truncated: 3,386 more rows]

## Sheet: S_vs_R_RNAhybird
Table S6: Target prediction of differentially expressed miRNAs between CHR and CHS by using RNAhybrid
miRNA	target	length of 3'UTR	length of miRNA	mfe	p-value	position
pxy-miR-276-5p	Px009307	2244	23	-33.3	0.017223	83
pxy-miR-276-5p	Px009349	1631	23	-33.2	0.011287	877
pxy-miR-276-5p	Px009348	2130	23	-33.2	0.016746	862
pxy-miR-276-5p	Px004341	1656	23	-31.7	0.023703	491
pxy-miR-276-5p	Px004233	769	23	-31.2	0.009317	482
pxy-miR-276-5p	Px004898	1204	23	-31.2	0.018912	27
pxy-miR-276-5p	Px005662	1477	23	-30.8	0.030991	726
pxy-miR-276-5p	Px003777	657	23	-30.5	0.010341	190
pxy-miR-276-5p	Px008866	1752	23	-30.4	0.047458	1710
pxy-miR-276-5p	Px009903	639	23	-30.3	0.010971	395
pxy-miR-276-5p	Px006793	1158	23	-30.3	0.027829	419
pxy-miR-276-5p	Px008958	665	23	-30.1	0.013023	146
pxy-miR-276-5p	Px013401	1564	23	-30.1	0.04689	775
pxy-miR-276-5p	Px014768	220	23	-29.7	0.002108	28
pxy-miR-276-5p	Px009270	369	23	-29.4	0.006871	260
pxy-miR-276-5p	Px009379	544	23	-29.4	0.013541	442
pxy-miR-276-5p	Px009719	941	23	-29.2	0.035475	789
pxy-miR-276-5p	Px014837	231	23	-29.1	0.003329	12
pxy-miR-276-5p	Px002710	375	23	-29.1	0.008372	203
pxy-miR-276-5p	Px005274	619	23	-29.1	0.019631	91
pxy-miR-276-5p	Px011875	1154	23	-29.1	0.049906	807
pxy-miR-276-5p	Px005354	323	23	-29	0.006744	285
pxy-miR-276-5p	Px005783	502	23	-28.9	0.015499	94
pxy-miR-276-5p	Px006395	690	23	-28.9	0.025881	42
pxy-miR-276-5p	Px003380	57	23	-28.8	0.000142	33
pxy-miR-276-5p	Px012670	111	23	-28.8	0.000805	57
pxy-miR-276-5p	Px012149	295	23	-28.7	0.006764	267
pxy-miR-276-5p	Px011153	601	23	-28.7	0.023132	167
pxy-miR-276-5p	Px007502	750	23	-28.7	0.032616	5
pxy-miR-276-5p	Px009668	346	23	-28.6	0.009596	209
pxy-miR-276-5p	Px015214	417	23	-28.6	0.013329	328
pxy-miR-276-5p	Px005142	777	23	-28.4	0.040098	521
pxy-miR-276-5p	Px012101	710	23	-28.3	0.036895	73
pxy-miR-276-5p	Px008047	424	23	-28.1	0.018064	23
pxy-miR-276-5p	Px011183	502	23	-28.1	0.023868	121
pxy-miR-276-5p	Px001508	710	23	-27.9	0.045329	232
pxy-miR-276-5p	Px016974	150	23	-27.8	0.003003	98
pxy-miR-276-5p	Px006553	237	23	-27.8	0.007557	129
pxy-miR-276-5p	Px009162	656	23	-27.8	0.042431	449
pxy-miR-276-5p	Px006701	345	23	-27.7	0.015863	121
pxy-miR-276-5p	Px008690	420	23	-27.7	0.022153	344
pxy-miR-276-5p	Px001844	270	23	-27.5	0.011491	213
pxy-miR-276-5p	Px007641	562	23	-27.5	0.039268	131
pxy-miR-276-5p	Px003252	632	23	-27.5	0.046893	370
pxy-miR-276-5p	Px004684	409	23	-27.4	0.025005	162
pxy-miR-276-5p	Px003643	98	23	-27.3	0.001602	67
pxy-miR-276-5p	Px003973	246	23	-27.3	0.01088	119
pxy-miR-276-5p	Px007094	563	23	-27.3	0.043753	198
pxy-miR-276-5p	Px006905	346	23	-27.2	0.02112	51
pxy-miR-276-5p	Px005519	160	23	-27.1	0.005312	127
pxy-miR-276-5p	Px015221	161	23	-27	0.005724	41
pxy-miR-276-5p	Px017447	247	23	-27	0.013069	184
pxy-miR-276-5p	Px007414	295	23	-27	0.017963	124
pxy-miR-276-5p	Px009153	452	23	-27	0.036549	265
pxy-miR-276-5p	Px011211	373	23	-26.9	0.028318	136
pxy-miR-276-5p	Px012495	436	23	-26.9	0.036446	227
pxy-miR-276-5p	Px015035	517	23	-26.9	0.047486	275
pxy-miR-276-5p	Px012407	246	23	-26.8	0.014586	37
pxy-miR-276-5p	Px012670	111	23	-26.7	0.003148	6
pxy-miR-276-5p	Px011525	113	23	-26.7	0.003274	61
pxy-miR-276-5p	Px002150	262	23	-26.7	0.017318	205
pxy-miR-276-5p	Px016841	326	23	-26.7	0.025299	107
pxy-miR-276-5p	Px010505	365	23	-26.7	0.030535	66
pxy-miR-276-5p	Px010505	365	23	-26.7	0.030535	190
pxy-miR-276-5p	Px010505	365	23	-26.7	0.030535	314
pxy-miR-276-5p	Px005881	473	23	-26.7	0.046108	417
pxy-miR-276-5p	Px000612	113	23	-26.6	0.003493	31
pxy-miR-276-5p	Px002042	290	23	-26.6	0.021925	10
pxy-miR-276-5p	Px000210	382	23	-26.6	0.034757	106
pxy-miR-276-5p	Px009295	327	23	-26.4	0.030111	210
pxy-miR-276-5p	Px009854	256	23	-26.3	0.020969	157
pxy-miR-276-5p	Px013226	362	23	-26.3	0.037614	326
pxy-miR-276-5p	Px011126	182	23	-26.2	0.011904	147
pxy-miR-276-5p	Px009376	142	23	-26.1	0.007773	25
pxy-miR-276-5p	Px008316	178	23	-26.1	0.012125	148
pxy-miR-276-5p	Px004475	351	23	-26.1	0.039987	52
pxy-miR-276-5p	Px000312	353	23	-26.1	0.040354	69
pxy-miR-276-5p	Px007579	98	23	-26	0.003776	23
pxy-miR-276-5p	Px013583	119	23	-26	0.005748	96
pxy-miR-276-5p	Px014244	340	23	-26	0.040157	39
pxy-miR-276-5p	Px002938	112	23	-25.9	0.005391	61
pxy-miR-276-5p	Px000312	353	23	-25.9	0.045084	300
pxy-miR-276-5p	Px005752	125	23	-25.8	0.00724	61
pxy-miR-276-5p	Px000167	153	23	-25.8	0.010877	63
pxy-miR-276-5p	Px015728	190	23	-25.8	0.016445	131
pxy-miR-276-5p	Px015355	190	23	-25.8	0.016445	131
pxy-miR-276-5p	Px016176	81	23	-25.7	0.002998	25
pxy-miR-276-5p	Px015928	155	23	-25.7	0.011871	23
pxy-miR-276-5p	Px004340	271	23	-25.7	0.032714	186
pxy-miR-276-5p	Px016265	306	23	-25.7	0.040031	32
pxy-miR-276-5p	Px013357	148	23	-25.6	0.011541	35
pxy-miR-276-5p	Px005985	155	23	-25.6	0.012629	68
pxy-miR-276-5p	Px013837	201	23	-25.6	0.020562	26
pxy-miR-276-5p	Px012601	209	23	-25.6	0.022063	101
pxy-miR-276-5p	Px012602	209	23	-25.6	0.022063	101
pxy-miR-276-5p	Px013865	224	23	-25.6	0.02496	77
pxy-miR-276-5p	Px013298	292	23	-25.6	0.039226	11
pxy-miR-276-5p	Px001162	310	23	-25.6	0.043255	50
pxy-miR-276-5p	Px012425	90	23	-25.5	0.004353	51
pxy-miR-276-5p	Px013468	177	23	-25.5	0.017285	137
pxy-miR-276-5p	Px010866	123	23	-25.4	0.009041	89
pxy-miR-276-5p	Px001412	153	23	-25.4	0.013941	58
pxy-miR-276-5p	Px014461	206	23	-25.4	0.024215	88
pxy-miR-276-5p	Px013951	265	23	-25.4	0.037426	178
pxy-miR-276-5p	Px006214	275	23	-25.4	0.039806	157
pxy-miR-276-5p	Px001981	93	23	-25.3	0.005345	14
pxy-miR-276-5p	Px017164	106	23	-25.3	0.007081	64
pxy-miR-276-5p	Px009456	219	23	-25.3	0.028627	21
pxy-miR-276-5p	Px013640	264	23	-25.3	0.039387	3
pxy-miR-276-5p	Px008646	305	23	-25.3	0.049867	219
pxy-miR-276-5p	Px002977	77	23	-25.2	0.003745	1
pxy-miR-276-5p	Px007992	93	23	-25.2	0.005711	32
pxy-miR-276-5p	Px002151	200	23	-25.2	0.025878	39
pxy-miR-276-5p	Px001724	275	23	-25.2	0.044614	158
pxy-miR-276-5p	Px007830	291	23	-25.2	0.048913	65
pxy-miR-276-5p	Px008818	112	23	-25.1	0.009045	9
pxy-miR-276-5p	Px017684	216	23	-25.1	0.031444	50
pxy-miR-276-5p	Px014772	232	23	-25	0.037698	147
pxy-miR-279c-5p	Px015181	82	23	-32.4	3e-05	43
pxy-miR-279c-5p	Px008122	163	23	-34.9	4e-05	132
pxy-miR-279c-5p	Px012927	101	23	-31.6	9.3e-05	67
pxy-miR-279c-5p	Px016582	81	23	-30.3	0.000122	32
pxy-miR-279c-5p	Px002938	112	23	-31.5	0.000131	61
pxy-miR-279c-5p	Px001047	74	23	-29.7	0.000144	20
pxy-miR-279c-5p	Px000986	184	23	-33.2	0.000156	23
pxy-miR-279c-5p	Px014865	62	23	-28.3	0.000235	27
pxy-miR-279c-5p	Px008416	132	23	-31.2	0.000241	36
pxy-miR-279c-5p	Px001917	102	23	-29.7	0.000335	79
pxy-miR-279c-5p	Px017937	67	23	-28	0.000357	40
pxy-miR-279c-5p	Px012927	101	23	-29.5	0.000373	35
pxy-miR-279c-5p	Px003170	118	23	-29.8	0.000451	37
pxy-miR-279c-5p	Px003171	118	23	-29.8	0.000451	37
pxy-miR-279c-5p	Px017913	371	23	-34.1	0.000455	181
pxy-miR-279c-5p	Px000273	50	23	-26.5	0.000472	18
pxy-miR-279c-5p	Px003561	98	23	-28.6	0.000628	4
pxy-miR-279c-5p	Px011525	113	23	-29.1	0.000639	65
pxy-miR-279c-5p	Px010113	189	23	-31	0.000641	2
pxy-miR-279c-5p	Px008829	70	23	-27.3	0.000652	11
pxy-miR-279c-5p	Px008029	208	23	-31.2	0.000703	45
pxy-miR-279c-5p	Px012429	105	23	-28.6	0.000743	25
pxy-miR-279c-5p	Px013682	101	23	-28.3	0.000824	44
pxy-miR-279c-5p	Px007992	93	23	-28	0.000824	12
pxy-miR-279c-5p	Px000547	75	23	-27	0.000954	23
pxy-miR-279c-5p	Px006782	62	23	-26.3	0.000961	9
pxy-miR-279c-5p	Px011080	59	23	-26.1	0.000975	29
pxy-miR-279c-5p	Px005202	115	23	-28.5	0.000985	31
pxy-miR-279c-5p	Px009477	262	23	-31.4	0.001031	54
pxy-miR-279c-5p	Px005344	131	23	-28.9	0.001031	25
pxy-miR-279c-5p	Px014483	80	23	-27.1	0.001045	33
pxy-miR-279c-5p	Px012528	78	23	-27	0.001052	53
pxy-miR-279c-5p	Px017394	79	23	-27	0.001085	21
pxy-miR-279c-5p	Px008124	234	23	-30.8	0.001156	194
pxy-miR-279c-5p	Px004748	57	23	-25.6	0.001275	17
pxy-miR-279c-5p	Px006477	171	23	-29.5	0.001289	151
pxy-miR-279c-5p	Px016525	153	23	-29.1	0.001292	84
pxy-miR-279c-5p	Px016526	153	23	-29.1	0.001292	84
pxy-miR-279c-5p	Px016524	153	23	-29.1	0.001292	84
pxy-miR-279c-5p	Px017986	76	23	-26.6	0.001298	15
pxy-miR-279c-5p	Px007196	187	23	-29.8	0.001304	45
pxy-miR-279c-5p	Px015054	97	23	-27.4	0.001359	25
pxy-miR-279c-5p	Px012041	102	23	-27.5	0.001431	12
pxy-miR-279c-5p	Px012042	102	23	-27.5	0.001431	12
pxy-miR-279c-5p	Px002364	175	23	-29.4	0.001442	117
pxy-miR-279c-5p	Px016242	80	23	-26.6	0.001469	10
pxy-miR-279c-5p	Px003570	90	23	-27	0.001486	44
pxy-miR-279c-5p	Px005531	118	23	-27.9	0.001543	76
pxy-miR-279c-5p	Px006447	64	23	-25.7	0.001588	3
pxy-miR-279c-5p	Px002151	200	23	-29.7	0.001602	25
pxy-miR-279c-5p	Px000899	68	23	-25.9	0.001603	12
pxy-miR-279c-5p	Px012094	143	23	-28.5	0.001621	81
pxy-miR-279c-5p	Px010504	89	23	-26.8	0.001655	37
pxy-miR-279c-5p	Px010430	118	23	-27.7	0.001756	53
pxy-miR-279c-5p	Px015928	155	23	-28.6	0.001818	61
pxy-miR-279c-5p	Px002265	260	23	-30.4	0.001828	99
pxy-miR-279c-5p	Px005374	152	23	-28.5	0.001855	115
pxy-miR-279c-5p	Px005787	166	23	-28.8	0.001864	48
pxy-miR-279c-5p	Px001268	586	23	-33	0.002081	29
pxy-miR-279c-5p	Px005017	72	23	-25.7	0.002115	12
pxy-miR-279c-5p	Px005375	163	23	-28.5	0.002159	115
pxy-miR-279c-5p	Px003825	504	23	-32.4	0.00217	246
pxy-miR-279c-5p	Px013441	212	23	-29.4	0.002172	172
pxy-miR-279c-5p	Px001000	164	23	-28.5	0.002187	76
pxy-miR-279c-5p	Px015510	179	23	-28.8	0.002191	104
pxy-miR-279c-5p	Px013830	131	23	-27.7	0.002219	92
pxy-miR-279c-5p	Px017901	568	23	-32.7	0.002307	81
pxy-miR-279c-5p	Px013999	180	23	-28.7	0.002358	116
pxy-miR-279c-5p	Px002733	187	23	-28.8	0.002404	103
pxy-miR-279c-5p	Px014899	81	23	-25.9	0.002436	11
pxy-miR-279c-5p	Px001392	133	23	-27.6	0.002445	34
pxy-miR-279c-5p	Px005258	80	23	-25.8	0.002533	28
pxy-miR-279c-5p	Px010794	124	23	-27.3	0.00254	97
pxy-miR-279c-5p	Px007290	121	23	-27.2	0.002566	70
pxy-miR-279c-5p	Px000767	122	23	-27.2	0.002613	55
pxy-miR-279c-5p	Px001172	94	23	-26.3	0.002625	66
pxy-miR-279c-5p	Px003791	109	23	-26.8	0.002637	77
pxy-miR-279c-5p	Px016253	106	23	-26.7	0.002645	50
pxy-miR-279c-5p	Px009904	229	23	-29.3	0.002704	43
pxy-miR-279c-5p	Px015905	204	23	-28.9	0.002712	75
pxy-miR-279c-5p	Px005140	132	23	-27.4	0.002732	56
pxy-miR-279c-5p	Px013004	74	23	-25.4	0.002775	1
pxy-miR-279c-5p	Px011236	137	23	-27.5	0.00278	14
pxy-miR-279c-5p	Px003508	109	23	-26.7	0.002815	49
pxy-miR-279c-5p	Px015281	134	23	-27.4	0.002823	43
pxy-miR-279c-5p	Px010725	156	23	-27.9	0.002856	21
pxy-miR-279c-5p	Px008954	131	23	-27.3	0.002865	39
pxy-miR-279c-5p	Px012327	192	23	-28.6	0.00287	116
pxy-miR-279c-5p	Px012875	117	23	-26.9	0.002892	28
pxy-miR-279c-5p	Px011639	83	23	-25.7	0.002953	20
pxy-miR-279c-5p	Px011672	227	23	-29.1	0.002993	136
pxy-miR-279c-5p	Px011671	227	23	-29.1	0.002993	136
pxy-miR-279c-5p	Px008722	94	23	-26.1	0.002999	39
pxy-miR-279c-5p	Px004566	109	23	-26.6	0.003006	46
pxy-miR-279c-5p	Px003264	170	23	-28.1	0.003025	42
pxy-miR-279c-5p	Px000477	92	23	-26	0.003054	32
pxy-miR-279c-5p	Px015057	173	23	-28.1	0.003138	62
pxy-miR-279c-5p	Px009779	657	23	-32.6	0.003178	33
pxy-miR-279c-5p	Px007922	106	23	-26.4	0.00322	17
pxy-miR-279c-5p	Px009487	156	23	-27.7	0.003236	111
pxy-miR-279c-5p	Px016181	156	23	-27.7	0.003236	105
pxy-miR-279c-5p	Px004792	144	23	-27.4	0.003296	45
pxy-miR-279c-5p	Px007131	615	23	-32.3	0.00331	493
pxy-miR-279c-5p	Px015443	194	23	-28.4	0.003312	87
pxy-miR-279c-5p	Px016520	99	23	-26.1	0.00337	33
pxy-miR-279c-5p	Px016521	99	23	-26.1	0.00337	33
pxy-miR-279c-5p	Px011734	138	23	-27.2	0.003416	23
pxy-miR-279c-5p	Px014786	292	23	-29.7	0.003473	173
pxy-miR-279c-5p	Px016499	113	23	-26.5	0.003474	76
pxy-miR-279c-5p	Px011461	102	23	-26.1	0.003601	26
pxy-miR-279c-5p	Px015281	134	23	-27	0.003642	70
pxy-miR-279c-5p	Px005771	113	23	-26.4	0.003707	81
pxy-miR-279c-5p	Px010048	96	23	-25.8	0.003839	42
pxy-miR-279c-5p	Px010049	96	23	-25.8	0.003839	42
pxy-miR-279c-5p	Px012991	1419	23	-34.8	0.003886	1379
pxy-miR-279c-5p	Px005152	407	23	-30.6	0.003926	326
pxy-miR-279c-5p	Px013935	139	23	-27	0.003938	13
pxy-miR-279c-5p	Px013777	341	23	-30	0.003943	50
pxy-miR-279c-5p	Px007239	203	23	-28.2	0.004101	16
pxy-miR-279c-5p	Px013149	151	23	-27.2	0.004133	16
pxy-miR-279c-5p	Px003248	187	23	-27.9	0.004167	82
pxy-miR-279c-5p	Px010234	113	23	-26.2	0.004222	59
pxy-miR-279c-5p	Px005067	365	23	-30.1	0.004238	129
pxy-miR-279c-5p	Px001202	153	23	-27.2	0.004248	103
pxy-miR-279c-5p	Px001754	110	23	-26.1	0.00425	41
pxy-miR-279c-5p	Px016398	185	23	-27.8	0.004333	132
pxy-miR-279c-5p	Px009292	302	23	-29.4	0.00441	96
pxy-miR-279c-5p	Px011118	321	23	-29.6	0.004417	124
pxy-miR-279c-5p	Px013629	607	23	-31.7	0.004458	3
pxy-miR-279c-5p	Px001806	114	23	-26.1	0.004592	65
pxy-miR-279c-5p	Px001000	164	23	-27.3	0.004608	122
pxy-miR-279c-5p	Px004905	111	23	-26	0.004626	67
pxy-miR-279c-5p	Px007501	93	23	-25.4	0.004669	46
pxy-miR-279c-5p	Px013042	313	23	-29.3	0.005002	150
pxy-miR-279c-5p	Px012524	134	23	-26.5	0.005006	28
pxy-miR-279c-5p	Px017916	171	23	-27.3	0.00502	76
pxy-miR-279c-5p	Px005597	112	23	-25.9	0.005034	76
pxy-miR-279c-5p	Px009217	335	23	-29.5	0.005072	39
pxy-miR-279c-5p	Px005822	220	23	-28.1	0.005114	92
pxy-miR-279c-5p	Px007725	110	23	-25.8	0.005169	14
pxy-miR-279c-5p	Px011006	95	23	-25.3	0.005229	53
pxy-miR-279c-5p	Px016332	430	23	-30.2	0.00543	104
pxy-miR-279c-5p	Px004745	106	23	-25.6	0.00544	23
pxy-miR-279c-5p	Px013509	101	23	-25.4	0.00559	55
pxy-miR-279c-5p	Px016273	172	23	-27.1	0.005747	42
pxy-miR-279c-5p	Px009677	123	23	-26	0.005758	57
pxy-miR-279c-5p	Px009993	214	23	-27.8	0.005798	112
pxy-miR-279c-5p	Px012655	1092	23	-33.1	0.005885	62
pxy-miR-279c-5p	Px011958	239	23	-28.1	0.006013	21
pxy-miR-279c-5p	Px006926	108	23	-25.5	0.006045	86
pxy-miR-279c-5p	Px011564	102	23	-25.3	0.006099	65
pxy-miR-279c-5p	Px010824	99	23	-25.2	0.00611	33
pxy-miR-279c-5p	Px016273	172	23	-27	0.006112	16
pxy-miR-279c-5p	Px006870	434	23	-30	0.00617	60
pxy-miR-279c-5p	Px013923	97	23	-25.1	0.006247	47
pxy-miR-279c-5p	Px014818	693	23	-31.5	0.006251	463
pxy-miR-279c-5p	Px011112	223	23	-27.8	0.006284	98
pxy-miR-279c-5p	Px017925	164	23	-26.8	0.006284	127
pxy-miR-279c-5p	Px010788	210	23	-27.6	0.006301	150
pxy-miR-279c-5p	Px015661	1182	23	-33.2	0.006371	661
pxy-miR-279c-5p	Px003646	187	23	-27.2	0.006389	121
pxy-miR-279c-5p	Px015439	504	23	-30.4	0.006471	376
pxy-miR-279c-5p	Px013188	1315	23	-33.5	0.00652	108
pxy-miR-279c-5p	Px001756	127	23	-25.9	0.006563	81
pxy-miR-279c-5p	Px003709	326	23	-28.9	0.006792	286
pxy-miR-279c-5p	Px002691	308	23	-28.7	0.006855	150
pxy-miR-279c-5p	Px008134	115	23	-25.5	0.006903	44
pxy-miR-279c-5p	Px009058	112	23	-25.4	0.006968	26
pxy-miR-279c-5p	Px005309	203	23	-27.3	0.007067	109
pxy-miR-279c-5p	Px007196	187	23	-27	0.007218	97
pxy-miR-279c-5p	Px017608	171	23	-26.7	0.007269	126
pxy-miR-279c-5p	Px000964	1033	23	-32.5	0.007275	88
pxy-miR-279c-5p	Px000964	1033	23	-32.5	0.007275	214
pxy-miR-279c-5p	Px006386	111	23	-25.3	0.007298	35
pxy-miR-279c-5p	Px017022	138	23	-26	0.007307	56
pxy-miR-279c-5p	Px010505	365	23	-29.1	0.00746	70
pxy-miR-279c-5p	Px010505	365	23	-29.1	0.00746	194
pxy-miR-279c-5p	Px010505	365	23	-29.1	0.00746	318
pxy-miR-279c-5p	Px006553	237	23	-27.7	0.0075	18
pxy-miR-279c-5p	Px007682	610	23	-30.7	0.007678	59
pxy-miR-279c-5p	Px006649	437	23	-29.6	0.007797	26
pxy-miR-279c-5p	Px015057	173	23	-26.6	0.007911	110
pxy-miR-279c-5p	Px005575	196	23	-27	0.007914	95
pxy-miR-279c-5p	Px016525	153	23	-26.2	0.007939	7
pxy-miR-279c-5p	Px016526	153	23	-26.2	0.007939	7
pxy-miR-279c-5p	Px016524	153	23	-26.2	0.007939	7
pxy-miR-279c-5p	Px012992	315	23	-28.5	0.008017	291
pxy-miR-279c-5p	Px016726	145	23	-26	0.008079	115
pxy-miR-279c-5p	Px002067	137	23	-25.8	0.008172	113
pxy-miR-279c-5p	Px016847	126	23	-25.5	0.008341	28
pxy-miR-279c-5p	Px009812	515	23	-30	0.008357	359
pxy-miR-279c-5p	Px003792	157	23	-26.2	0.00836	114
pxy-miR-279c-5p	Px007897	162	23	-26.3	0.008361	16
pxy-miR-279c-5p	Px005597	112	23	-25.1	0.008468	3
pxy-miR-279c-5p	Px017902	1212	23	-32.7	0.008514	710
pxy-miR-279c-5p	Px013419	651	23	-30.7	0.008579	616
pxy-miR-279c-5p	Px005771	113	23	-25.1	0.008625	39
pxy-miR-279c-5p	Px013422	160	23	-26.2	0.00868	92
pxy-miR-279c-5p	Px011668	249	23	-27.6	0.008738	207
pxy-miR-279c-5p	Px004015	201	23	-26.9	0.008828	9
pxy-miR-279c-5p	Px010201	118	23	-25.2	0.00884	21
pxy-miR-279c-5p	Px014905	111	23	-25	0.00887	51
pxy-miR-279c-5p	Px012081	1372	23	-33	0.008927	95
pxy-miR-279c-5p	Px006829	144	23	-25.8	0.009036	14
pxy-miR-279c-5p	Px017605	217	23	-27.1	0.009064	32
pxy-miR-279c-5p	Px008883	559	23	-30.1	0.00912	537
pxy-miR-279c-5p	Px013441	212	23	-27	0.009206	81
pxy-miR-279c-5p	Px011236	137	23	-25.6	0.009275	98
pxy-miR-279c-5p	Px012115	182	23	-26.5	0.00929	55
pxy-miR-279c-5p	Px016473	171	23	-26.3	0.009301	75
pxy-miR-279c-5p	Px011685	183	23	-26.5	0.00939	47
pxy-miR-279c-5p	Px016651	285	23	-27.9	0.009427	1
pxy-miR-279c-5p	Px013182	252	23	-27.5	0.009478	47
pxy-miR-279c-5p	Px006553	237	23	-27.3	0.009508	156
pxy-miR-279c-5p	Px013548	296	23	-28	0.009537	6
pxy-miR-279c-5p	Px013548	296	23	-28	0.009537	153
pxy-miR-279c-5p	Px011066	245	23	-27.4	0.009538	117
pxy-miR-279c-5p	Px007075	261	23	-27.6	0.009542	203
pxy-miR-279c-5p	Px010412	1914	23	-33.9	0.009637	1800
pxy-miR-279c-5p	Px013999	180	23	-26.4	0.009667	14
pxy-miR-279c-5p	Px008972	164	23	-26.1	0.009696	82
pxy-miR-279c-5p	Px011327	164	23	-26.1	0.009696	96
pxy-miR-279c-5p	Px007851	364	23	-28.6	0.009844	282
pxy-miR-279c-5p	Px007065	266	23	-27.6	0.009884	181
pxy-miR-279c-5p	Px010785	627	23	-30.3	0.009959	80
pxy-miR-279c-5p	Px015785	430	23	-29.1	0.009996	348
pxy-miR-279c-5p	Px001215	268	23	-27.6	0.010021	42
pxy-miR-279c-5p	Px002874	761	23	-30.9	0.010026	221
pxy-miR-279c-5p	Px000802	464	23	-29.3	0.010222	349
pxy-miR-279c-5p	Px009910	658	23	-30.4	0.010241	283
pxy-miR-279c-5p	Px003609	192	23	-26.5	0.0103	104
pxy-miR-279c-5p	Px015033	159	23	-25.9	0.01033	130
pxy-miR-279c-5p	Px012856	181	23	-26.3	0.010387	153
pxy-miR-279c-5p	Px007133	193	23	-26.5	0.010403	110
pxy-miR-279c-5p	Px010417	124	23	-25.1	0.01043	70
pxy-miR-279c-5p	Px010693	353	23	-28.4	0.010434	271
pxy-miR-279c-5p	Px006691	321	23	-28.1	0.010435	134
pxy-miR-279c-5p	Px016323	667	23	-30.4	0.010476	75
pxy-miR-279c-5p	Px012619	346	23	-28.3	0.010654	3
pxy-miR-279c-5p	Px011734	138	23	-25.4	0.01068	99
pxy-miR-279c-5p	Px013865	224	23	-26.9	0.010847	14
pxy-miR-279c-5p	Px008488	517	23	-29.5	0.011039	404
pxy-miR-279c-5p	Px008987	213	23	-26.7	0.01112	10
pxy-miR-279c-5p	Px016835	1487	23	-32.8	0.011155	441
pxy-miR-279c-5p	Px016900	344	23	-28.2	0.01116	224
pxy-miR-279c-5p	Px016473	171	23	-26	0.011188	127
pxy-miR-279c-5p	Px014067	368	23	-28.4	0.011235	224
pxy-miR-279c-5p	Px016408	177	23	-26.1	0.011245	99
pxy-miR-279c-5p	Px002226	189	23	-26.3	0.011286	86
pxy-miR-279c-5p	Px001236	2065	23	-33.8	0.011323	52
pxy-miR-279c-5p	Px007687	493	23	-29.3	0.011348	334
pxy-miR-279c-5p	Px001680	196	23	-26.4	0.011383	120
pxy-miR-279c-5p	Px000375	204	23	-26.5	0.01156	151
pxy-miR-279c-5p	Px001328	500	23	-29.3	0.011625	138
pxy-miR-279c-5p	Px013305	786	23	-30.7	0.011731	1
pxy-miR-279c-5p	Px016181	156	23	-25.6	0.011993	18
pxy-miR-279c-5p	Px001798	882	23	-31	0.012104	110
pxy-miR-279c-5p	Px001798	882	23	-31	0.012104	546
pxy-miR-279c-5p	Px014957	1306	23	-32.2	0.012266	229
pxy-miR-279c-5p	Px016958	174	23	-25.9	0.012302	64
pxy-miR-279c-5p	Px004101	331	23	-27.9	0.012358	41
pxy-miR-279c-5p	Px017925	164	23	-25.7	0.012418	62
pxy-miR-279c-5p	Px004978	249	23	-27	0.012441	209
pxy-miR-279c-5p	Px016667	154	23	-25.5	0.012447	29
pxy-miR-279c-5p	Px015632	275	23	-27.3	0.012513	39
pxy-miR-279c-5p	Px014845	557	23	-29.5	0.012523	309
pxy-miR-279c-5p	Px015328	235	23	-26.8	0.012585	93
pxy-miR-279c-5p	Px005985	155	23	-25.5	0.012604	48
pxy-miR-279c-5p	Px006553	237	23	-26.8	0.012784	129
pxy-miR-279c-5p	Px008543	179	23	-25.9	0.012986	63
pxy-miR-279c-5p	Px010375	1409	23	-32.3	0.013118	330
pxy-miR-279c-5p	Px000005	241	23	-26.8	0.013183	205
pxy-miR-279c-5p	Px007481	187	23	-26	0.013274	160
pxy-miR-279c-5p	Px002533	494	23	-29	0.013411	392
pxy-miR-279c-5p	Px012307	361	23	-28	0.013608	42
pxy-miR-279c-5p	Px002648	230	23	-26.6	0.013619	3
pxy-miR-279c-5p	Px002957	386	23	-28.2	0.013667	319
pxy-miR-279c-5p	Px005399	500	23	-29	0.013687	53
pxy-miR-279c-5p	Px008972	164	23	-25.5	0.014052	144
pxy-miR-279c-5p	Px006372	357	23	-27.9	0.01412	255
pxy-miR-279c-5p	Px002151	200	23	-26.1	0.014175	80
pxy-miR-279c-5p	Px011973	1484	23	-32.3	0.014191	139
pxy-miR-279c-5p	Px005269	145	23	-25.1	0.014218	77
pxy-miR-279c-5p	Px017196	1455	23	-32.2	0.014463	625
pxy-miR-279c-5p	Px011557	486	23	-28.8	0.014549	224
pxy-miR-279c-5p	Px007897	162	23	-25.4	0.014601	54
pxy-miR-279c-5p	Px000290	415	23	-28.3	0.014647	251
pxy-miR-279c-5p	Px001727	232	23	-26.5	0.014682	52
pxy-miR-279c-5p	Px004062	1533	23	-32.3	0.014901	22
pxy-miR-279c-5p	Px010235	1949	23	-33	0.015191	954
pxy-miR-279c-5p	Px007029	606	23	-29.4	0.015197	125
pxy-miR-279c-5p	Px005037	196	23	-25.9	0.015403	52
pxy-miR-279c-5p	Px005881	473	23	-28.6	0.015504	415
pxy-miR-279c-5p	Px007131	615	23	-29.4	0.015568	530
pxy-miR-279c-5p	Px014446	274	23	-26.9	0.015685	153
pxy-miR-279c-5p	Px009202	198	23	-25.9	0.015696	127
pxy-miR-279c-5p	Px009203	198	23	-25.9	0.015696	127
pxy-miR-279c-5p	Px012541	895	23	-30.5	0.016006	833
pxy-miR-279c-5p	Px013548	296	23	-27.1	0.016027	34
pxy-miR-279c-5p	Px001958	568	23	-29.1	0.016038	346
pxy-miR-279c-5p	Px013208	207	23	-26	0.016045	37
pxy-miR-279c-5p	Px011864	244	23	-26.5	0.016092	147
pxy-miR-279c-5p	Px017267	1028	23	-30.9	0.016213	485
pxy-miR-279c-5p	Px006275	190	23	-25.7	0.016408	166
pxy-miR-279c-5p	Px011118	321	23	-27.3	0.016481	33
pxy-miR-279c-5p	Px000504	264	23	-26.7	0.016489	175
pxy-miR-279c-5p	Px010022	311	23	-27.2	0.01651	30
pxy-miR-279c-5p	Px004446	730	23	-29.8	0.016639	35
pxy-miR-279c-5p	Px012717	323	23	-27.3	0.016661	206
pxy-miR-279c-5p	Px013910	437	23	-28.2	0.0169	4
pxy-miR-279c-5p	Px000431	1675	23	-32.3	0.016995	1612
pxy-miR-279c-5p	Px008291	399	23	-27.9	0.017105	208
pxy-miR-279c-5p	Px013837	201	23	-25.8	0.01714	110
pxy-miR-279c-5p	Px000595	400	23	-27.9	0.017178	240
pxy-miR-279c-5p	Px011934	1182	23	-31.2	0.017282	118
pxy-miR-279c-5p	Px007131	615	23	-29.2	0.017315	462
pxy-miR-279c-5p	Px008724	542	23	-28.8	0.017445	165
pxy-miR-279c-5p	Px004904	321	23	-27.2	0.017448	95
pxy-miR-279c-5p	Px003758	392	23	-27.8	0.017548	57
pxy-miR-279c-5p	Px014030	643	23	-29.3	0.017648	206
pxy-miR-279c-5p	Px010083	394	23	-27.8	0.017701	223
pxy-miR-279c-5p	Px011677	625	23	-29.2	0.017773	501
pxy-miR-279c-5p	Px012513	589	23	-29	0.017955	563
pxy-miR-279c-5p	Px003646	187	23	-25.5	0.017985	162
pxy-miR-279c-5p	Px014493	1805	23	-32.4	0.018072	591
pxy-miR-279c-5p	Px001095	307	23	-27	0.018098	39
pxy-miR-279c-5p	Px011864	244	23	-26.3	0.018101	207
pxy-miR-279c-5p	Px008703	362	23	-27.5	0.018119	192
pxy-miR-279c-5p	Px002710	375	23	-27.6	0.018195	254
pxy-miR-279c-5p	Px001684	1757	23	-32.3	0.018227	20
pxy-miR-279c-5p	Px005418	189	23	-25.5	0.018342	144
pxy-miR-279c-5p	Px010113	189	23	-25.5	0.018342	52
pxy-miR-279c-5p	Px005787	166	23	-25.1	0.018399	16
pxy-miR-279c-5p	Px014800	460	23	-28.2	0.018418	240
pxy-miR-279c-5p	Px006521	272	23	-26.6	0.018429	13
pxy-miR-279c-5p	Px006519	272	23	-26.6	0.018429	13
pxy-miR-279c-5p	Px007986	217	23	-25.9	0.018568	176
pxy-miR-279c-5p	Px012550	1427	23	-31.6	0.018828	993
pxy-miR-279c-5p	Px000968	1028	23	-30.6	0.018861	984
pxy-miR-279c-5p	Px004819	174	23	-25.2	0.018892	1
pxy-miR-279c-5p	Px007744	180	23	-25.3	0.018927	76
pxy-miR-279c-5p	Px011060	327	23	-27.1	0.019073	188
pxy-miR-279c-5p	Px014957	1306	23	-31.3	0.019115	797
pxy-miR-279c-5p	Px017925	164	23	-25	0.019128	1
pxy-miR-279c-5p	Px001447	537	23	-28.6	0.019136	4
pxy-miR-279c-5p	Px008298	414	23	-27.8	0.019246	55
pxy-miR-279c-5p	Px013339	429	23	-27.9	0.019331	153
pxy-miR-279c-5p	Px007078	1519	23	-31.7	0.019667	1170
pxy-miR-279c-5p	Px016204	190	23	-25.4	0.019677	20
pxy-miR-279c-5p	Px010094	1249	23	-31.1	0.019735	446
pxy-miR-279c-5p	Px013498	167	23	-25	0.019786	12
pxy-miR-279c-5p	Px016651	285	23	-26.6	0.020004	103
pxy-miR-279c-5p	Px001685	242	23	-26.1	0.020063	146
pxy-miR-279c-5p	Px001318	697	23	-29.3	0.020077	361
pxy-miR-279c-5p	Px008257	213	23	-25.7	0.020228	113
pxy-miR-279c-5p	Px009899	400	23	-27.6	0.020296	311
pxy-miR-279c-5p	Px007850	377	23	-27.4	0.020535	68
pxy-miR-279c-5p	Px015277	280	23	-26.5	0.020549	91
pxy-miR-279c-5p	Px010445	208	23	-25.6	0.020571	135
pxy-miR-279c-5p	Px013715	332	23	-27	0.020721	167
pxy-miR-279c-5p	Px001477	480	23	-28.1	0.020871	230
pxy-miR-279c-5p	Px009150	650	23	-29	0.021039	176
pxy-miR-279c-5p	Px002808	204	23	-25.5	0.021087	41
pxy-miR-279c-5p	Px010102	211	23	-25.6	0.02111	107
pxy-miR-279c-5p	Px003776	1145	23	-30.7	0.021124	51
pxy-miR-279c-5p	Px000543	798	23	-29.6	0.021245	517
pxy-miR-279c-5p	Px005799	206	23	-25.5	0.021462	164
pxy-miR-279c-5p	Px013088	278	23	-26.4	0.021501	79
pxy-miR-279c-5p	Px012028	755	23	-29.4	0.021612	299
pxy-miR-279c-5p	Px003706	563	23	-28.5	0.021801	109
pxy-miR-279c-5p	Px001281	230	23	-25.8	0.021872	63
pxy-miR-279c-5p	Px011464	332	23	-26.9	0.021929	262
pxy-miR-279c-5p	Px015794	420	23	-27.6	0.022019	96
pxy-miR-279c-5p	Px003597	587	23	-28.6	0.022101	521
pxy-miR-279c-5p	Px012584	2013	23	-32.3	0.022163	610
pxy-miR-279c-5p	Px004861	314	23	-26.7	0.022336	225
pxy-miR-279c-5p	Px005542	1660	23	-31.7	0.02238	1627
pxy-miR-279c-5p	Px000355	305	23	-26.6	0.022498	179
pxy-miR-279c-5p	Px009753	198	23	-25.3	0.022529	45
pxy-miR-279c-5p	Px005195	316	23	-26.7	0.022581	143
pxy-miR-279c-5p	Px010387	576	23	-28.5	0.022615	527
pxy-miR-279c-5p	Px014461	206	23	-25.4	0.022786	113
pxy-miR-279c-5p	Px013859	988	23	-30.1	0.022846	510
pxy-miR-279c-5p	Px011066	245	23	-25.9	0.023059	34
pxy-miR-279c-5p	Px016522	290	23	-26.4	0.023135	164
pxy-miR-279c-5p	Px005074	223	23	-25.6	0.023305	199
pxy-miR-279c-5p	Px001758	256	23	-26	0.02349	197
pxy-miR-279c-5p	Px005038	224	23	-25.6	0.023491	11
pxy-miR-279c-5p	Px008442	1556	23	-31.4	0.023551	218
pxy-miR-279c-5p	Px007239	203	23	-25.3	0.023563	53
pxy-miR-279c-5p	Px011924	257	23	-26	0.02365	33
pxy-miR-279c-5p	Px014472	1236	23	-30.7	0.023673	678
pxy-miR-279c-5p	Px014186	1019	23	-30.1	0.023937	849
pxy-miR-279c-5p	Px009398	235	23	-25.7	0.024101	181
pxy-miR-279c-5p	Px006615	1342	23	-30.9	0.024216	439
pxy-miR-279c-5p	Px001135	308	23	-26.5	0.024223	225
pxy-miR-279c-5p	Px001554	229	23	-25.6	0.024426	154
pxy-miR-279c-5p	Px014957	1306	23	-30.8	0.02444	198
pxy-miR-279c-5p	Px008665	222	23	-25.5	0.024531	65
pxy-miR-279c-5p	Px001362	607	23	-28.5	0.024584	423
pxy-miR-279c-5p	Px010451	1315	23	-30.8	0.024687	991
pxy-miR-279c-5p	Px007577	1609	23	-31.4	0.024715	1427
pxy-miR-279c-5p	Px006767	408	23	-27.3	0.024771	153
pxy-miR-279c-5p	Px002762	534	23	-28.1	0.024815	122
pxy-miR-279c-5p	Px010113	189	23	-25	0.02482	22
pxy-miR-279c-5p	Px009844	1911	23	-31.9	0.024873	1684
pxy-miR-279c-5p	Px012619	346	23	-26.8	0.024884	42
pxy-miR-279c-5p	Px005037	196	23	-25.1	0.024947	88
pxy-miR-279c-5p	Px009849	424	23	-27.4	0.024974	84
pxy-miR-279c-5p	Px001724	275	23	-26.1	0.025096	28
pxy-miR-279c-5p	Px000466	225	23	-25.5	0.02512	154
pxy-miR-279c-5p	Px015439	504	23	-27.9	0.025186	321
pxy-miR-279c-5p	Px008646	305	23	-26.4	0.025222	221
pxy-miR-279c-5p	Px013963	428	23	-27.4	0.025362	165
pxy-miR-279c-5p	Px013975	414	23	-27.3	0.025374	172
pxy-miR-279c-5p	Px013548	296	23	-26.3	0.025378	181
pxy-miR-279c-5p	Px006590	227	23	-25.5	0.025515	78
pxy-miR-279c-5p	Px002800	1303	23	-30.7	0.025582	658
pxy-miR-279c-5p	Px013453	623	23	-28.5	0.025615	433
pxy-miR-279c-5p	Px008466	431	23	-27.4	0.025654	404
pxy-miR-279c-5p	Px006987	193	23	-25	0.025772	34
pxy-miR-279c-5p	Px002426	626	23	-28.5	0.025809	102
pxy-miR-279c-5p	Px005181	2255	23	-32.3	0.025985	391
pxy-miR-279c-5p	Px001176	590	23	-28.3	0.026136	26
pxy-miR-279c-5p	Px011997	324	23	-26.5	0.026395	104
pxy-miR-279c-5p	Px010196	470	23	-27.6	0.026476	294
pxy-miR-279c-5p	Px013553	218	23	-25.3	0.026747	160
pxy-miR-279c-5p	Px013963	428	23	-27.3	0.026795	28
pxy-miR-279c-5p	Px013408	563	23	-28.1	0.026996	239
pxy-miR-279c-5p	Px006395	690	23	-28.7	0.027048	201
pxy-miR-279c-5p	Px005325	288	23	-26.1	0.027163	77
pxy-miR-279c-5p	Px000105	353	23	-26.7	0.02722	323
pxy-miR-279c-5p	Px008257	213	23	-25.2	0.027246	187
pxy-miR-279c-5p	Px016522	290	23	-26.1	0.027485	94
pxy-miR-279c-5p	Px008125	435	23	-27.3	0.027513	136
pxy-miR-279c-5p	Px015845	237	23	-25.5	0.027514	44
pxy-miR-279c-5p	Px001316	281	23	-26	0.027589	130
pxy-miR-279c-5p	Px003459	1054	23	-29.9	0.027832	451
pxy-miR-279c-5p	Px009516	680	23	-28.6	0.027862	113
pxy-miR-279c-5p	Px002867	925	23	-29.5	0.028021	496
pxy-miR-279c-5p	Px007349	211	23	-25.1	0.028439	88
pxy-miR-279c-5p	Px006847	287	23	-26	0.028599	191
pxy-miR-279c-5p	Px010188	797	23	-29	0.028886	73
pxy-miR-279c-5p	Px016948	289	23	-26	0.028937	208
pxy-miR-279c-5p	Px013368	206	23	-25	0.028937	145
pxy-miR-279c-5p	Px012808	1085	23	-29.9	0.029049	711
pxy-miR-279c-5p	Px016522	290	23	-26	0.029107	137
pxy-miR-279c-5p	Px006823	421	23	-27.1	0.029117	394
pxy-miR-279c-5p	Px013580	246	23	-25.5	0.029348	210
pxy-miR-279c-5p	Px001954	346	23	-26.5	0.029458	56
pxy-miR-279c-5p	Px013454	470	23	-27.4	0.029517	5
pxy-miR-279c-5p	Px005644	239	23	-25.4	0.029604	116
pxy-miR-279c-5p	Px013400	597	23	-28.1	0.029605	537
pxy-miR-279c-5p	Px005461	1653	23	-31.1	0.029658	131
pxy-miR-279c-5p	Px006499	2243	23	-32	0.029659	1666
pxy-miR-279c-5p	Px000406	559	23	-27.9	0.0297	313
pxy-miR-279c-5p	Px008756	315	23	-26.2	0.029846	64
pxy-miR-279c-5p	Px007750	414	23	-27	0.029939	48
pxy-miR-279c-5p	Px006388	582	23	-28	0.029999	448
pxy-miR-279c-5p	Px011581	444	23	-27.2	0.03004	295
pxy-miR-279c-5p	Px007733	287	23	-25.9	0.030288	25
pxy-miR-279c-5p	Px011204	329	23	-26.3	0.030325	125
pxy-miR-279c-5p	Px011912	1743	23	-31.2	0.030464	1366
pxy-miR-279c-5p	Px006320	750	23	-28.7	0.030742	22
pxy-miR-279c-5p	Px003631	483	23	-27.4	0.030832	55
pxy-miR-279c-5p	Px009834	703	23	-28.5	0.030896	330
pxy-miR-279c-5p	Px003962	501	23	-27.5	0.030959	113
pxy-miR-279c-5p	Px012065	409	23	-26.9	0.031017	339
pxy-miR-279c-5p	Px011907	1135	23	-29.9	0.031031	87
pxy-miR-279c-5p	Px003178	579	23	-27.9	0.031381	321
pxy-miR-279c-5p	Px005401	248	23	-25.4	0.031547	200
pxy-miR-279c-5p	Px004106	876	23	-29.1	0.031644	32
pxy-miR-279c-5p	Px002217	1745	23	-31.1	0.031999	1456
pxy-miR-279c-5p	Px001685	242	23	-25.3	0.032069	11
pxy-miR-279c-5p	Px002717	1382	23	-30.4	0.032245	204
pxy-miR-279c-5p	Px016395	289	23	-25.8	0.032451	76
pxy-miR-279c-5p	Px011146	220	23	-25	0.032458	163
pxy-miR-279c-5p	Px006615	1342	23	-30.3	0.032463	67
pxy-miR-279c-5p	Px006813	752	23	-28.6	0.032503	82
pxy-miR-279c-5p	Px003014	518	23	-27.5	0.032634	183
pxy-miR-279c-5p	Px006649	437	23	-27	0.032666	367
pxy-miR-279c-5p	Px016925	1659	23	-30.9	0.032799	130
pxy-miR-279c-5p	Px002255	507	23	-27.4	0.033292	277
pxy-miR-279c-5p	Px012776	1685	23	-30.9	0.033519	956
pxy-miR-279c-5p	Px007452	430	23	-26.9	0.033622	17
pxy-miR-279c-5p	Px001507	1084	23	-29.6	0.033684	162
pxy-miR-279c-5p	Px003356	276	23	-25.6	0.033689	254
pxy-miR-279c-5p	Px015849	259	23	-25.4	0.033966	166
pxy-miR-279c-5p	Px015274	572	23	-27.7	0.034242	502
pxy-miR-279c-5p	Px011954	343	23	-26.2	0.034365	309
pxy-miR-279c-5p	Px012495	436	23	-26.9	0.034374	255
pxy-miR-279c-5p	Px006157	484	23	-27.2	0.034466	430
pxy-miR-279c-5p	Px003083	537	23	-27.5	0.034528	323
pxy-miR-279c-5p	Px010081	344	23	-26.2	0.034529	290
pxy-miR-279c-5p	Px000738	641	23	-28	0.034832	589
pxy-miR-279c-5p	Px007121	1003	23	-29.3	0.034938	633
pxy-miR-279c-5p	Px016159	789	23	-28.6	0.03494	186
pxy-miR-279c-5p	Px006395	690	23	-28.2	0.035103	624
pxy-miR-279c-5p	Px012836	336	23	-26.1	0.035143	250
pxy-miR-279c-5p	Px001220	338	23	-26.1	0.035486	156
pxy-miR-279c-5p	Px001362	607	23	-27.8	0.035594	578
pxy-miR-279c-5p	Px001421	550	23	-27.5	0.035836	505
pxy-miR-279c-5p	Px016458	571	23	-27.6	0.03601	287
pxy-miR-279c-5p	Px000312	353	23	-26.2	0.036015	66
pxy-miR-279c-5p	Px012794	406	23	-26.6	0.036157	175
pxy-miR-279c-5p	Px017431	594	23	-27.7	0.036295	242
pxy-miR-279c-5p	Px017849	394	23	-26.5	0.036411	1
pxy-miR-279c-5p	Px003892	252	23	-25.2	0.036416	205
pxy-miR-279c-5p	Px012447	1069	23	-29.4	0.036463	56
pxy-miR-279c-5p	Px008292	290	23	-25.6	0.036592	137
pxy-miR-279c-5p	Px009270	369	23	-26.3	0.036601	169
pxy-miR-279c-5p	Px013187	523	23	-27.3	0.036876	18
pxy-miR-279c-5p	Px007538	909	23	-28.9	0.036992	234
pxy-miR-279c-5p	Px005813	246	23	-25.1	0.037055	214
pxy-miR-279c-5p	Px006802	324	23	-25.9	0.037056	49
pxy-miR-279c-5p	Px001792	1203	23	-29.7	0.037249	1105
pxy-miR-279c-5p	Px008701	1338	23	-30	0.03741	335
pxy-miR-279c-5p	Px013456	294	23	-25.6	0.037432	261
pxy-miR-279c-5p	Px005961	446	23	-26.8	0.037631	91
pxy-miR-279c-5p	Px011691	1216	23	-29.7	0.037824	364
pxy-miR-279c-5p	Px015228	405	23	-26.5	0.038051	200
pxy-miR-279c-5p	Px010875	966	23	-29	0.038444	7
pxy-miR-279c-5p	Px012165	356	23	-26.1	0.038608	125
pxy-miR-279c-5p	Px012904	2378	23	-31.6	0.038625	1543
pxy-miR-279c-5p	Px003075	817	23	-28.5	0.038732	108
pxy-miR-279c-5p	Px010085	271	23	-25.3	0.038825	210
pxy-miR-279c-5p	Px006150	877	23	-28.7	0.038834	141
pxy-miR-279c-5p	Px010531	1239	23	-29.7	0.038845	502
pxy-miR-279c-5p	Px001522	1813	23	-30.8	0.038886	882
pxy-miR-279c-5p	Px003126	1330	23	-29.9	0.038943	699
pxy-miR-279c-5p	Px007710	346	23	-26	0.038987	305
pxy-miR-279c-5p	Px006802	324	23	-25.8	0.039203	1
pxy-miR-279c-5p	Px008291	399	23	-26.4	0.039257	265
pxy-miR-279c-5p	Px007685	348	23	-26	0.039352	95
pxy-miR-279c-5p	Px014515	494	23	-27	0.039638	432
pxy-miR-279c-5p	Px015182	954	23	-28.9	0.039696	807
pxy-miR-279c-5p	Px011655	700	23	-28	0.039798	386
pxy-miR-279c-5p	Px013820	725	23	-28.1	0.039827	688
pxy-miR-279c-5p	Px001400	376	23	-26.2	0.039875	55
pxy-miR-279c-5p	Px011914	2130	23	-31.2	0.040107	1201
pxy-miR-279c-5p	Px003704	1458	23	-30.1	0.040201	1374
pxy-miR-279c-5p	Px000155	1186	23	-29.5	0.040272	521
pxy-miR-279c-5p	Px011436	251	23	-25	0.040621	173
pxy-miR-279c-5p	Px008492	309	23	-25.6	0.040622	250
pxy-miR-279c-5p	Px006671	578	23	-27.4	0.040787	388
pxy-miR-279c-5p	Px011960	395	23	-26.3	0.040819	339
pxy-miR-279c-5p	Px006274	409	23	-26.4	0.04083	254
pxy-miR-279c-5p	Px009726	382	23	-26.2	0.040896	96
pxy-miR-279c-5p	Px009477	262	23	-25.1	0.041182	174
pxy-miR-279c-5p	Px009511	490	23	-26.9	0.041302	282
pxy-miR-279c-5p	Px001362	607	23	-27.5	0.041681	319
pxy-miR-279c-5p	Px014639	2439	23	-31.5	0.041824	46
pxy-miR-279c-5p	Px005433	494	23	-26.9	0.041825	434
pxy-miR-279c-5p	Px009688	991	23	-28.9	0.04194	617
pxy-miR-279c-5p	Px002710	375	23	-26.1	0.041966	208
pxy-miR-279c-5p	Px003921	2285	23	-31.3	0.042058	1763
pxy-miR-279c-5p	Px017351	514	23	-27	0.042147	257
pxy-miR-279c-5p	Px000964	1033	23	-29	0.04235	62
pxy-miR-279c-5p	Px000964	1033	23	-29	0.04235	188
pxy-miR-279c-5p	Px009859	844	23	-28.4	0.042747	708
pxy-miR-279c-5p	Px012846	557	23	-27.2	0.042852	222
pxy-miR-279c-5p	Px001302	355	23	-25.9	0.042962	96
pxy-miR-279c-5p	Px000564	408	23	-26.3	0.042964	371
pxy-miR-279c-5p	Px013432	1159	23	-29.3	0.043006	904
pxy-miR-279c-5p	Px004115	1778	23	-30.5	0.043626	834
pxy-miR-279c-5p	Px004114	1778	23	-30.5	0.043626	834
pxy-miR-279c-5p	Px005499	1496	23	-30	0.04371	131
pxy-miR-279c-5p	Px001791	566	23	-27.2	0.04391	355
pxy-miR-279c-5p	Px010095	2202	23	-31.1	0.043916	1477
pxy-miR-279c-5p	Px007756	675	23	-27.7	0.044038	385
pxy-miR-279c-5p	Px001721	1929	23	-30.7	0.044329	384
pxy-miR-279c-5p	Px015347	350	23	-25.8	0.044402	275
pxy-miR-279c-5p	Px017592	350	23	-25.8	0.044402	15
pxy-miR-279c-5p	Px009910	658	23	-27.6	0.044656	187
pxy-miR-279c-5p	Px017505	516	23	-26.9	0.044725	14
pxy-miR-279c-5p	Px014952	306	23	-25.4	0.04477	166
pxy-miR-279c-5p	Px013147	278	23	-25.1	0.04541	123
pxy-miR-279c-5p	Px011851	344	23	-25.7	0.045668	28
pxy-miR-279c-5p	Px009400	915	23	-28.5	0.04569	83
pxy-miR-279c-5p	Px015068	345	23	-25.7	0.04588	295
pxy-miR-279c-5p	Px009685	457	23	-26.5	0.045996	253
pxy-miR-279c-5p	Px013032	384	23	-26	0.046045	243
pxy-miR-279c-5p	Px007587	1453	23	-29.8	0.046221	585
pxy-miR-279c-5p	Px014202	335	23	-25.6	0.046287	186
pxy-miR-279c-5p	Px002807	776	23	-28	0.046354	1
pxy-miR-279c-5p	Px004600	272	23	-25	0.046395	173
pxy-miR-279c-5p	Px006521	272	23	-25	0.046395	79
pxy-miR-279c-5p	Px006519	272	23	-25	0.046395	79
pxy-miR-279c-5p	Px010436	2075	23	-30.8	0.046638	1541
pxy-miR-279c-5p	Px000038	898	23	-28.4	0.046768	94
pxy-miR-279c-5p	Px016757	1876	23	-30.5	0.046896	267
pxy-miR-279c-5p	Px011097	533	23	-26.9	0.04699	14
pxy-miR-279c-5p	Px002704	363	23	-25.8	0.047052	108
pxy-miR-279c-5p	Px002611	2097	23	-30.8	0.047295	1118
pxy-miR-279c-5p	Px002612	2097	23	-30.8	0.047295	1118
pxy-miR-279c-5p	Px007108	1118	23	-29	0.047378	870
pxy-miR-279c-5p	Px004694	378	23	-25.9	0.047461	350
pxy-miR-279c-5p	Px011058	1592	23	-30	0.04759	1080
pxy-miR-279c-5p	Px010226	307	23	-25.3	0.04762	272
pxy-miR-279c-5p	Px004112	766	23	-27.9	0.04787	722
pxy-miR-279c-5p	Px009653	541	23	-26.9	0.048062	486
pxy-miR-279c-5p	Px011915	2443	23	-31.2	0.048084	1371
pxy-miR-279c-5p	Px015068	345	23	-25.6	0.048507	39
pxy-miR-279c-5p	Px005434	459	23	-26.4	0.048874	371
pxy-miR-279c-5p	Px012947	631	23	-27.3	0.04905	28
pxy-miR-279c-5p	Px010472	1415	23	-29.6	0.049066	84
pxy-miR-279c-5p	Px016778	479	23	-26.5	0.049443	82
pxy-miR-279c-5p	Px016778	479	23	-26.5	0.049443	396
pxy-miR-279c-5p	Px009722	1699	23	-30.1	0.049557	500
pxy-miR-279c-5p	Px009358	403	23	-26	0.049662	129
pxy-miR-279c-5p	Px011973	1484	23	-29.7	0.04991	688
pxy-miR-375-5p	Px004429	2352	22	-35.3	0.006907	567
pxy-miR-375-5p	Px011864	244	22	-34.5	0.000141	216
pxy-miR-375-5p	Px010322	1056	22	-34.3	0.00307	36
pxy-miR-375-5p	Px012417	470	22	-34.1	0.000749	370
pxy-miR-375-5p	Px003202	104	22	-34	2.1e-05	73
pxy-miR-375-5p	Px005450	2190	22	-32.5	0.023036	246
pxy-miR-375-5p	Px003109	58	22	-32.3	1.1e-05	24
pxy-miR-375-5p	Px010328	644	22	-32	0.004253	623
pxy-miR-375-5p	Px006615	1342	22	-32	0.014276	806
pxy-miR-375-5p	Px005112	1809	22	-32	0.022218	1606
pxy-miR-375-5p	Px008880	86	22	-31.7	5.5e-05	34
pxy-miR-375-5p	Px005542	1660	22	-31.6	0.023763	978
pxy-miR-375-5p	Px014997	172	22	-31.5	0.000378	97
pxy-miR-375-5p	Px001798	882	22	-31.2	0.011021	584
pxy-miR-375-5p	Px017057	1071	22	-31.2	0.015002	529
pxy-miR-375-5p	Px005902	2338	22	-31.2	0.045973	169
pxy-miR-375-5p	Px012860	938	22	-31.1	0.012806	904
pxy-miR-375-5p	Px002502	1611	22	-30.8	0.033391	1109
pxy-miR-375-5p	Px009677	123	22	-30.7	0.000277	67
pxy-miR-375-5p	Px001564	1782	22	-30.7	0.040274	1507
pxy-miR-375-5p	Px010811	638	22	-30.6	0.008804	51
pxy-miR-375-5p	Px012470	984	22	-30.6	0.017794	109
pxy-miR-375-5p	Px012472	108	22	-30.4	0.000242	33
pxy-miR-375-5p	Px001680	196	22	-30.4	0.001	69
pxy-miR-375-5p	Px003717	867	22	-30.4	0.01616	342
pxy-miR-375-5p	Px000736	606	22	-30.3	0.009462	269
pxy-miR-375-5p	Px010439	1589	22	-30.3	0.041586	433
pxy-miR-375-5p	Px006603	1620	22	-30.2	0.044785	738
pxy-miR-375-5p	Px005542	1660	22	-30.2	0.046301	1595
pxy-miR-375-5p	Px000364	1561	22	-30.1	0.044638	441
pxy-miR-375-5p	Px001756	127	22	-30	0.00047	45
pxy-miR-375-5p	Px011087	1080	22	-29.9	0.029111	655
pxy-miR-375-5p	Px017937	67	22	-29.8	0.0001	20
pxy-miR-375-5p	Px016520	99	22	-29.8	0.000288	15
pxy-miR-375-5p	Px016521	99	22	-29.8	0.000288	15
pxy-miR-375-5p	Px004975	156	22	-29.8	0.000866	24
pxy-miR-375-5p	Px000125	152	22	-29.5	0.000985	48
pxy-miR-375-5p	Px009653	541	22	-29.5	0.011985	443
pxy-miR-375-5p	Px013579	554	22	-29.5	0.012476	345
pxy-miR-375-5p	Px000153	1174	22	-29.5	0.04005	1072
pxy-miR-375-5p	Px001490	364	22	-29.4	0.006281	3
pxy-miR-375-5p	Px003031	888	22	-29.4	0.027939	735
pxy-miR-375-5p	Px007831	187	22	-29.3	0.001764	101
pxy-miR-375-5p	Px002560	82	22	-29.2	0.000263	55
pxy-miR-375-5p	Px002437	887	22	-29.2	0.030874	135
pxy-miR-375-5p	Px008232	66	22	-29.1	0.000156	7
pxy-miR-375-5p	Px010719	173	22	-29.1	0.001686	13
pxy-miR-375-5p	Px012670	111	22	-29	0.000648	28
pxy-miR-375-5p	Px000135	1116	22	-29	0.047654	691
pxy-miR-375-5p	Px014284	97	22	-28.9	0.000496	66
pxy-miR-375-5p	Px013300	872	22	-28.9	0.035045	845
pxy-miR-375-5p	Px000466	225	22	-28.7	0.003728	119
pxy-miR-375-5p	Px008026	356	22	-28.7	0.008957	175
pxy-miR-375-5p	Px005767	634	22	-28.7	0.023824	557
pxy-miR-375-5p	Px016814	123	22	-28.6	0.001071	44
pxy-miR-375-5p	Px014952	306	22	-28.5	0.007605	207
pxy-miR-375-5p	Px013400	597	22	-28.5	0.024067	29
pxy-miR-375-5p	Px006476	307	22	-28.4	0.008104	204
pxy-miR-375-5p	Px013042	313	22	-28.4	0.008399	263
pxy-miR-375-5p	Px015262	488	22	-28.4	0.018287	349
pxy-miR-375-5p	Px009946	510	22	-28.4	0.019672	17
pxy-miR-375-5p	Px015504	107	22	-28.3	0.000937	33
pxy-miR-375-5p	Px003075	817	22	-28.2	0.045418	94
pxy-miR-375-5p	Px008919	836	22	-28.2	0.046966	748
pxy-miR-375-5p	Px014016	176	22	-28.1	0.003239	92
pxy-miR-375-5p	Px011146	220	22	-28.1	0.005103	134
pxy-miR-375-5p	Px015385	104	22	-28	0.001066	3
pxy-miR-375-5p	Px006553	237	22	-28	0.006267	45
pxy-miR-375-5p	Px002198	293	22	-28	0.009362	48
pxy-miR-375-5p	Px005958	477	22	-27.9	0.023113	456
pxy-miR-375-5p	Px000736	606	22	-27.9	0.03384	363
pxy-miR-375-5p	Px000063	371	22	-27.8	0.015997	97
pxy-miR-375-5p	Px011581	444	22	-27.8	0.021689	379
pxy-miR-375-5p	Px001125	121	22	-27.7	0.001843	88
pxy-miR-375-5p	Px001995	455	22	-27.6	0.025192	143
pxy-miR-375-5p	Px008574	599	22	-27.6	0.038929	10
pxy-miR-375-5p	Px007065	266	22	-27.5	0.01047	229
pxy-miR-375-5p	Px013032	384	22	-27.5	0.020069	202
pxy-miR-375-5p	Px008649	612	22	-27.5	0.042392	299
pxy-miR-375-5p	Px014030	643	22	-27.5	0.045669	606
pxy-miR-375-5p	Px013951	265	22	-27.4	0.011022	199
pxy-miR-375-5p	Px011101	309	22	-27.4	0.01456	148
pxy-miR-375-5p	Px011443	346	22	-27.4	0.017756	156
pxy-miR-375-5p	Px011100	512	22	-27.4	0.033929	351
pxy-miR-375-5p	Px000759	561	22	-27.4	0.039122	395
pxy-miR-375-5p	Px006760	380	22	-27.3	0.022042	87
pxy-miR-375-5p	Px001999	553	22	-27.3	0.040349	327
pxy-miR-375-5p	Px012897	260	22	-27.2	0.011962	117
pxy-miR-375-5p	Px013830	131	22	-27.1	0.00323	43
pxy-miR-375-5p	Px005575	196	22	-27.1	0.007421	102
pxy-miR-375-5p	Px014772	232	22	-27.1	0.010263	131
pxy-miR-375-5p	Px007998	391	22	-27.1	0.02584	207
pxy-miR-375-5p	Px008917	451	22	-27.1	0.032615	85
pxy-miR-375-5p	Px002771	452	22	-27.1	0.032731	303
pxy-miR-375-5p	Px000430	544	22	-27.1	0.043748	336
pxy-miR-375-5p	Px010367	73	22	-27	0.000878	8
pxy-miR-375-5p	Px010368	73	22	-27	0.000878	8
pxy-miR-375-5p	Px002168	78	22	-27	0.001036	19
pxy-miR-375-5p	Px005140	132	22	-27	0.0035	91
pxy-miR-375-5p	Px005374	152	22	-27	0.00472	130
pxy-miR-375-5p	Px005375	163	22	-27	0.005453	130
pxy-miR-375-5p	Px004819	174	22	-27	0.006226	20
pxy-miR-375-5p	Px006199	232	22	-27	0.01089	65
pxy-miR-375-5p	Px010725	156	22	-26.9	0.005302	28
pxy-miR-375-5p	Px009306	284	22	-26.9	0.016707	252
pxy-miR-375-5p	Px005272	378	22	-26.9	0.027302	52
pxy-miR-375-5p	Px002060	397	22	-26.9	0.029601	316
pxy-miR-375-5p	Px017394	79	22	-26.8	0.001226	42
pxy-miR-375-5p	Px015487	90	22	-26.8	0.001678	25
pxy-miR-375-5p	Px011676	112	22	-26.8	0.002775	75
pxy-miR-375-5p	Px017916	171	22	-26.8	0.0068	104
pxy-miR-375-5p	Px000741	119	22	-26.7	0.003386	67
pxy-miR-375-5p	Px011485	171	22	-26.7	0.007232	85
pxy-miR-375-5p	Px012583	438	22	-26.7	0.038701	345
pxy-miR-375-5p	Px007676	474	22	-26.7	0.043806	299
pxy-miR-375-5p	Px000408	510	22	-26.7	0.049029	384
pxy-miR-375-5p	Px006467	213	22	-26.6	0.011771	158
pxy-miR-375-5p	Px014772	232	22	-26.6	0.013805	39
pxy-miR-375-5p	Px009524	267	22	-26.6	0.017812	96
pxy-miR-375-5p	Px015196	395	22	-26.6	0.034648	199
pxy-miR-375-5p	Px003950	110	22	-26.5	0.003242	23
pxy-miR-375-5p	Px006622	212	22	-26.5	0.012387	13
pxy-miR-375-5p	Px017605	217	22	-26.5	0.012941	127
pxy-miR-375-5p	Px009842	272	22	-26.5	0.019509	207
pxy-miR-375-5p	Px004475	351	22	-26.5	0.030186	8
pxy-miR-375-5p	Px015281	134	22	-26.4	0.005295	72
pxy-miR-375-5p	Px015033	159	22	-26.4	0.007526	46
pxy-miR-375-5p	Px012779	273	22	-26.4	0.020807	224
pxy-miR-375-5p	Px001261	397	22	-26.4	0.038999	275
pxy-miR-375-5p	Px013339	429	22	-26.4	0.044096	16
pxy-miR-375-5p	Px006863	62	22	-26.3	0.000944	8
pxy-miR-375-5p	Px005642	193	22	-26.3	0.011698	148
pxy-miR-375-5p	Px004611	261	22	-26.3	0.02037	22
pxy-miR-375-5p	Px003319	354	22	-26.3	0.034237	139
pxy-miR-375-5p	Px017612	366	22	-26.3	0.036151	9
pxy-miR-375-5p	Px011860	387	22	-26.3	0.039558	43
pxy-miR-375-5p	Px017611	442	22	-26.3	0.048772	188
pxy-miR-375-5p	Px008470	62	22	-26.2	0.001013	1
pxy-miR-375-5p	Px011639	83	22	-26.2	0.002076	28
pxy-miR-375-5p	Px007535	137	22	-26.2	0.006295	73
pxy-miR-375-5p	Px008365	206	22	-26.2	0.014053	132
pxy-miR-375-5p	Px003546	277	22	-26.2	0.023958	30
pxy-miR-375-5p	Px016522	290	22	-26.2	0.025931	83
pxy-miR-375-5p	Px001220	338	22	-26.2	0.033556	289
pxy-miR-375-5p	Px017840	394	22	-26.2	0.043008	33
pxy-miR-375-5p	Px005253	54	22	-26.1	0.000759	33
pxy-miR-375-5p	Px006475	150	22	-26.1	0.00807	65
pxy-miR-375-5p	Px010329	168	22	-26.1	0.010109	91
pxy-miR-375-5p	Px009993	214	22	-26.1	0.016014	78
pxy-miR-375-5p	Px005786	413	22	-26.1	0.048922	364
pxy-miR-375-5p	Px013100	65	22	-26	0.001314	39
pxy-miR-375-5p	Px005531	118	22	-26	0.005226	19
pxy-miR-375-5p	Px008540	166	22	-26	0.010503	81
pxy-miR-375-5p	Px014458	173	22	-26	0.011383	17
pxy-miR-375-5p	Px014461	206	22	-26	0.015846	74
pxy-miR-375-5p	Px015826	243	22	-26	0.021386	58
pxy-miR-375-5p	Px016522	290	22	-26	0.029081	157
pxy-miR-375-5p	Px009024	142	22	-25.9	0.00819	33
pxy-miR-375-5p	Px002364	175	22	-25.9	0.012375	154
pxy-miR-375-5p	Px015443	194	22	-25.9	0.015049	151
pxy-miR-375-5p	Px003613	228	22	-25.9	0.020241	116
pxy-miR-375-5p	Px009248	354	22	-25.9	0.042786	105
pxy-miR-375-5p	Px010650	86	22	-25.8	0.002956	64
pxy-miR-375-5p	Px014932	90	22	-25.8	0.00328	34
pxy-miR-375-5p	Px016725	134	22	-25.8	0.007752	56
pxy-miR-375-5p	Px014016	176	22	-25.8	0.013301	18
pxy-miR-375-5p	Px015068	345	22	-25.8	0.0434	91
pxy-miR-375-5p	Px007710	346	22	-25.8	0.043603	3
pxy-miR-375-5p	Px006811	69	22	-25.7	0.001878	49
pxy-miR-375-5p	Px005754	163	22	-25.7	0.012201	135
pxy-miR-375-5p	Px000974	171	22	-25.7	0.013383	141
pxy-miR-375-5p	Px009398	235	22	-25.7	0.024038	168
pxy-miR-375-5p	Px000305	61	22	-25.6	0.001485	31
pxy-miR-375-5p	Px016358	260	22	-25.6	0.03039	56
pxy-miR-375-5p	Px002360	261	22	-25.6	0.030591	200
pxy-miR-375-5p	Px007369	318	22	-25.6	0.042546	135
pxy-miR-375-5p	Px012885	128	22	-25.5	0.008542	99
pxy-miR-375-5p	Px011685	183	22	-25.5	0.017196	64
pxy-miR-375-5p	Px017919	227	22	-25.5	0.025439	124
pxy-miR-375-5p	Px013473	245	22	-25.5	0.029074	185
pxy-miR-375-5p	Px015277	280	22	-25.5	0.0365	189
pxy-miR-375-5p	Px005825	307	22	-25.5	0.042503	229
pxy-miR-375-5p	Px010578	336	22	-25.5	0.049172	153
pxy-miR-375-5p	Px003558	105	22	-25.4	0.006013	63
pxy-miR-375-5p	Px004132	149	22	-25.4	0.012339	116
pxy-miR-375-5p	Px015033	159	22	-25.4	0.014001	141
pxy-miR-375-5p	Px016312	165	22	-25.4	0.015033	43
pxy-miR-375-5p	Px004239	313	22	-25.4	0.046406	220
pxy-miR-375-5p	Px005446	105	22	-25.3	0.00642	15
pxy-miR-375-5p	Px008609	161	22	-25.3	0.015258	10
pxy-miR-375-5p	Px015339	161	22	-25.3	0.015258	52
pxy-miR-375-5p	Px015845	237	22	-25.3	0.030855	159
pxy-miR-375-5p	Px011254	308	22	-25.3	0.047832	148
pxy-miR-375-5p	Px016252	315	22	-25.3	0.049595	106
pxy-miR-375-5p	Px008119	172	22	-25.2	0.018389	34
pxy-miR-375-5p	Px005339	233	22	-25.2	0.031768	128
pxy-miR-375-5p	Px003155	265	22	-25.2	0.039545	165
pxy-miR-375-5p	Px005083	281	22	-25.2	0.043586	130
pxy-miR-375-5p	Px010866	123	22	-25.1	0.01017	4
pxy-miR-375-5p	Px016387	132	22	-25.1	0.011727	93
pxy-miR-375-5p	Px015628	138	22	-25.1	0.01281	67
pxy-miR-375-5p	Px014865	62	22	-25	0.002361	41
pxy-miR-375-5p	Px013046	82	22	-25	0.004552	42
pxy-miR-375-5p	Px011003	133	22	-25	0.012685	14
pxy-miR-375-5p	Px012311	150	22	-25	0.016047	128
pxy-miR-375-5p	Px000308	167	22	-25	0.019672	62
pxy-miR-375-5p	Px005822	220	22	-25	0.032348	83
pxy-miR-375-5p	Px011545	220	22	-25	0.032348	179
pxy-miR-375-5p	Px010023	249	22	-25	0.039983	189
pxy-miR-375-5p	Px001724	275	22	-25	0.047153	157
pxy-miR-375-5p	Px003982	281	22	-25	0.048846	128
pxy-miR-4969-5p	Px011725	374	28	-33.8	0.001742	145
pxy-miR-4969-5p	Px011740	1866	28	-32.8	0.037632	1725
pxy-miR-4969-5p	Px007667	292	28	-32.5	0.00216	90
pxy-miR-4969-5p	Px005154	1089	28	-32.5	0.020267	464
pxy-miR-4969-5p	Px010320	1590	28	-32.3	0.037915	1384
pxy-miR-4969-5p	Px012030	238	28	-32.2	0.001694	147
pxy-miR-4969-5p	Px003659	1795	28	-32.2	0.046585	1040
pxy-miR-4969-5p	Px016462	1011	28	-32.1	0.021919	925
pxy-miR-4969-5p	Px014746	353	28	-32	0.004049	111
pxy-miR-4969-5p	Px007805	1491	28	-32	0.03977	959
pxy-miR-4969-5p	Px005566	1070	28	-31.5	0.031538	338
pxy-miR-4969-5p	Px014671	1413	28	-31.4	0.048475	1367
pxy-miR-4969-5p	Px005377	1190	28	-31.2	0.04206	1133
pxy-miR-4969-5p	Px017679	1302	28	-31.2	0.047544	746
pxy-miR-4969-5p	Px003786	620	28	-31.1	0.016843	250
pxy-miR-4969-5p	Px014448	989	28	-31.1	0.033993	22
pxy-miR-4969-5p	Px012932	1103	28	-30.9	0.043495	409
pxy-miR-4969-5p	Px007536	1111	28	-30.8	0.046008	809
pxy-miR-4969-5p	Px001957	284	28	-30.6	0.005742	247
pxy-miR-4969-5p	Px005422	886	28	-30.6	0.036772	661
pxy-miR-4969-5p	Px007937	138	28	-30.5	0.001424	88
pxy-miR-4969-5p	Px010950	893	28	-30.5	0.038991	273
pxy-miR-4969-5p	Px009306	284	28	-30.4	0.0064	236
pxy-miR-4969-5p	Px009653	541	28	-30.3	0.020246	377
pxy-miR-4969-5p	Px003252	632	28	-30.1	0.028455	107
pxy-miR-4969-5p	Px002878	788	28	-30	0.041362	384
pxy-miR-4969-5p	Px000639	410	28	-29.7	0.017578	217
pxy-miR-4969-5p	Px002094	329	28	-29.6	0.012784	212
pxy-miR-4969-5p	Px006328	314	28	-29.4	0.013121	133
pxy-miR-4969-5p	Px008215	149	28	-29.3	0.003396	85
pxy-miR-4969-5p	Px009398	235	28	-29.2	0.008723	192
pxy-miR-4969-5p	Px016348	134	28	-28.9	0.003451	77
pxy-miR-4969-5p	Px011814	291	28	-28.9	0.015044	191
pxy-miR-4969-5p	Px004038	302	28	-28.9	0.016036	226
pxy-miR-4969-5p	Px012810	125	28	-28.8	0.003166	73
pxy-miR-4969-5p	Px009164	400	28	-28.7	0.028342	259
pxy-miR-4969-5p	Px012645	406	28	-28.7	0.02902	82
pxy-miR-4969-5p	Px016428	446	28	-28.7	0.033626	251
pxy-miR-4969-5p	Px016877	308	28	-28.6	0.019469	266
pxy-miR-4969-5p	Px003006	315	28	-28.6	0.020219	284
pxy-miR-4969-5p	Px002095	286	28	-28.5	0.018114	1
pxy-miR-4969-5p	Px011571	432	28	-28.5	0.035442	359
pxy-miR-4969-5p	Px004946	132	28	-28.4	0.0045	77
pxy-miR-4969-5p	Px015287	446	28	-28.4	0.03917	301
pxy-miR-4969-5p	Px017286	319	28	-28.3	0.024219	57
pxy-miR-4969-5p	Px004146	505	28	-28.3	0.049648	441
pxy-miR-4969-5p	Px004600	272	28	-28.2	0.019551	235
pxy-miR-4969-5p	Px008412	313	28	-28.1	0.026103	119
pxy-miR-4969-5p	Px013444	369	28	-28.1	0.034036	76
pxy-miR-4969-5p	Px015204	437	28	-28.1	0.044222	283
pxy-miR-4969-5p	Px009074	440	28	-28.1	0.044683	301
pxy-miR-4969-5p	Px008655	235	28	-28	0.016929	62
pxy-miR-4969-5p	Px012605	313	28	-27.9	0.029028	178
pxy-miR-4969-5p	Px005132	377	28	-27.8	0.041119	200
pxy-miR-4969-5p	Px000021	150	28	-27.6	0.009295	7
pxy-miR-4969-5p	Px017221	336	28	-27.6	0.038103	231
pxy-miR-4969-5p	Px004649	338	28	-27.6	0.038462	162
pxy-miR-4969-5p	Px007730	207	28	-27.5	0.017862	178
pxy-miR-4969-5p	Px013951	265	28	-27.5	0.027328	230
pxy-miR-4969-5p	Px008646	305	28	-27.5	0.034416	15
pxy-miR-4969-5p	Px013620	194	28	-27.4	0.016828	138
pxy-miR-4969-5p	Px003546	277	28	-27.4	0.031037	120
pxy-miR-4969-5p	Px012607	327	28	-27.4	0.040542	157
pxy-miR-4969-5p	Px012321	130	28	-27.3	0.008386	87
pxy-miR-4969-5p	Px002698	255	28	-27.3	0.028561	134
pxy-miR-4969-5p	Px015802	284	28	-27.3	0.03411	254
pxy-miR-4969-5p	Px002759	319	28	-27.3	0.041091	214
pxy-miR-4969-5p	Px015248	330	28	-27.3	0.043341	14
pxy-miR-4969-5p	Px000336	152	28	-27.2	0.012034	60
pxy-miR-4969-5p	Px015068	345	28	-27.2	0.048924	26
pxy-miR-4969-5p	Px001009	83	28	-27.1	0.003717	42
pxy-miR-4969-5p	Px005374	152	28	-27.1	0.012754	54
pxy-miR-4969-5p	Px005375	163	28	-27.1	0.014533	54
pxy-miR-4969-5p	Px008972	164	28	-27.1	0.014699	85
pxy-miR-4969-5p	Px002064	201	28	-27.1	0.021212	11
pxy-miR-4969-5p	Px014583	88	28	-26.9	0.004785	46
pxy-miR-4969-5p	Px004582	210	28	-26.9	0.025596	60
pxy-miR-4969-5p	Px004645	249	28	-26.9	0.034114	10
pxy-miR-4969-5p	Px004852	149	28	-26.8	0.014628	103
pxy-miR-4969-5p	Px011672	227	28	-26.8	0.030883	9
pxy-miR-4969-5p	Px011671	227	28	-26.8	0.030883	9
pxy-miR-4969-5p	Px012875	117	28	-26.7	0.009741	75
pxy-miR-4969-5p	Px014831	154	28	-26.7	0.016484	62
pxy-miR-4969-5p	Px015205	183	28	-26.7	0.022519	125
pxy-miR-4969-5p	Px008156	230	28	-26.7	0.033351	153
pxy-miR-4969-5p	Px008832	232	28	-26.7	0.033836	1
pxy-miR-4969-5p	Px005800	61	28	-26.6	0.002546	31
pxy-miR-4969-5p	Px016068	85	28	-26.5	0.005706	56
pxy-miR-4969-5p	Px011716	124	28	-26.5	0.012304	45
pxy-miR-4969-5p	Px009055	141	28	-26.5	0.015717	77
pxy-miR-4969-5p	Px002689	190	28	-26.5	0.026921	138
pxy-miR-4969-5p	Px000820	210	28	-26.5	0.031959	130
pxy-miR-4969-5p	Px000492	229	28	-26.5	0.036943	183
pxy-miR-4969-5p	Px006477	171	28	-26.4	0.023677	133
pxy-miR-4969-5p	Px001291	263	28	-26.4	0.048807	65
pxy-miR-4969-5p	Px015881	115	28	-26.3	0.011976	78
pxy-miR-4969-5p	Px004570	121	28	-26.3	0.013222	84
pxy-miR-4969-5p	Px005642	193	28	-26.3	0.030943	144
pxy-miR-4969-5p	Px017854	209	28	-26.3	0.035416	135
pxy-miR-4969-5p	Px010788	210	28	-26.3	0.035701	106
pxy-miR-4969-5p	Px004936	241	28	-26.3	0.044782	189
pxy-miR-4969-5p	Px005174	108	28	-26.2	0.011241	27
pxy-miR-4969-5p	Px012974	145	28	-26.1	0.020908	5
pxy-miR-4969-5p	Px011713	134	28	-26	0.019167	112
pxy-miR-4969-5p	Px016398	185	28	-26	0.034055	23
pxy-miR-4969-5p	Px017197	58	28	-25.9	0.003589	1
pxy-miR-4969-5p	Px001866	125	28	-25.9	0.017854	14
pxy-miR-4969-5p	Px013935	139	28	-25.9	0.021747	46
pxy-miR-4969-5p	Px008652	172	28	-25.8	0.033642	137
pxy-miR-4969-5p	Px001806	114	28	-25.7	0.01689	23
pxy-miR-4969-5p	Px008683	126	28	-25.7	0.020404	40
pxy-miR-4969-5p	Px000653	144	28	-25.7	0.026056	112
pxy-miR-4969-5p	Px014310	146	28	-25.7	0.026709	37
pxy-miR-4969-5p	Px007107	160	28	-25.7	0.03141	100
pxy-miR-4969-5p	Px006443	171	28	-25.7	0.035248	71
pxy-miR-4969-5p	Px017213	192	28	-25.7	0.04288	43
pxy-miR-4969-5p	Px008497	168	28	-25.6	0.036187	18
pxy-miR-4969-5p	Px002689	190	28	-25.6	0.044552	43
pxy-miR-4969-5p	Px001673	88	28	-25.5	0.011456	43
pxy-miR-4969-5p	Px001565	128	28	-25.5	0.023645	101
pxy-miR-4969-5p	Px015728	190	28	-25.5	0.047102	60
pxy-miR-4969-5p	Px015355	190	28	-25.5	0.047102	60
pxy-miR-4969-5p	Px010688	91	28	-25.4	0.013044	24
pxy-miR-4969-5p	Px001919	112	28	-25.4	0.019557	82
pxy-miR-4969-5p	Px012810	125	28	-25.4	0.024013	22
pxy-miR-4969-5p	Px003486	125	28	-25.4	0.024013	66
pxy-miR-4969-5p	Px002337	189	28	-25.4	0.049363	93
pxy-miR-4969-5p	Px007924	64	28	-25.3	0.006639	35
pxy-miR-4969-5p	Px012442	140	28	-25.3	0.031261	6
pxy-miR-4969-5p	Px000115	54	28	-25.2	0.004843	1
pxy-miR-4969-5p	Px001200	130	28	-25.2	0.029022	38
pxy-miR-4969-5p	Px007501	93	28	-25.1	0.016393	51
pxy-miR-4969-5p	Px004394	101	28	-25.1	0.019247	75
pxy-miR-4969-5p	Px008829	70	28	-25	0.009776	38
pxy-miR-4969-5p	Px011048	77	28	-25	0.01193	14
pxy-miR-625_117616-3p	Px000198	679	23	-34	0.001462	233
pxy-miR-625_117616-3p	Px000639	410	23	-32.5	0.001252	217
pxy-miR-625_117616-3p	Px008732	999	23	-31.5	0.010548	30
pxy-miR-625_117616-3p	Px012120	1354	23	-31.5	0.016908	248
pxy-miR-625_117616-3p	Px003793	1868	23	-30.8	0.037657	1465
pxy-miR-625_117616-3p	Px003880	783	23	-30.6	0.011325	754
pxy-miR-625_117616-3p	Px010750	1421	23	-30.6	0.028249	563
pxy-miR-625_117616-3p	Px005133	1186	23	-30.4	0.023943	310
pxy-miR-625_117616-3p	Px009956	1128	23	-30.3	0.023359	853
pxy-miR-625_117616-3p	Px007633	1889	23	-30.3	0.048413	817
pxy-miR-625_117616-3p	Px007634	1926	23	-30.3	0.049681	676
pxy-miR-625_117616-3p	Px009542	921	23	-30.2	0.018043	710
pxy-miR-625_117616-3p	Px011957	1354	23	-30.2	0.032056	836
pxy-miR-625_117616-3p	Px011936	471	23	-29.8	0.007332	294
pxy-miR-625_117616-3p	Px005801	569	23	-29.5	0.011973	70
pxy-miR-625_117616-3p	Px011393	996	23	-29.5	0.029029	833
pxy-miR-625_117616-3p	Px005129	1029	23	-29.5	0.030464	823
pxy-miR-625_117616-3p	Px011115	1077	23	-29.5	0.032573	590
pxy-miR-625_117616-3p	Px000565	478	23	-29.4	0.009384	413
pxy-miR-625_117616-3p	Px001524	401	23	-29.2	0.007687	379
pxy-miR-625_117616-3p	Px005825	307	23	-28.7	0.00626	196
pxy-miR-625_117616-3p	Px016678	328	23	-28.6	0.0075	245
pxy-miR-625_117616-3p	Px005751	617	23	-28.5	0.023376	435
pxy-miR-625_117616-3p	Px000092	989	23	-28.5	0.047547	76
pxy-miR-625_117616-3p	Px010777	550	23	-28.3	0.021645	62
pxy-miR-625_117616-3p	Px007020	775	23	-28.3	0.036888	219
pxy-miR-625_117616-3p	Px013983	811	23	-28.1	0.043725	406
pxy-miR-625_117616-3p	Px011321	209	23	-28	0.004498	123
pxy-miR-625_117616-3p	Px011501	230	23	-28	0.005437	184
pxy-miR-625_117616-3p	Px004357	475	23	-28	0.020053	309
pxy-miR-625_117616-3p	Px008643	529	23	-27.8	0.026635	438
pxy-miR-625_117616-3p	Px011142	421	23	-27.7	0.019359	1
pxy-miR-625_117616-3p	Px008518	352	23	-27.6	0.015078	115
pxy-miR-625_117616-3p	Px001576	210	23	-27.5	0.006148	34
pxy-miR-625_117616-3p	Px005563	408	23	-27.5	0.02053	111
pxy-miR-625_117616-3p	Px011936	471	23	-27.2	0.030649	221
pxy-miR-625_117616-3p	Px005654	591	23	-27.1	0.045997	429
pxy-miR-625_117616-3p	Px010130	202	23	-27	0.007719	111
pxy-miR-625_117616-3p	Px002661	429	23	-27	0.029431	413
pxy-miR-625_117616-3p	Px001763	523	23	-27	0.040266	425
pxy-miR-625_117616-3p	Px016975	119	23	-26.9	0.002745	63
pxy-miR-625_117616-3p	Px009240	336	23	-26.9	0.020722	271
pxy-miR-625_117616-3p	Px004120	544	23	-26.9	0.045123	113
pxy-miR-625_117616-3p	Px004120	544	23	-26.9	0.045123	379
pxy-miR-625_117616-3p	Px010840	342	23	-26.7	0.023926	101
pxy-miR-625_117616-3p	Px015497	388	23	-26.7	0.029515	50
pxy-miR-625_117616-3p	Px009097	394	23	-26.7	0.030265	340
pxy-miR-625_117616-3p	Px007148	229	23	-26.6	0.012466	188
pxy-miR-625_117616-3p	Px002832	446	23	-26.6	0.039016	35
pxy-miR-625_117616-3p	Px013255	173	23	-26.5	0.00774	64
pxy-miR-625_117616-3p	Px014837	231	23	-26.4	0.014275	19
pxy-miR-625_117616-3p	Px013339	429	23	-26.4	0.040948	55
pxy-miR-625_117616-3p	Px000005	241	23	-26.3	0.016365	141
pxy-miR-625_117616-3p	Px000595	400	23	-26.3	0.038725	282
pxy-miR-625_117616-3p	Px008449	430	23	-26.3	0.043414	65
pxy-miR-625_117616-3p	Px008125	435	23	-26.3	0.044206	410
pxy-miR-625_117616-3p	Px005268	445	23	-26.3	0.045799	67
pxy-miR-625_117616-3p	Px016575	88	23	-26.1	0.002356	38
pxy-miR-625_117616-3p	Px014625	103	23	-26.1	0.003368	55
pxy-miR-625_117616-3p	Px001392	133	23	-26	0.006224	51
pxy-miR-625_117616-3p	Px014959	197	23	-25.7	0.016217	163
pxy-miR-625_117616-3p	Px010445	208	23	-25.7	0.017922	163
pxy-miR-625_117616-3p	Px001433	370	23	-25.7	0.04773	49
pxy-miR-625_117616-3p	Px014415	107	23	-25.6	0.005094	13
pxy-miR-625_117616-3p	Px003023	243	23	-25.6	0.025124	36
pxy-miR-625_117616-3p	Px007581	156	23	-25.5	0.011772	63
pxy-miR-625_117616-3p	Px004408	172	23	-25.5	0.014207	79
pxy-miR-625_117616-3p	Px008417	216	23	-25.5	0.02164	45
pxy-miR-625_117616-3p	Px001180	353	23	-25.5	0.049533	86
pxy-miR-625_117616-3p	Px005777	175	23	-25.4	0.015614	20
pxy-miR-625_117616-3p	Px002535	221	23	-25.4	0.023931	181
pxy-miR-625_117616-3p	Px003528	255	23	-25.4	0.030712	232
pxy-miR-625_117616-3p	Px015281	134	23	-25.3	0.009887	13
pxy-miR-625_117616-3p	Px009981	192	23	-25.3	0.01972	123
pxy-miR-625_117616-3p	Px015918	224	23	-25.3	0.026013	109
pxy-miR-625_117616-3p	Px004867	142	23	-25.1	0.012598	44
pxy-miR-625_85053-3p	Px005190	1835	24	-33.9	0.011159	87
pxy-miR-625_85053-3p	Px005378	1534	24	-33.3	0.011331	1399
pxy-miR-625_85053-3p	Px007393	130	24	-33.1	9.4e-05	64
pxy-miR-625_85053-3p	Px006608	1467	24	-33.1	0.011655	64
pxy-miR-625_85053-3p	Px011958	239	24	-32.9	0.000458	24
pxy-miR-625_85053-3p	Px001362	607	24	-32.7	0.003308	323
pxy-miR-625_85053-3p	Px001942	1620	24	-32.5	0.018007	167
pxy-miR-625_85053-3p	Px006122	576	24	-32.2	0.003923	511
pxy-miR-625_85053-3p	Px004985	611	24	-32.2	0.004357	37
pxy-miR-625_85053-3p	Px008388	2250	24	-32.2	0.032872	2177
pxy-miR-625_85053-3p	Px001893	803	24	-31.4	0.010495	174
pxy-miR-625_85053-3p	Px009046	1002	24	-31.4	0.01492	588
pxy-miR-625_85053-3p	Px004115	1778	24	-31.4	0.034513	1622
pxy-miR-625_85053-3p	Px004114	1778	24	-31.4	0.034513	1622
pxy-miR-625_85053-3p	Px008566	861	24	-31.3	0.012356	510
pxy-miR-625_85053-3p	Px000355	305	24	-30.9	0.002423	272
pxy-miR-625_85053-3p	Px009731	832	24	-30.9	0.014335	519
pxy-miR-625_85053-3p	Px006333	1700	24	-30.8	0.042964	671
pxy-miR-625_85053-3p	Px010320	1590	24	-30.4	0.047324	480
pxy-miR-625_85053-3p	Px004455	510	24	-30.3	0.008725	431
pxy-miR-625_85053-3p	Px007725	110	24	-30.2	0.00039	42
pxy-miR-625_85053-3p	Px005846	831	24	-30.2	0.02041	687
pxy-miR-625_85053-3p	Px009870	251	24	-30.1	0.002603	2
pxy-miR-625_85053-3p	Px006839	423	24	-30.1	0.007001	314
pxy-miR-625_85053-3p	Px003261	1475	24	-30.1	0.049231	1376
pxy-miR-625_85053-3p	Px009731	832	24	-30	0.022627	287
pxy-miR-625_85053-3p	Px008757	167	24	-29.9	0.001244	110
pxy-miR-625_85053-3p	Px008374	186	24	-29.6	0.001884	67
pxy-miR-625_85053-3p	Px007911	1111	24	-29.6	0.042257	432
pxy-miR-625_85053-3p	Px015609	561	24	-29.5	0.015685	271
pxy-miR-625_85053-3p	Px010387	576	24	-29.5	0.016377	530
pxy-miR-625_85053-3p	Px007115	698	24	-29.5	0.022257	259
pxy-miR-625_85053-3p	Px008355	768	24	-29.5	0.025801	417
pxy-miR-625_85053-3p	Px008632	1057	24	-29.5	0.041343	655
pxy-miR-625_85053-3p	Px016758	101	24	-29.3	0.000566	71
pxy-miR-625_85053-3p	Px016756	101	24	-29.3	0.000566	71
pxy-miR-625_85053-3p	Px015277	280	24	-29.3	0.005119	106
pxy-miR-625_85053-3p	Px013999	180	24	-29.2	0.002238	65
pxy-miR-625_85053-3p	Px004455	510	24	-29.2	0.015721	447
pxy-miR-625_85053-3p	Px007651	672	24	-29.1	0.025787	158
pxy-miR-625_85053-3p	Px001917	102	24	-28.9	0.000751	80
pxy-miR-625_85053-3p	Px004038	302	24	-28.9	0.007413	161
pxy-miR-625_85053-3p	Px012619	346	24	-28.9	0.009494	106
pxy-miR-625_85053-3p	Px011723	491	24	-28.9	0.017334	6
pxy-miR-625_85053-3p	Px016725	134	24	-28.8	0.001508	106
pxy-miR-625_85053-3p	Px017684	216	24	-28.6	0.004649	128
pxy-miR-625_85053-3p	Px017840	394	24	-28.5	0.014876	20
pxy-miR-625_85053-3p	Px014800	460	24	-28.5	0.019298	435
pxy-miR-625_85053-3p	Px013321	311	24	-28.4	0.010384	234
pxy-miR-625_85053-3p	Px014629	454	24	-28.4	0.019931	362
pxy-miR-625_85053-3p	Px003420	58	24	-28.3	0.000265	3
pxy-miR-625_85053-3p	Px015728	190	24	-28.3	0.004303	9
pxy-miR-625_85053-3p	Px015355	190	24	-28.3	0.004303	9
pxy-miR-625_85053-3p	Px009398	235	24	-28.3	0.006535	140
pxy-miR-625_85053-3p	Px006813	752	24	-28.3	0.045967	86
pxy-miR-625_85053-3p	Px000767	122	24	-28.2	0.001785	1
pxy-miR-625_85053-3p	Px005985	155	24	-28.2	0.003004	99
pxy-miR-625_85053-3p	Px007254	274	24	-28.2	0.00924	228
pxy-miR-625_85053-3p	Px008316	178	24	-28.1	0.004254	130
pxy-miR-625_85053-3p	Px010514	559	24	-28.1	0.032615	525
pxy-miR-625_85053-3p	Px003252	632	24	-28.1	0.039345	576
pxy-miR-625_85053-3p	Px017219	423	24	-27.9	0.023257	242
pxy-miR-625_85053-3p	Px017264	666	24	-27.9	0.047141	578
pxy-miR-625_85053-3p	Px011523	101	24	-27.8	0.0015	78
pxy-miR-625_85053-3p	Px004455	510	24	-27.7	0.034915	405
pxy-miR-625_85053-3p	Px005551	567	24	-27.7	0.04109	339
pxy-miR-625_85053-3p	Px005919	638	24	-27.7	0.049021	269
pxy-miR-625_85053-3p	Px015667	273	24	-27.6	0.012949	9
pxy-miR-625_85053-3p	Px012307	361	24	-27.6	0.021062	44
pxy-miR-625_85053-3p	Px011936	471	24	-27.6	0.032503	448
pxy-miR-625_85053-3p	Px002533	494	24	-27.6	0.03503	428
pxy-miR-625_85053-3p	Px008683	126	24	-27.5	0.002984	44
pxy-miR-625_85053-3p	Px013441	212	24	-27.5	0.008592	173
pxy-miR-625_85053-3p	Px009695	473	24	-27.5	0.034514	266
pxy-miR-625_85053-3p	Px010719	173	24	-27.4	0.006138	4
pxy-miR-625_85053-3p	Px003319	354	24	-27.4	0.022766	88
pxy-miR-625_85053-3p	Px014515	494	24	-27.3	0.041067	445
pxy-miR-625_85053-3p	Px013297	289	24	-27.2	0.017997	250
pxy-miR-625_85053-3p	Px012538	380	24	-27.2	0.028582	114
pxy-miR-625_85053-3p	Px010794	124	24	-27.1	0.003713	56
pxy-miR-625_85053-3p	Px005140	132	24	-27.1	0.00424	28
pxy-miR-625_85053-3p	Px010113	189	24	-27.1	0.008748	84
pxy-miR-625_85053-3p	Px005354	323	24	-27.1	0.023053	280
pxy-miR-625_85053-3p	Px001829	349	24	-27	0.027743	282
pxy-miR-625_85053-3p	Px001400	376	24	-27	0.031346	215
pxy-miR-625_85053-3p	Px011860	387	24	-26.9	0.034684	340
pxy-miR-625_85053-3p	Px010637	387	24	-26.9	0.034684	58
pxy-miR-625_85053-3p	Px015261	476	24	-26.9	0.047943	291
pxy-miR-625_85053-3p	Px011073	76	24	-26.6	0.0017	52
pxy-miR-625_85053-3p	Px000764	94	24	-26.6	0.002785	72
pxy-miR-625_85053-3p	Px009024	142	24	-26.6	0.006739	17
pxy-miR-625_85053-3p	Px009762	203	24	-26.6	0.013493	86
pxy-miR-625_85053-3p	Px011527	226	24	-26.6	0.016427	74
pxy-miR-625_85053-3p	Px008378	360	24	-26.6	0.036383	15
pxy-miR-625_85053-3p	Px001988	395	24	-26.6	0.042174	280
pxy-miR-625_85053-3p	Px018008	107	24	-26.5	0.003961	63
pxy-miR-625_85053-3p	Px001444	271	24	-26.5	0.023977	88
pxy-miR-625_85053-3p	Px013297	289	24	-26.5	0.026759	140
pxy-miR-625_85053-3p	Px001905	369	24	-26.5	0.039981	210
pxy-miR-625_85053-3p	Px016793	183	24	-26.4	0.012518	57
pxy-miR-625_85053-3p	Px001576	210	24	-26.4	0.016166	91
pxy-miR-625_85053-3p	Px009993	214	24	-26.4	0.016731	178
pxy-miR-625_85053-3p	Px003054	275	24	-26.4	0.026027	9
pxy-miR-625_85053-3p	Px011528	156	24	-26.3	0.009783	14
pxy-miR-625_85053-3p	Px005418	189	24	-26.3	0.014122	75
pxy-miR-625_85053-3p	Px011527	226	24	-26.3	0.019573	148
pxy-miR-625_85053-3p	Px008470	62	24	-26.2	0.001361	11
pxy-miR-625_85053-3p	Px014650	83	24	-26.2	0.002732	22
pxy-miR-625_85053-3p	Px005500	114	24	-26.2	0.0055	53
pxy-miR-625_85053-3p	Px006553	237	24	-26.2	0.022567	132
pxy-miR-625_85053-3p	Px014286	319	24	-26.2	0.037308	277
pxy-miR-625_85053-3p	Px011118	321	24	-26.2	0.037689	38
pxy-miR-625_85053-3p	Px006372	357	24	-26.2	0.044698	245
pxy-miR-625_85053-3p	Px010650	86	24	-26.1	0.003167	2
pxy-miR-625_85053-3p	Px010201	118	24	-26.1	0.006302	35
pxy-miR-625_85053-3p	Px012321	130	24	-26.1	0.007695	78
pxy-miR-625_85053-3p	Px001190	188	24	-26.1	0.015759	122
pxy-miR-625_85053-3p	Px002364	175	24	-26	0.014639	66
pxy-miR-625_85053-3p	Px007239	203	24	-25.9	0.02042	54
pxy-miR-625_85053-3p	Px009993	214	24	-25.9	0.022443	16
pxy-miR-625_85053-3p	Px008849	233	24	-25.9	0.026065	142
pxy-miR-625_85053-3p	Px009314	62	24	-25.8	0.001795	46
pxy-miR-625_85053-3p	Px017743	82	24	-25.8	0.00347	4
pxy-miR-625_85053-3p	Px012875	117	24	-25.8	0.007493	82
pxy-miR-625_85053-3p	Px016181	156	24	-25.8	0.013289	90
pxy-miR-625_85053-3p	Px003609	192	24	-25.8	0.019588	114
pxy-miR-625_85053-3p	Px000820	210	24	-25.8	0.023015	112
pxy-miR-625_85053-3p	Px008553	260	24	-25.8	0.033307	1
pxy-miR-625_85053-3p	Px006477	171	24	-25.7	0.016801	58
pxy-miR-625_85053-3p	Px016398	185	24	-25.7	0.01943	80
pxy-miR-625_85053-3p	Px009031	234	24	-25.7	0.029483	205
pxy-miR-625_85053-3p	Px006553	237	24	-25.7	0.030136	45
pxy-miR-625_85053-3p	Px011066	245	24	-25.7	0.031895	138
pxy-miR-625_85053-3p	Px010220	252	24	-25.7	0.033455	227
pxy-miR-625_85053-3p	Px016358	260	24	-25.7	0.035261	215
pxy-miR-625_85053-3p	Px009306	284	24	-25.7	0.040813	261
pxy-miR-625_85053-3p	Px012927	101	24	-25.6	0.006258	66
pxy-miR-625_85053-3p	Px005789	108	24	-25.6	0.00721	61
pxy-miR-625_85053-3p	Px016348	134	24	-25.6	0.011182	75
pxy-miR-625_85053-3p	Px004162	137	24	-25.6	0.011682	109
pxy-miR-625_85053-3p	Px013620	194	24	-25.6	0.022478	51
pxy-miR-625_85053-3p	Px005037	196	24	-25.6	0.022895	95
pxy-miR-625_85053-3p	Px007809	246	24	-25.6	0.034014	55
pxy-miR-625_85053-3p	Px007810	246	24	-25.6	0.034014	55
pxy-miR-625_85053-3p	Px010615	117	24	-25.5	0.009068	82
pxy-miR-625_85053-3p	Px016435	169	24	-25.5	0.018549	136
pxy-miR-625_85053-3p	Px013190	206	24	-25.5	0.026534	83
pxy-miR-625_85053-3p	Px017684	216	24	-25.5	0.028832	108
pxy-miR-625_85053-3p	Px005168	120	24	-25.4	0.010171	55
pxy-miR-625_85053-3p	Px001574	143	24	-25.4	0.014376	55
pxy-miR-625_85053-3p	Px004089	165	24	-25.4	0.018849	20
pxy-miR-625_85053-3p	Px017854	209	24	-25.4	0.028862	191
pxy-miR-625_85053-3p	Px015346	234	24	-25.4	0.035061	2
pxy-miR-625_85053-3p	Px013580	246	24	-25.4	0.038144	117
pxy-miR-625_85053-3p	Px011525	113	24	-25.3	0.009593	66
pxy-miR-625_85053-3p	Px013876	138	24	-25.3	0.014277	32
pxy-miR-625_85053-3p	Px015033	159	24	-25.3	0.018694	21
pxy-miR-625_85053-3p	Px008540	166	24	-25.3	0.020251	1
pxy-miR-625_85053-3p	Px006726	223	24	-25.3	0.034224	25
pxy-miR-625_85053-3p	Px001711	229	24	-25.3	0.035807	148
pxy-miR-625_85053-3p	Px012527	237	24	-25.3	0.037947	71
pxy-miR-625_85053-3p	Px001685	242	24	-25.3	0.0393	11
pxy-miR-625_85053-3p	Px007470	272	24	-25.3	0.047643	25
pxy-miR-625_85053-3p	Px014415	107	24	-25.2	0.009144	3
pxy-miR-625_85053-3p	Px011086	184	24	-25.2	0.025931	137
pxy-miR-625_85053-3p	Px007349	211	24	-25.2	0.032987	118
pxy-miR-625_85053-3p	Px017941	237	24	-25.2	0.040191	127
pxy-miR-625_85053-3p	Px012913	89	24	-25.1	0.006617	42
pxy-miR-625_85053-3p	Px010866	123	24	-25.1	0.012915	25
pxy-miR-625_85053-3p	Px008954	131	24	-25.1	0.014616	56
pxy-miR-625_85053-3p	Px014975	138	24	-25.1	0.016164	62
pxy-miR-625_85053-3p	Px006755	149	24	-25.1	0.018702	76
pxy-miR-625_85053-3p	Px010329	168	24	-25.1	0.023361	5
pxy-miR-625_85053-3p	Px017916	171	24	-25.1	0.024125	84
pxy-miR-625_85053-3p	Px015281	134	24	-25	0.016254	90
pxy-miR-625_85053-3p	Px015057	173	24	-25	0.026164	87
pxy-miR-625_85053-3p	Px008257	213	24	-25	0.037674	38
pxy-miR-625_85053-3p	Px003342	233	24	-25	0.043821	169
pxy-miR-625_85053-3p	Px002653	252	24	-25	0.049857	224
pxy-miR-64_964078-5p	Px003466	794	21	-31.3	0.005094	26
pxy-miR-64_964078-5p	Px008916	485	21	-30.1	0.004087	238
pxy-miR-64_964078-5p	Px006258	272	21	-30	0.001381	1
pxy-miR-64_964078-5p	Px014216	1234	21	-29.9	0.021753	455
pxy-miR-64_964078-5p	Px000356	304	21	-29.2	0.002812	263
pxy-miR-64_964078-5p	Px013365	810	21	-28.5	0.023711	156
pxy-miR-64_964078-5p	Px003078	497	21	-28.4	0.011206	394
pxy-miR-64_964078-5p	Px011734	138	21	-28.3	0.000897	70
pxy-miR-64_964078-5p	Px000405	106	21	-28.2	0.000507	30
pxy-miR-64_964078-5p	Px017919	227	21	-28.1	0.003042	24
pxy-miR-64_964078-5p	Px017944	564	21	-28.1	0.016443	71
pxy-miR-64_964078-5p	Px003355	380	21	-27.9	0.009279	211
pxy-miR-64_964078-5p	Px014749	754	21	-27.3	0.040302	306
pxy-miR-64_964078-5p	Px011005	134	21	-27	0.00198	96
pxy-miR-64_964078-5p	Px003319	354	21	-27	0.01383	61
pxy-miR-64_964078-5p	Px002704	363	21	-27	0.014459	211
pxy-miR-64_964078-5p	Px012938	157	21	-26.8	0.003197	62
pxy-miR-64_964078-5p	Px006622	212	21	-26.7	0.006333	21
pxy-miR-64_964078-5p	Px012015	520	21	-26.3	0.039222	482
pxy-miR-64_964078-5p	Px014160	122	21	-26	0.003124	82
pxy-miR-64_964078-5p	Px001685	242	21	-26	0.012599	133
pxy-miR-64_964078-5p	Px000753	388	21	-26	0.028958	44
pxy-miR-64_964078-5p	Px007809	246	21	-25.8	0.014679	127
pxy-miR-64_964078-5p	Px007810	246	21	-25.8	0.014679	127
pxy-miR-64_964078-5p	Px003319	354	21	-25.8	0.027886	109
pxy-miR-64_964078-5p	Px008406	429	21	-25.8	0.038254	281
pxy-miR-64_964078-5p	Px015262	488	21	-25.8	0.046891	412
pxy-miR-64_964078-5p	Px011879	260	21	-25.5	0.019485	129
pxy-miR-64_964078-5p	Px003982	281	21	-25.5	0.022369	138
pxy-miR-64_964078-5p	Px003535	54	21	-25.4	0.00065	37
pxy-miR-64_964078-5p	Px001866	125	21	-25.3	0.005258	36
pxy-miR-64_964078-5p	Px007535	137	21	-25.2	0.006819	10
pxy-miR-64_964078-5p	Px015530	90	21	-25.1	0.002898	5
pxy-miR-64_964078-5p	Px016708	125	21	-25	0.006422	95
pxy-miR-64_964078-5p	Px006477	171	21	-25	0.01214	138
pxy-miR-64_964078-5p	Px011925	185	21	-25	0.014134	18
pxy-miR-64_964078-5p	Px011924	257	21	-25	0.025829	90
pxy-miR-6498-5p	Px002437	887	18	-38.9	6.1e-05	159
pxy-miR-6498-5p	Px005083	281	18	-36.4	1.6e-05	249
pxy-miR-6498-5p	Px011204	329	18	-36	3.1e-05	273
pxy-miR-6498-5p	Px014179	1365	18	-35.7	0.000819	447
pxy-miR-6498-5p	Px005650	1931	18	-35.3	0.001872	1174
pxy-miR-6498-5p	Px004976	524	18	-35.2	0.000153	416
pxy-miR-6498-5p	Px012167	53	18	-35.1	0	31
pxy-miR-6498-5p	Px005393	840	18	-35.1	0.000442	398
pxy-miR-6498-5p	Px009400	915	18	-34.9	0.000585	394
pxy-miR-6498-5p	Px012414	1467	18	-34.9	0.001421	194
pxy-miR-6498-5p	Px013182	252	18	-34.6	3.8e-05	57
pxy-miR-6498-5p	Px016307	1155	18	-34.4	0.001197	246
pxy-miR-6498-5p	Px004494	420	18	-34.3	0.000158	319
pxy-miR-6498-5p	Px004496	420	18	-34.3	0.000158	319
pxy-miR-6498-5p	Px004495	420	18	-34.3	0.000158	319
pxy-miR-6498-5p	Px012482	456	18	-34.3	0.00019	402
pxy-miR-6498-5p	Px014174	1071	18	-34.3	0.001098	1026
pxy-miR-6498-5p	Px015256	578	18	-34.2	0.000339	301
pxy-miR-6498-5p	Px002993	832	18	-34.2	0.000714	531
pxy-miR-6498-5p	Px001865	120	18	-34	7e-06	17
pxy-miR-6498-5p	Px003310	173	18	-34	2e-05	82
pxy-miR-6498-5p	Px004538	1077	18	-33.9	0.001376	561
pxy-miR-6498-5p	Px013394	86	18	-33.8	3e-06	8
pxy-miR-6498-5p	Px017726	169	18	-33.8	2.2e-05	65
pxy-miR-6498-5p	Px012339	1423	18	-33.8	0.002394	131
pxy-miR-6498-5p	Px008718	2139	18	-33.8	0.00474	1548
pxy-miR-6498-5p	Px009483	1150	18	-33.7	0.001728	114
pxy-miR-6498-5p	Px012251	1168	18	-33.7	0.001777	920
pxy-miR-6498-5p	Px004400	1172	18	-33.5	0.00199	602
pxy-miR-6498-5p	Px007785	1312	18	-33.5	0.002431	871
pxy-miR-6498-5p	Px012823	1153	18	-33.4	0.002038	539
pxy-miR-6498-5p	Px006557	1888	18	-33.4	0.004741	1554
pxy-miR-6498-5p	Px003273	2321	18	-33.3	0.00693	2236
pxy-miR-6498-5p	Px005619	437	18	-33.1	0.000352	296
pxy-miR-6498-5p	Px008124	234	18	-33	8.6e-05	142
pxy-miR-6498-5p	Px006275	190	18	-32.7	6.1e-05	83
pxy-miR-6498-5p	Px004561	2049	18	-32.7	0.007704	1012
pxy-miR-6498-5p	Px004561	2049	18	-32.7	0.007704	1572
pxy-miR-6498-5p	Px005981	448	18	-32.6	0.0005	281
pxy-miR-6498-5p	Px004096	630	18	-32.5	0.00107	465
pxy-miR-6498-5p	Px017440	2094	18	-32.5	0.008814	1488
pxy-miR-6498-5p	Px008987	213	18	-32.4	0.0001	3
pxy-miR-6498-5p	Px016273	172	18	-32.3	6.1e-05	10
pxy-miR-6498-5p	Px001346	602	18	-32.3	0.001096	563
pxy-miR-6498-5p	Px011485	171	18	-32.2	6.4e-05	111
pxy-miR-6498-5p	Px000355	305	18	-32.2	0.00027	203
pxy-miR-6498-5p	Px013966	507	18	-32.2	0.00082	118
pxy-miR-6498-5p	Px005155	800	18	-32.2	0.002007	228
pxy-miR-6498-5p	Px016818	962	18	-32.2	0.002813	444
pxy-miR-6498-5p	Px006872	1911	18	-32.2	0.008895	1569
pxy-miR-6498-5p	Px005957	2035	18	-32.2	0.009808	1367
pxy-miR-6498-5p	Px005956	2287	18	-32.2	0.011722	1619
pxy-miR-6498-5p	Px001758	256	18	-32.1	0.000191	126
pxy-miR-6498-5p	Px003349	1202	18	-32.1	0.004388	637
pxy-miR-6498-5p	Px012845	2121	18	-32.1	0.010991	1354
pxy-miR-6498-5p	Px012321	130	18	-32	3.5e-05	16
pxy-miR-6498-5p	Px015324	1355	18	-32	0.005663	308
pxy-miR-6498-5p	Px007123	1582	18	-32	0.007299	501
pxy-miR-6498-5p	Px007482	639	18	-31.9	0.001548	617
pxy-miR-6498-5p	Px015646	710	18	-31.8	0.002005	28
pxy-miR-6498-5p	Px006615	1342	18	-31.8	0.006191	63
pxy-miR-6498-5p	Px007968	2147	18	-31.8	0.013013	1735
pxy-miR-6498-5p	Px008429	2358	18	-31.8	0.014969	2130
pxy-miR-6498-5p	Px005296	788	18	-31.7	0.002576	302
pxy-miR-6498-5p	Px003411	1179	18	-31.7	0.005254	428
pxy-miR-6498-5p	Px016352	1347	18	-31.7	0.006565	831
pxy-miR-6498-5p	Px006016	1984	18	-31.7	0.01214	659
pxy-miR-6498-5p	Px001981	93	18	-31.6	1.7e-05	2
pxy-miR-6498-5p	Px009850	928	18	-31.5	0.003865	14
pxy-miR-6498-5p	Px009983	1339	18	-31.5	0.007222	249
pxy-miR-6498-5p	Px006157	484	18	-31.4	0.001191	254
pxy-miR-6498-5p	Px006779	791	18	-31.4	0.003065	562
pxy-miR-6498-5p	Px016531	977	18	-31.4	0.004468	67
pxy-miR-6498-5p	Px006391	1012	18	-31.4	0.004751	64
pxy-miR-6498-5p	Px015285	1856	18	-31.4	0.012761	1114
pxy-miR-6498-5p	Px003723	2155	18	-31.4	0.015985	1210
pxy-miR-6498-5p	Px007458	2490	18	-31.4	0.019751	1280
pxy-miR-6498-5p	Px015364	1666	18	-31.3	0.011366	425
pxy-miR-6498-5p	Px014036	1859	18	-31.3	0.013459	836
pxy-miR-6498-5p	Px012875	117	18	-31.2	4.5e-05	17
pxy-miR-6498-5p	Px013934	546	18	-31.2	0.001702	1
pxy-miR-6498-5p	Px016720	760	18	-31.2	0.003185	694
pxy-miR-6498-5p	Px014821	1217	18	-31.2	0.007229	1
pxy-miR-6498-5p	Px016212	1371	18	-31.2	0.008785	1344
pxy-miR-6498-5p	Px003019	1932	18	-31.2	0.01501	80
pxy-miR-6498-5p	Px008621	2257	18	-31.2	0.018906	429
pxy-miR-6498-5p	Px002520	2180	18	-31.1	0.018886	1086
pxy-miR-6498-5p	Px001554	229	18	-31	0.000294	118
pxy-miR-6498-5p	Px000198	679	18	-31	0.002895	170
pxy-miR-6498-5p	Px005007	1140	18	-31	0.007213	900
pxy-miR-6498-5p	Px012354	1153	18	-31	0.007351	816
pxy-miR-6498-5p	Px005006	1184	18	-31	0.007682	729
pxy-miR-6498-5p	Px005953	1375	18	-31	0.009802	1342
pxy-miR-6498-5p	Px008902	1516	18	-31	0.011446	1329
pxy-miR-6498-5p	Px011275	1791	18	-31	0.014812	746
pxy-miR-6498-5p	Px013151	1833	18	-31	0.015342	416
pxy-miR-6498-5p	Px010235	1949	18	-31	0.016824	1578
pxy-miR-6498-5p	Px016358	260	18	-30.9	0.000421	95
pxy-miR-6498-5p	Px013333	490	18	-30.9	0.001636	470
pxy-miR-6498-5p	Px001999	553	18	-30.9	0.002075	492
pxy-miR-6498-5p	Px013332	1417	18	-30.9	0.010836	1022
pxy-miR-6498-5p	Px006051	1824	18	-30.9	0.016021	350
pxy-miR-6498-5p	Px014616	1932	18	-30.9	0.017465	1702
pxy-miR-6498-5p	Px014617	2172	18	-30.9	0.020754	2016
pxy-miR-6498-5p	Px013270	1473	18	-30.8	0.012136	119
pxy-miR-6498-5p	Px008284	1842	18	-30.8	0.017106	1683
pxy-miR-6498-5p	Px010988	151	18	-30.7	0.000126	37
pxy-miR-6498-5p	Px010987	151	18	-30.7	0.000126	37
pxy-miR-6498-5p	Px012012	383	18	-30.7	0.001114	286
pxy-miR-6498-5p	Px015914	1795	18	-30.7	0.017312	431
pxy-miR-6498-5p	Px016711	71	18	-30.6	1.5e-05	24
pxy-miR-6498-5p	Px004101	331	18	-30.6	0.000869	24
pxy-miR-6498-5p	Px003319	354	18	-30.6	0.001003	61
pxy-miR-6498-5p	Px002128	877	18	-30.5	0.006055	30
pxy-miR-6498-5p	Px007392	204	18	-30.4	0.000328	183
pxy-miR-6498-5p	Px018068	242	18	-30.4	0.00049	1
pxy-miR-6498-5p	Px002476	1294	18	-30.4	0.012189	79
pxy-miR-6498-5p	Px003912	1726	18	-30.4	0.019016	102
pxy-miR-6498-5p	Px012236	1798	18	-30.4	0.020211	35
pxy-miR-6498-5p	Px012845	2121	18	-30.4	0.025726	869
pxy-miR-6498-5p	Px012979	2168	18	-30.4	0.026546	1780
pxy-miR-6498-5p	Px001119	552	18	-30.3	0.002925	19
pxy-miR-6498-5p	Px016529	1086	18	-30.3	0.009681	60
pxy-miR-6498-5p	Px001026	1592	18	-30.3	0.017718	1437
pxy-miR-6498-5p	Px017745	1722	18	-30.3	0.019941	105
pxy-miR-6498-5p	Px017346	1994	18	-30.3	0.024741	11
pxy-miR-6498-5p	Px011132	2116	18	-30.3	0.026948	721
pxy-miR-6498-5p	Px015281	134	18	-30.2	0.00013	99
pxy-miR-6498-5p	Px014786	292	18	-30.2	0.000847	139
pxy-miR-6498-5p	Px003939	748	18	-30.2	0.005409	43
pxy-miR-6498-5p	Px016444	951	18	-30.2	0.008193	51
pxy-miR-6498-5p	Px010874	1335	18	-30.2	0.014222	874
pxy-miR-6498-5p	Px010673	1582	18	-30.2	0.018476	681
pxy-miR-6498-5p	Px001522	1813	18	-30.2	0.022645	364
pxy-miR-6498-5p	Px016340	168	18	-30.1	0.000248	82
pxy-miR-6498-5p	Px009657	421	18	-30.1	0.001937	340
pxy-miR-6498-5p	Px015572	880	18	-30.1	0.007586	183
pxy-miR-6498-5p	Px013141	1929	18	-30.1	0.026072	1673
pxy-miR-6498-5p	Px008515	1962	18	-30.1	0.026719	1662
pxy-miR-6498-5p	Px008515	1962	18	-30.1	0.026719	1853
pxy-miR-6498-5p	Px005965	145	18	-30	0.000183	88
pxy-miR-6498-5p	Px010669	337	18	-30	0.001303	119
pxy-miR-6498-5p	Px012729	1050	18	-30	0.010761	637
pxy-miR-6498-5p	Px005025	1244	18	-30	0.014137	1219
pxy-miR-6498-5p	Px006794	1365	18	-30	0.016348	955
pxy-miR-6498-5p	Px002891	1586	18	-30	0.020554	85
pxy-miR-6498-5p	Px005444	2119	18	-30	0.031347	2029
pxy-miR-6498-5p	Px011936	471	18	-29.9	0.002722	336
pxy-miR-6498-5p	Px002564	927	18	-29.9	0.009241	316
pxy-miR-6498-5p	Px003772	1044	18	-29.9	0.01125	368
pxy-miR-6498-5p	Px006615	1342	18	-29.9	0.016777	513
pxy-miR-6498-5p	Px012873	1878	18	-29.9	0.027736	783
pxy-miR-6498-5p	Px009273	2064	18	-29.9	0.031743	63
pxy-miR-6498-5p	Px003201	2455	18	-29.9	0.04039	1709
pxy-miR-6498-5p	Px003365	2456	18	-29.9	0.040412	985
pxy-miR-6498-5p	Px006506	2481	18	-29.9	0.040973	1878
pxy-miR-6498-5p	Px002067	137	18	-29.8	0.000181	117
pxy-miR-6498-5p	Px011383	531	18	-29.8	0.00363	425
pxy-miR-6498-5p	Px007631	534	18	-29.8	0.003668	188
pxy-miR-6498-5p	Px014585	569	18	-29.8	0.004131	310
pxy-miR-6498-5p	Px010662	944	18	-29.8	0.010059	527
pxy-miR-6498-5p	Px010661	944	18	-29.8	0.010059	527
pxy-miR-6498-5p	Px006664	1029	18	-29.8	0.011595	584
pxy-miR-6498-5p	Px006663	1034	18	-29.8	0.011687	92
pxy-miR-6498-5p	Px006485	1068	18	-29.8	0.012318	416
pxy-miR-6498-5p	Px018009	1100	18	-29.8	0.01292	1035
pxy-miR-6498-5p	Px016535	1774	18	-29.8	0.026861	803
pxy-miR-6498-5p	Px006550	1923	18	-29.8	0.030175	1859
pxy-miR-6498-5p	Px009558	1982	18	-29.8	0.031503	565
pxy-miR-6498-5p	Px006549	2043	18	-29.8	0.032885	1391
pxy-miR-6498-5p	Px011316	2300	18	-29.8	0.038791	1861
pxy-miR-6498-5p	Px007809	246	18	-29.7	0.000793	88
pxy-miR-6498-5p	Px007810	246	18	-29.7	0.000793	88
pxy-miR-6498-5p	Px011371	1130	18	-29.7	0.014229	1078
pxy-miR-6498-5p	Px012792	1428	18	-29.7	0.020481	1393
pxy-miR-6498-5p	Px008284	1842	18	-29.7	0.029832	1818
pxy-miR-6498-5p	Px008609	161	18	-29.6	0.000311	8
pxy-miR-6498-5p	Px016159	789	18	-29.6	0.008291	183
pxy-miR-6498-5p	Px015561	820	18	-29.6	0.008855	196
pxy-miR-6498-5p	Px000900	1374	18	-29.6	0.020345	680
pxy-miR-6498-5p	Px000158	1622	18	-29.6	0.026085	27
pxy-miR-6498-5p	Px009844	1911	18	-29.6	0.033061	1630
pxy-miR-6498-5p	Px009139	2458	18	-29.6	0.046817	2166
pxy-miR-6498-5p	Px016225	161	18	-29.5	0.000333	94
pxy-miR-6498-5p	Px000686	941	18	-29.5	0.011778	895
pxy-miR-6498-5p	Px001516	1355	18	-29.5	0.020984	1179
pxy-miR-6498-5p	Px012873	1878	18	-29.5	0.033912	79
pxy-miR-6498-5p	Px004083	1927	18	-29.5	0.035171	1584
pxy-miR-6498-5p	Px004688	1970	18	-29.5	0.036282	1140
pxy-miR-6498-5p	Px004660	2087	18	-29.5	0.039325	661
pxy-miR-6498-5p	Px013627	2158	18	-29.5	0.041186	991
pxy-miR-6498-5p	Px003937	2343	18	-29.5	0.046078	2142
pxy-miR-6498-5p	Px012978	134	18	-29.4	0.000224	32
pxy-miR-6498-5p	Px011527	226	18	-29.4	0.000793	42
pxy-miR-6498-5p	Px000496	644	18	-29.4	0.006502	44
pxy-miR-6498-5p	Px006889	987	18	-29.4	0.013444	626
pxy-miR-6498-5p	Px007157	1067	18	-29.4	0.015241	531
pxy-miR-6498-5p	Px008786	1444	18	-29.4	0.02433	1321
pxy-miR-6498-5p	Px008562	1648	18	-29.4	0.029566	407
pxy-miR-6498-5p	Px004923	1870	18	-29.4	0.035442	890
pxy-miR-6498-5p	Px003751	1988	18	-29.4	0.038624	98
pxy-miR-6498-5p	Px013333	490	18	-29.3	0.004174	425
pxy-miR-6498-5p	Px002255	507	18	-29.3	0.00445	182
pxy-miR-6498-5p	Px017216	534	18	-29.3	0.004901	41
pxy-miR-6498-5p	Px017216	534	18	-29.3	0.004901	151
pxy-miR-6498-5p	Px017216	534	18	-29.3	0.004901	250
pxy-miR-6498-5p	Px017216	534	18	-29.3	0.004901	360
pxy-miR-6498-5p	Px002875	583	18	-29.3	0.005756	339
pxy-miR-6498-5p	Px002256	924	18	-29.3	0.012744	549
pxy-miR-6498-5p	Px012251	1168	18	-29.3	0.018542	268
pxy-miR-6498-5p	Px013332	1417	18	-29.3	0.02491	978
pxy-miR-6498-5p	Px004682	1420	18	-29.3	0.024989	1064
pxy-miR-6498-5p	Px015243	1425	18	-29.3	0.02512	453
pxy-miR-6498-5p	Px003703	1468	18	-29.3	0.026258	788
pxy-miR-6498-5p	Px013803	1860	18	-29.3	0.036984	1539
pxy-miR-6498-5p	Px003949	1920	18	-29.3	0.038671	370
pxy-miR-6498-5p	Px002219	176	18	-29.2	0.000504	84
pxy-miR-6498-5p	Px000312	353	18	-29.2	0.002334	106
pxy-miR-6498-5p	Px000312	353	18	-29.2	0.002334	334
pxy-miR-6498-5p	Px009254	465	18	-29.2	0.004008	147
pxy-miR-6498-5p	Px015091	493	18	-29.2	0.004476	164
pxy-miR-6498-5p	Px015812	514	18	-29.2	0.004839	375
pxy-miR-6498-5p	Px008487	1263	18	-29.2	0.022053	198
pxy-miR-6498-5p	Px000303	1558	18	-29.2	0.030173	1492
pxy-miR-6498-5p	Px005645	1593	18	-29.2	0.031165	1170
pxy-miR-6498-5p	Px001522	1813	18	-29.2	0.037508	1521
pxy-miR-6498-5p	Px011449	2022	18	-29.2	0.043674	326
pxy-miR-6498-5p	Px014304	2071	18	-29.2	0.045136	75
pxy-miR-6498-5p	Px013777	341	18	-29.1	0.002312	2
pxy-miR-6498-5p	Px011488	375	18	-29.1	0.002799	157
pxy-miR-6498-5p	Px014976	391	18	-29.1	0.003041	321
pxy-miR-6498-5p	Px012513	589	18	-29.1	0.006575	551
pxy-miR-6498-5p	Px001913	616	18	-29.1	0.007124	262
pxy-miR-6498-5p	Px005934	643	18	-29.1	0.007687	125
pxy-miR-6498-5p	Px001420	648	18	-29.1	0.007792	527
pxy-miR-6498-5p	Px009380	812	18	-29.1	0.011479	774
pxy-miR-6498-5p	Px008793	1646	18	-29.1	0.034381	924
pxy-miR-6498-5p	Px013803	1860	18	-29.1	0.040881	1739
pxy-miR-6498-5p	Px004923	1870	18	-29.1	0.041188	37
pxy-miR-6498-5p	Px003858	2069	18	-29.1	0.047358	1033
pxy-miR-6498-5p	Px013277	2106	18	-29.1	0.048516	1575
pxy-miR-6498-5p	Px012274	2124	18	-29.1	0.04908	374
pxy-miR-6498-5p	Px013845	91	18	-29	0.000104	6
pxy-miR-6498-5p	Px011094	132	18	-29	0.000283	49
pxy-miR-6498-5p	Px011734	138	18	-29	0.000317	82
pxy-miR-6498-5p	Px016101	191	18	-29	0.000698	175
pxy-miR-6498-5p	Px013607	216	18	-29	0.000925	114
pxy-miR-6498-5p	Px003319	354	18	-29	0.00265	93
pxy-miR-6498-5p	Px003407	882	18	-29	0.013907	790
pxy-miR-6498-5p	Px000968	1028	18	-29	0.017802	717
pxy-miR-6498-5p	Px007645	1215	18	-29	0.02309	203
pxy-miR-6498-5p	Px010320	1590	18	-29	0.034419	300
pxy-miR-6498-5p	Px000006	1696	18	-29	0.037747	151
pxy-miR-6498-5p	Px007633	1889	18	-29	0.043911	1496
pxy-miR-6498-5p	Px007634	1926	18	-29	0.045105	1355
pxy-miR-6498-5p	Px009714	2024	18	-29	0.048286	1911
pxy-miR-6498-5p	Px013100	65	18	-28.9	4.2e-05	5
pxy-miR-6498-5p	Px003561	98	18	-28.9	0.000138	37
pxy-miR-6498-5p	Px015033	159	18	-28.9	0.000482	25
pxy-miR-6498-5p	Px003546	277	18	-28.9	0.001699	10
pxy-miR-6498-5p	Px014220	705	18	-28.9	0.010097	587
pxy-miR-6498-5p	Px010359	816	18	-28.9	0.012923	749
pxy-miR-6498-5p	Px013384	927	18	-28.9	0.015925	419
pxy-miR-6498-5p	Px008120	1168	18	-28.9	0.022914	656
pxy-miR-6498-5p	Px014399	1213	18	-28.9	0.024277	1186
pxy-miR-6498-5p	Px002782	1362	18	-28.9	0.028896	1209
pxy-miR-6498-5p	Px018028	1681	18	-28.9	0.039208	923
pxy-miR-6498-5p	Px001499	1907	18	-28.9	0.046763	227
pxy-miR-6498-5p	Px001039	56	18	-28.8	2.8e-05	12
pxy-miR-6498-5p	Px008880	86	18	-28.8	0.000103	9
pxy-miR-6498-5p	Px014932	90	18	-28.8	0.000117	9
pxy-miR-6498-5p	Px007239	203	18	-28.8	0.000914	12
pxy-miR-6498-5p	Px013396	388	18	-28.8	0.003586	111
pxy-miR-6498-5p	Px000290	415	18	-28.8	0.004085	185
pxy-miR-6498-5p	Px006157	484	18	-28.8	0.005464	334
pxy-miR-6498-5p	Px017264	666	18	-28.8	0.009684	65
pxy-miR-6498-5p	Px006623	741	18	-28.8	0.011623	53
pxy-miR-6498-5p	Px008143	957	18	-28.8	0.017694	731
pxy-miR-6498-5p	Px006236	1141	18	-28.8	0.023307	105
pxy-miR-6498-5p	Px005549	1321	18	-28.8	0.029086	258
pxy-miR-6498-5p	Px004675	1448	18	-28.8	0.033297	1311
pxy-miR-6498-5p	Px002682	1543	18	-28.8	0.036506	1521
pxy-miR-6498-5p	Px004482	1885	18	-28.8	0.048371	466
pxy-miR-6498-5p	Px012567	1899	18	-28.8	0.048865	317
pxy-miR-6498-5p	Px010132	57	18	-28.7	3.2e-05	12
pxy-miR-6498-5p	Px011713	134	18	-28.7	0.000361	24
pxy-miR-6498-5p	Px017636	273	18	-28.7	0.001867	108
pxy-miR-6498-5p	Px001180	353	18	-28.7	0.003161	114
pxy-miR-6498-5p	Px008552	355	18	-28.7	0.003197	37
pxy-miR-6498-5p	Px008298	414	18	-28.7	0.004316	37
pxy-miR-6498-5p	Px008574	599	18	-28.7	0.008517	381
pxy-miR-6498-5p	Px016714	640	18	-28.7	0.009564	170
pxy-miR-6498-5p	Px011322	1487	18	-28.7	0.03643	988
pxy-miR-6498-5p	Px000411	1527	18	-28.7	0.037848	1481
pxy-miR-6498-5p	Px008284	1842	18	-28.7	0.049255	144
pxy-miR-6498-5p	Px005418	189	18	-28.6	0.000884	99
pxy-miR-6498-5p	Px006701	345	18	-28.6	0.00321	116
pxy-miR-6498-5p	Px006709	363	18	-28.6	0.00355	329
pxy-miR-6498-5p	Px001346	602	18	-28.6	0.009096	499
pxy-miR-6498-5p	Px006889	987	18	-28.6	0.020699	577
pxy-miR-6498-5p	Px003703	1468	18	-28.6	0.037642	741
pxy-miR-6498-5p	Px009601	1679	18	-28.6	0.045545	320
pxy-miR-6498-5p	Px008379	1693	18	-28.6	0.046076	769
pxy-miR-6498-5p	Px001874	70	18	-28.5	7e-05	21
pxy-miR-6498-5p	Px005418	189	18	-28.5	0.000944	43
pxy-miR-6498-5p	Px014768	220	18	-28.5	0.001329	52
pxy-miR-6498-5p	Px014700	310	18	-28.5	0.002751	279
pxy-miR-6498-5p	Px009240	336	18	-28.5	0.003236	255
pxy-miR-6498-5p	Px013032	384	18	-28.5	0.004208	236
pxy-miR-6498-5p	Px001608	493	18	-28.5	0.006736	9
pxy-miR-6498-5p	Px004538	1077	18	-28.5	0.025013	946
pxy-miR-6498-5p	Px007473	1186	18	-28.5	0.028962	563
pxy-miR-6498-5p	Px007534	1375	18	-28.5	0.036047	33
pxy-miR-6498-5p	Px002944	1647	18	-28.5	0.046631	920
pxy-miR-6498-5p	Px011005	134	18	-28.4	0.000444	32
pxy-miR-6498-5p	Px015281	134	18	-28.4	0.000444	39
pxy-miR-6498-5p	Px007254	274	18	-28.4	0.002269	212
pxy-miR-6498-5p	Px011116	331	18	-28.4	0.003338	177
pxy-miR-6498-5p	Px008883	559	18	-28.4	0.00895	369
pxy-miR-6498-5p	Px008649	612	18	-28.4	0.010492	33
pxy-miR-6498-5p	Px006901	792	18	-28.4	0.01621	633
pxy-miR-6498-5p	Px004588	875	18	-28.4	0.019052	372
pxy-miR-6498-5p	Px013317	921	18	-28.4	0.020674	16
pxy-miR-6498-5p	Px004587	988	18	-28.4	0.023088	492
pxy-miR-6498-5p	Px000935	1024	18	-28.4	0.024408	383
pxy-miR-6498-5p	Px009630	1025	18	-28.4	0.024445	721
pxy-miR-6498-5p	Px003641	1065	18	-28.4	0.025931	624
pxy-miR-6498-5p	Px015006	1128	18	-28.4	0.028306	612
pxy-miR-6498-5p	Px009494	1548	18	-28.4	0.044965	1511
pxy-miR-6498-5p	Px010383	1664	18	-28.4	0.049748	469
pxy-miR-6498-5p	Px010725	156	18	-28.3	0.000688	13
pxy-miR-6498-5p	Px009487	156	18	-28.3	0.000688	115
pxy-miR-6498-5p	Px004494	420	18	-28.3	0.005628	11
pxy-miR-6498-5p	Px004496	420	18	-28.3	0.005628	11
pxy-miR-6498-5p	Px004495	420	18	-28.3	0.005628	11
pxy-miR-6498-5p	Px014923	430	18	-28.3	0.005883	406
pxy-miR-6498-5p	Px013930	496	18	-28.3	0.007654	352
pxy-miR-6498-5p	Px010731	526	18	-28.3	0.008508	458
pxy-miR-6498-5p	Px012638	628	18	-28.3	0.011611	518
pxy-miR-6498-5p	Px004096	630	18	-28.3	0.011675	406
pxy-miR-6498-5p	Px009644	819	18	-28.3	0.018089	679
pxy-miR-6498-5p	Px015290	892	18	-28.3	0.020747	568
pxy-miR-6498-5p	Px016818	962	18	-28.3	0.023371	872
pxy-miR-6498-5p	Px006358	1107	18	-28.3	0.029007	180
pxy-miR-6498-5p	Px002054	1383	18	-28.3	0.040303	630
pxy-miR-6498-5p	Px013762	1510	18	-28.3	0.045682	2
pxy-miR-6498-5p	Px006484	1567	18	-28.3	0.048125	1490
pxy-miR-6498-5p	Px001398	57	18	-28.2	4.7e-05	32
pxy-miR-6498-5p	Px015928	155	18	-28.2	0.000724	93
pxy-miR-6498-5p	Px013443	422	18	-28.2	0.006026	189
pxy-miR-6498-5p	Px007005	537	18	-28.2	0.009353	72
pxy-miR-6498-5p	Px017670	584	18	-28.2	0.01084	72
pxy-miR-6498-5p	Px000270	689	18	-28.2	0.01438	26
pxy-miR-6498-5p	Px014749	754	18	-28.2	0.016703	486
pxy-miR-6498-5p	Px006148	765	18	-28.2	0.017105	63
pxy-miR-6498-5p	Px009731	832	18	-28.2	0.019602	737
pxy-miR-6498-5p	Px008153	859	18	-28.2	0.020632	124
pxy-miR-6498-5p	Px013213	1021	18	-28.2	0.027043	544
pxy-miR-6498-5p	Px003453	1065	18	-28.2	0.028845	5
pxy-miR-6498-5p	Px010869	1206	18	-28.2	0.03476	606
pxy-miR-6498-5p	Px013878	1246	18	-28.2	0.036472	1039
pxy-miR-6498-5p	Px002054	1383	18	-28.2	0.042432	882
pxy-miR-6498-5p	Px016313	1475	18	-28.2	0.046505	428
pxy-miR-6498-5p	Px011882	84	18	-28.1	0.00016	65
pxy-miR-6498-5p	Px006030	112	18	-28.1	0.000346	46
pxy-miR-6498-5p	Px005083	281	18	-28.1	0.002883	265
pxy-miR-6498-5p	Px011615	282	18	-28.1	0.002905	31
pxy-miR-6498-5p	Px004177	667	18	-28.1	0.014404	450
pxy-miR-6498-5p	Px005632	968	18	-28.1	0.026282	70
pxy-miR-6498-5p	Px017662	1021	18	-28.1	0.028528	342
pxy-miR-6498-5p	Px000204	1252	18	-28.1	0.038695	1217
pxy-miR-6498-5p	Px008487	1263	18	-28.1	0.039192	162
pxy-miR-6498-5p	Px005605	1275	18	-28.1	0.039735	69
pxy-miR-6498-5p	Px005634	1330	18	-28.1	0.042239	209
pxy-miR-6498-5p	Px012792	1428	18	-28.1	0.046753	1364
pxy-miR-6498-5p	Px004675	1448	18	-28.1	0.047681	412
pxy-miR-6498-5p	Px005837	88	18	-28	0.000196	20
pxy-miR-6498-5p	Px003813	151	18	-28	0.000779	88
pxy-miR-6498-5p	Px000190	153	18	-28	0.000803	36
pxy-miR-6498-5p	Px016130	638	18	-28	0.014138	313
pxy-miR-6498-5p	Px005718	849	18	-28	0.022588	748
pxy-miR-6498-5p	Px003263	1070	18	-28	0.032308	987
pxy-miR-6498-5p	Px005118	1150	18	-28	0.035983	582
pxy-miR-6498-5p	Px010178	1264	18	-28	0.04133	1065
pxy-miR-6498-5p	Px016708	125	18	-27.9	0.000526	19
pxy-miR-6498-5p	Px012947	631	18	-27.9	0.014684	49
pxy-miR-6498-5p	Px009017	638	18	-27.9	0.01496	407
pxy-miR-6498-5p	Px000400	729	18	-27.9	0.01867	694
pxy-miR-6498-5p	Px007933	891	18	-27.9	0.025738	668
pxy-miR-6498-5p	Px016483	1008	18	-27.9	0.031132	968
pxy-miR-6498-5p	Px000839	1129	18	-27.9	0.036906	4
pxy-miR-6498-5p	Px002717	1382	18	-27.9	0.049452	205
pxy-miR-6498-5p	Px002151	200	18	-27.8	0.001693	71
pxy-miR-6498-5p	Px012482	456	18	-27.8	0.008806	356
pxy-miR-6498-5p	Px006803	476	18	-27.8	0.009516	220
pxy-miR-6498-5p	Px011059	506	18	-27.8	0.010612	124
pxy-miR-6498-5p	Px017216	534	18	-27.8	0.011667	71
pxy-miR-6498-5p	Px017216	534	18	-27.8	0.011667	181
pxy-miR-6498-5p	Px017216	534	18	-27.8	0.011667	280
pxy-miR-6498-5p	Px017216	534	18	-27.8	0.011667	390
pxy-miR-6498-5p	Px011513	749	18	-27.8	0.020625	123
pxy-miR-6498-5p	Px013773	759	18	-27.8	0.021072	448
pxy-miR-6498-5p	Px013773	759	18	-27.8	0.021072	622
pxy-miR-6498-5p	Px008944	818	18	-27.8	0.023756	75
pxy-miR-6498-5p	Px014612	862	18	-27.8	0.025803	762
pxy-miR-6498-5p	Px008632	1057	18	-27.8	0.035272	695
pxy-miR-6498-5p	Px010696	1156	18	-27.8	0.040276	465
pxy-miR-6498-5p	Px003349	1202	18	-27.8	0.042637	894
pxy-miR-6498-5p	Px002560	82	18	-27.7	0.0002	70
pxy-miR-6498-5p	Px013923	97	18	-27.7	0.000315	56
pxy-miR-6498-5p	Px015340	202	18	-27.7	0.001846	134
pxy-miR-6498-5p	Px009270	369	18	-27.7	0.006311	19
pxy-miR-6498-5p	Px004862	396	18	-27.7	0.007208	166
pxy-miR-6498-5p	Px000565	478	18	-27.7	0.010165	63
pxy-miR-6498-5p	Px007019	543	18	-27.7	0.012725	498
pxy-miR-6498-5p	Px013630	782	18	-27.7	0.023362	129
pxy-miR-6498-5p	Px010359	816	18	-27.7	0.024997	769
pxy-miR-6498-5p	Px008566	861	18	-27.7	0.027198	611
pxy-miR-6498-5p	Px005007	1140	18	-27.7	0.041588	67
pxy-miR-6498-5p	Px002464	1152	18	-27.7	0.04223	1129
pxy-miR-6498-5p	Px011266	1263	18	-27.7	0.048234	984
pxy-miR-6498-5p	Px003508	109	18	-27.6	0.000459	18
pxy-miR-6498-5p	Px015454	129	18	-27.6	0.000699	27
pxy-miR-6498-5p	Px006730	216	18	-27.6	0.002277	10
pxy-miR-6498-5p	Px007998	391	18	-27.6	0.007473	213
pxy-miR-6498-5p	Px002771	452	18	-27.6	0.009749	422
pxy-miR-6498-5p	Px012482	456	18	-27.6	0.009905	381
pxy-miR-6498-5p	Px001427	466	18	-27.6	0.010299	70
pxy-miR-6498-5p	Px000265	510	18	-27.6	0.012085	204
pxy-miR-6498-5p	Px002105	726	18	-27.6	0.021911	577
pxy-miR-6498-5p	Px012028	755	18	-27.6	0.023337	288
pxy-miR-6498-5p	Px017928	938	18	-27.6	0.032768	48
pxy-miR-6498-5p	Px007638	1054	18	-27.6	0.039052	104
pxy-miR-6498-5p	Px016529	1086	18	-27.6	0.040819	104
pxy-miR-6498-5p	Px007216	1231	18	-27.6	0.048969	418
pxy-miR-6498-5p	Px000057	279	18	-27.5	0.004131	65
pxy-miR-6498-5p	Px013032	384	18	-27.5	0.007672	290
pxy-miR-6498-5p	Px005152	407	18	-27.5	0.008545	301
pxy-miR-6498-5p	Px001604	502	18	-27.5	0.012457	266
pxy-miR-6498-5p	Px013774	565	18	-27.5	0.015283	267
pxy-miR-6498-5p	Px000836	727	18	-27.5	0.023213	435
pxy-miR-6498-5p	Px002234	882	18	-27.5	0.031472	662
pxy-miR-6498-5p	Px009542	921	18	-27.5	0.033629	895
pxy-miR-6498-5p	Px007646	987	18	-27.5	0.03734	658
pxy-miR-6498-5p	Px009309	1089	18	-27.5	0.043204	104
pxy-miR-6498-5p	Px010865	1124	18	-27.5	0.045247	1042
pxy-miR-6498-5p	Px015504	107	18	-27.4	0.000503	61
pxy-miR-6498-5p	Px015236	113	18	-27.4	0.000578	41
pxy-miR-6498-5p	Px003264	170	18	-27.4	0.001531	106
pxy-miR-6498-5p	Px003132	264	18	-27.4	0.003933	16
pxy-miR-6498-5p	Px015248	330	18	-27.4	0.006115	97
pxy-miR-6498-5p	Px008298	414	18	-27.4	0.009357	154
pxy-miR-6498-5p	Px010731	526	18	-27.4	0.014317	413
pxy-miR-6498-5p	Px011383	531	18	-27.4	0.014553	445
pxy-miR-6498-5p	Px003178	579	18	-27.4	0.016869	531
pxy-miR-6498-5p	Px009103	595	18	-27.4	0.017662	569
pxy-miR-6498-5p	Px000136	599	18	-27.4	0.017861	399
pxy-miR-6498-5p	Px017428	741	18	-27.4	0.025298	367
pxy-miR-6498-5p	Px000295	793	18	-27.4	0.028167	117
pxy-miR-6498-5p	Px000038	898	18	-27.4	0.034149	126
pxy-miR-6498-5p	Px014204	944	18	-27.4	0.036839	219
pxy-miR-6498-5p	Px006485	1068	18	-27.4	0.044261	436
pxy-miR-6498-5p	Px014998	1079	18	-27.4	0.04493	843
pxy-miR-6498-5p	Px003328	1143	18	-27.4	0.048851	482
pxy-miR-6498-5p	Px001808	76	18	-27.3	0.000217	5
pxy-miR-6498-5p	Px011239	81	18	-27.3	0.000259	12
pxy-miR-6498-5p	Px000764	94	18	-27.3	0.000386	26
pxy-miR-6498-5p	Px000697	129	18	-27.3	0.000859	101
pxy-miR-6498-5p	Px000714	140	18	-27.3	0.001044	85
pxy-miR-6498-5p	Px007698	163	18	-27.3	0.001487	136
pxy-miR-6498-5p	Px000308	167	18	-27.3	0.001571	62
pxy-miR-6498-5p	Px003329	181	18	-27.3	0.001882	148
pxy-miR-6498-5p	Px013951	265	18	-27.3	0.00422	159
pxy-miR-6498-5p	Px013147	278	18	-27.3	0.004646	84
pxy-miR-6498-5p	Px013796	478	18	-27.3	0.012841	47
pxy-miR-6498-5p	Px005127	734	18	-27.3	0.026336	591
pxy-miR-6498-5p	Px000295	793	18	-27.3	0.029755	151
pxy-miR-6498-5p	Px011185	875	18	-27.3	0.034645	855
pxy-miR-6498-5p	Px017929	932	18	-27.3	0.038127	905
pxy-miR-6498-5p	Px008273	1029	18	-27.3	0.044183	784
pxy-miR-6498-5p	Px013253	1066	18	-27.3	0.04653	911
pxy-miR-6498-5p	Px006003	65	18	-27.2	0.00015	25
pxy-miR-6498-5p	Px000697	129	18	-27.2	0.00092	67
pxy-miR-6498-5p	Px007539	313	18	-27.2	0.006241	249
pxy-miR-6498-5p	Px016344	389	18	-27.2	0.009405	306
pxy-miR-6498-5p	Px003044	476	18	-27.2	0.013514	171
pxy-miR-6498-5p	Px000121	525	18	-27.2	0.016016	178
pxy-miR-6498-5p	Px008649	612	18	-27.2	0.020735	129
pxy-miR-6498-5p	Px015432	726	18	-27.2	0.027354	355
pxy-miR-6498-5p	Px007946	743	18	-27.2	0.028377	289
pxy-miR-6498-5p	Px011993	816	18	-27.2	0.032857	47
pxy-miR-6498-5p	Px011167	105	18	-27.1	0.000593	3
pxy-miR-6498-5p	Px010968	118	18	-27.1	0.000793	91
pxy-miR-6498-5p	Px011094	132	18	-27.1	0.001041	33
pxy-miR-6498-5p	Px011086	184	18	-27.1	0.002225	64
pxy-miR-6498-5p	Px005811	259	18	-27.1	0.004568	232
pxy-miR-6498-5p	Px008368	402	18	-27.1	0.010602	104
pxy-miR-6498-5p	Px015287	446	18	-27.1	0.012775	336
pxy-miR-6498-5p	Px013028	475	18	-27.1	0.014273	346
pxy-miR-6498-5p	Px013152	482	18	-27.1	0.014642	354
pxy-miR-6498-5p	Px004976	524	18	-27.1	0.016912	162
pxy-miR-6498-5p	Px004976	524	18	-27.1	0.016912	280
pxy-miR-6498-5p	Px001999	553	18	-27.1	0.018531	431
pxy-miR-6498-5p	Px007763	833	18	-27.1	0.035815	14
pxy-miR-6498-5p	Px002824	838	18	-27.1	0.036145	750
pxy-miR-6498-5p	Px006434	894	18	-27.1	0.039875	868
pxy-miR-6498-5p	Px013075	1040	18	-27.1	0.049879	917
pxy-miR-6498-5p	Px003535	54	18	-27	0.000101	1
pxy-miR-6498-5p	Px017743	82	18	-27	0.000334	20
pxy-miR-6498-5p	Px015744	204	18	-27	0.002969	1
pxy-miR-6498-5p	Px001215	268	18	-27	0.005209	17
pxy-miR-6498-5p	Px000312	353	18	-27	0.008862	122
pxy-miR-6498-5p	Px008291	399	18	-27	0.011101	366
pxy-miR-6498-5p	Px015414	423	18	-27	0.012332	58
pxy-miR-6498-5p	Px000565	478	18	-27	0.015298	243
pxy-miR-6498-5p	Px009951	490	18	-27	0.01597	58
pxy-miR-6498-5p	Px007482	639	18	-27	0.024914	340
pxy-miR-6498-5p	Px009550	657	18	-27	0.026059	39
pxy-miR-6498-5p	Px009910	658	18	-27	0.026123	47
pxy-miR-6498-5p	Px010722	725	18	-27	0.03049	322
pxy-miR-6498-5p	Px016984	776	18	-27	0.033909	161
pxy-miR-6498-5p	Px005718	849	18	-27	0.038926	790
pxy-miR-6498-5p	Px014612	862	18	-27	0.039832	324
pxy-miR-6498-5p	Px006889	987	18	-27	0.048726	392
pxy-miR-6498-5p	Px015848	104	18	-26.9	0.000666	15
pxy-miR-6498-5p	Px010506	123	18	-26.9	0.001008	55
pxy-miR-6498-5p	Px006987	193	18	-26.9	0.002813	44
pxy-miR-6498-5p	Px002728	386	18	-26.9	0.011096	285
pxy-miR-6498-5p	Px005152	407	18	-26.9	0.012212	373
pxy-miR-6498-5p	Px006379	600	18	-26.9	0.023786	583
pxy-miR-6498-5p	Px013382	634	18	-26.9	0.026021	192
pxy-miR-6498-5p	Px009910	658	18	-26.9	0.027628	345
pxy-miR-6498-5p	Px000350	678	18	-26.9	0.028983	266
pxy-miR-6498-5p	Px002256	924	18	-26.9	0.046637	266
pxy-miR-6498-5p	Px015393	939	18	-26.9	0.047759	372
pxy-miR-6498-5p	Px004856	51	18	-26.8	9.9e-05	18
pxy-miR-6498-5p	Px013581	170	18	-26.8	0.002278	84
pxy-miR-6498-5p	Px006275	190	18	-26.8	0.002904	109
pxy-miR-6498-5p	Px007423	278	18	-26.8	0.006345	40
pxy-miR-6498-5p	Px001302	355	18	-26.8	0.010107	91
pxy-miR-6498-5p	Px015788	387	18	-26.8	0.011836	211
pxy-miR-6498-5p	Px011960	395	18	-26.8	0.012282	353
pxy-miR-6498-5p	Px000121	525	18	-26.8	0.020169	122
pxy-miR-6498-5p	Px010290	585	18	-26.8	0.024149	73
pxy-miR-6498-5p	Px008574	599	18	-26.8	0.025103	416
pxy-miR-6498-5p	Px011625	679	18	-26.8	0.030716	64
pxy-miR-6498-5p	Px014865	62	18	-26.7	0.000191	41
pxy-miR-6498-5p	Px015038	105	18	-26.7	0.000786	58
pxy-miR-6498-5p	Px013416	106	18	-26.7	0.000805	14
pxy-miR-6498-5p	Px007049	109	18	-26.7	0.000863	71
pxy-miR-6498-5p	Px013237	124	18	-26.7	0.00118	1
pxy-miR-6498-5p	Px008540	166	18	-26.7	0.002309	51
pxy-miR-6498-5p	Px007142	274	18	-26.7	0.006564	159
pxy-miR-6498-5p	Px001724	275	18	-26.7	0.006611	164
pxy-miR-6498-5p	Px015347	350	18	-26.7	0.010459	181
pxy-miR-6498-5p	Px009484	428	18	-26.7	0.015036	391
pxy-miR-6498-5p	Px004287	513	18	-26.7	0.020548	108
pxy-miR-6498-5p	Px010318	515	18	-26.7	0.020684	344
pxy-miR-6498-5p	Px005017	72	18	-26.6	0.000314	18
pxy-miR-6498-5p	Px009399	85	18	-26.6	0.000491	6
pxy-miR-6498-5p	Px001875	93	18	-26.6	0.000621	7
pxy-miR-6498-5p	Px006755	149	18	-26.6	0.001938	92
pxy-miR-6498-5p	Px005083	281	18	-26.6	0.007338	205
pxy-miR-6498-5p	Px005185	313	18	-26.6	0.009022	275
pxy-miR-6498-5p	Px003834	324	18	-26.6	0.009628	244
pxy-miR-6498-5p	Px003631	483	18	-26.6	0.019658	46
pxy-miR-6498-5p	Px014515	494	18	-26.6	0.020425	402
pxy-miR-6498-5p	Px007029	606	18	-26.6	0.028643	411
pxy-miR-6498-5p	Px001362	607	18	-26.6	0.028719	107
pxy-miR-6498-5p	Px013453	623	18	-26.6	0.029947	500
pxy-miR-6498-5p	Px002426	626	18	-26.6	0.030178	47
pxy-miR-6498-5p	Px005934	643	18	-26.6	0.031498	150
pxy-miR-6498-5p	Px008469	724	18	-26.6	0.037944	22
pxy-miR-6498-5p	Px011733	755	18	-26.6	0.040474	274
pxy-miR-6498-5p	Px015848	104	18	-26.5	0.000884	50
pxy-miR-6498-5p	Px007196	187	18	-26.5	0.003414	33
pxy-miR-6498-5p	Px013974	272	18	-26.5	0.007331	183
pxy-miR-6498-5p	Px000057	279	18	-26.5	0.007702	143
pxy-miR-6498-5p	Px000057	279	18	-26.5	0.007702	230
pxy-miR-6498-5p	Px012482	456	18	-26.5	0.018884	428
pxy-miR-6498-5p	Px005399	500	18	-26.5	0.022088	29
pxy-miR-6498-5p	Px002205	556	18	-26.5	0.02635	69
pxy-miR-6498-5p	Px000722	604	18	-26.5	0.030144	364
pxy-miR-6498-5p	Px005150	632	18	-26.5	0.032411	231
pxy-miR-6498-5p	Px016029	769	18	-26.5	0.043963	212
pxy-miR-6498-5p	Px002029	794	18	-26.5	0.046141	451
pxy-miR-6498-5p	Px011918	76	18	-26.4	0.000422	4
pxy-miR-6498-5p	Px005679	94	18	-26.4	0.000736	72
pxy-miR-6498-5p	Px005531	118	18	-26.4	0.00129	23
pxy-miR-6498-5p	Px002644	162	18	-26.4	0.002671	90
pxy-miR-6498-5p	Px014458	173	18	-26.4	0.003084	75
pxy-miR-6498-5p	Px002364	175	18	-26.4	0.003162	59
pxy-miR-6498-5p	Px016793	183	18	-26.4	0.003481	144
pxy-miR-6498-5p	Px001680	196	18	-26.4	0.004026	126
pxy-miR-6498-5p	Px002500	293	18	-26.4	0.009003	64
pxy-miR-6498-5p	Px012605	313	18	-26.4	0.010199	223
pxy-miR-6498-5p	Px005987	355	18	-26.4	0.012869	215
pxy-miR-6498-5p	Px012902	389	18	-26.4	0.015171	253
pxy-miR-6498-5p	Px008767	392	18	-26.4	0.015379	193
pxy-miR-6498-5p	Px013822	406	18	-26.4	0.016364	309
pxy-miR-6498-5p	Px010369	438	18	-26.4	0.018681	234
pxy-miR-6498-5p	Px011037	440	18	-26.4	0.018828	388
pxy-miR-6498-5p	Px016831	702	18	-26.4	0.040397	61
pxy-miR-6498-5p	Px007674	729	18	-26.4	0.042809	281
pxy-miR-6498-5p	Px003890	733	18	-26.4	0.043168	3
pxy-miR-6498-5p	Px014749	754	18	-26.4	0.045065	427
pxy-miR-6498-5p	Px009487	156	18	-26.3	0.002627	133
pxy-miR-6498-5p	Px016181	156	18	-26.3	0.002627	76
pxy-miR-6498-5p	Px011485	171	18	-26.3	0.003213	70
pxy-miR-6498-5p	Px007485	302	18	-26.3	0.010141	53
pxy-miR-6498-5p	Px007485	302	18	-26.3	0.010141	112
pxy-miR-6498-5p	Px012836	336	18	-26.3	0.012365	122
pxy-miR-6498-5p	Px005625	353	18	-26.3	0.013531	87
pxy-miR-6498-5p	Px002710	375	18	-26.3	0.015087	243
pxy-miR-6498-5p	Px009152	388	18	-26.3	0.01603	75
pxy-miR-6498-5p	Px005152	407	18	-26.3	0.017439	337
pxy-miR-6498-5p	Px000290	415	18	-26.3	0.018043	260
pxy-miR-6498-5p	Px017503	426	18	-26.3	0.018883	38
pxy-miR-6498-5p	Px013966	507	18	-26.3	0.025375	57
pxy-miR-6498-5p	Px009026	561	18	-26.3	0.029963	399
pxy-miR-6498-5p	Px017431	594	18	-26.3	0.032853	208
pxy-miR-6498-5p	Px006757	596	18	-26.3	0.033031	456
pxy-miR-6498-5p	Px002767	627	18	-26.3	0.035802	613
pxy-miR-6498-5p	Px005239	64	18	-26.2	0.000305	14
pxy-miR-6498-5p	Px005237	64	18	-26.2	0.000305	14
pxy-miR-6498-5p	Px005240	64	18	-26.2	0.000305	14
pxy-miR-6498-5p	Px013682	101	18	-26.2	0.001016	65
pxy-miR-6498-5p	Px007211	106	18	-26.2	0.001145	23
pxy-miR-6498-5p	Px003813	151	18	-26.2	0.002613	57
pxy-miR-6498-5p	Px003264	170	18	-26.2	0.00339	35
pxy-miR-6498-5p	Px010719	173	18	-26.2	0.00352	30
[truncated: 3,243 more rows]
