# Supplementary material for: Global identification of microRNAs associated with chlorantraniliprole resistance in diamondback moth Plutella xylostella (L.)
Source: Sci Rep. 2017 Jan 18;7:40713. doi: 10.1038/srep40713 (PMC5241650; doi:10.1038/srep40713)
Supplement: Supplementary Dataset 7 [file srep40713-s8.xls]

## Sheet: S_vs_Z_miranda
Table S7: Target prediction of differentially expressed miRNAs between ZZ and CHS by using miRanda
miRNA	Target	Total Score	Total Energy	Length of miRNA	Length of 3'UTR	Positions
pxy-bantam-3p	Px016033	721	-78.27	22	5727	4781 4190 940 4865 4733
pxy-bantam-3p	Px011426	584	-64.45	22	4512	717 1523 2294 269
pxy-bantam-3p	Px017927	606	-62.11	22	5702	3056 4912 143 3157
pxy-bantam-3p	Px007234	456	-61.75	22	1026	877 153 256
pxy-bantam-3p	Px008498	444	-54.71	22	4338	2674 570 917
pxy-bantam-3p	Px004506	461	-51.84	22	3030	1327 2238 1087
pxy-bantam-3p	Px014254	448	-50.83	22	2848	2453 792 743
pxy-bantam-3p	Px005229	431	-48.9	22	2654	2573 1897 1325
pxy-bantam-3p	Px017995	438	-47.32	22	5310	3901 4874 5256
pxy-bantam-3p	Px017997	438	-47.32	22	5310	3901 4874 5256
pxy-bantam-3p	Px017996	438	-47.32	22	5310	3901 4874 5256
pxy-bantam-3p	Px004673	435	-47.11	22	4916	3452 1210 3642
pxy-bantam-3p	Px011091	430	-45.33	22	4294	1035 338 2932
pxy-bantam-3p	Px016905	442	-44.85	22	5783	2245 4149 3064
pxy-bantam-3p	Px010781	434	-44.85	22	1878	1361 1343 683
pxy-bantam-3p	Px006934	430	-44.74	22	8683	5352 6571 3209
pxy-bantam-3p	Px003760	436	-43.7	22	4004	2565 76 3701
pxy-bantam-3p	Px004074	292	-40.3	22	2126	1216 605
pxy-bantam-3p	Px003775	295	-39.75	22	3424	2289 1765
pxy-bantam-3p	Px012844	321	-39.51	22	1157	960 941
pxy-bantam-3p	Px007724	459	-38.86	22	2969	567 2269 1458
pxy-bantam-3p	Px008888	309	-37.89	22	4334	2838 3941
pxy-bantam-3p	Px010804	295	-37	22	1687	1552 1470
pxy-bantam-3p	Px015520	302	-36.93	22	4610	854 686
pxy-bantam-3p	Px008038	306	-36.92	22	4916	3545 1143
pxy-bantam-3p	Px005011	307	-36.78	22	879	246 588
pxy-bantam-3p	Px011008	318	-36.73	22	1444	780 6
pxy-bantam-3p	Px000138	297	-36.59	22	4888	134 2106
pxy-bantam-3p	Px002894	295	-36.47	22	7058	1117 125
pxy-bantam-3p	Px005248	286	-36.39	22	2636	1704 332
pxy-bantam-3p	Px002899	287	-35.77	22	2631	1882 2230
pxy-bantam-3p	Px007875	318	-35.66	22	6814	5370 6178
pxy-bantam-3p	Px005207	280	-35.46	22	4448	652 3116
pxy-bantam-3p	Px012611	300	-35.32	22	2141	275 1299
pxy-bantam-3p	Px017998	298	-34.88	22	4327	3066 4039
pxy-bantam-3p	Px013335	292	-34.6	22	1931	245 858
pxy-bantam-3p	Px013528	293	-34.36	22	3912	124 2415
pxy-bantam-3p	Px004035	300	-34.25	22	1018	269 671
pxy-bantam-3p	Px012415	301	-33.9	22	1123	1080 180
pxy-bantam-3p	Px017245	320	-33.77	22	2273	1858 727
pxy-bantam-3p	Px017161	306	-33.72	22	4453	2299 3229
pxy-bantam-3p	Px017162	306	-33.72	22	4357	2159 3089
pxy-bantam-3p	Px017928	299	-33.71	22	938	641 622
pxy-bantam-3p	Px007340	286	-33.52	22	3569	1912 2752
pxy-bantam-3p	Px004820	282	-33.12	22	2634	2365 958
pxy-bantam-3p	Px010962	291	-33.12	22	2270	651 610
pxy-bantam-3p	Px004640	288	-33.11	22	1692	359 1466
pxy-bantam-3p	Px013467	305	-32.86	22	2085	1466 661
pxy-bantam-3p	Px013466	305	-32.86	22	2075	1389 584
pxy-bantam-3p	Px015671	293	-32.73	22	4880	3051 1774
pxy-bantam-3p	Px013413	297	-32.46	22	3197	465 3055
pxy-bantam-3p	Px007374	299	-32.46	22	3511	2962 2419
pxy-bantam-3p	Px007373	299	-32.46	22	3004	2847 2304
pxy-bantam-3p	Px012868	295	-32.44	22	4808	1863 3531
pxy-bantam-3p	Px017767	285	-32.39	22	2596	453 2478
pxy-bantam-3p	Px003413	289	-32.33	22	6641	2379 556
pxy-bantam-3p	Px006401	285	-32.31	22	1655	355 654
pxy-bantam-3p	Px006400	285	-32.31	22	1484	355 654
pxy-bantam-3p	Px007317	283	-32.13	22	905	816 788
pxy-bantam-3p	Px013164	296	-32	22	1848	1663 372
pxy-bantam-3p	Px003112	304	-31.9	22	272	239 8
pxy-bantam-3p	Px016293	300	-31.7	22	1664	1190 1022
pxy-bantam-3p	Px014870	300	-31.46	22	1328	958 518
pxy-bantam-3p	Px008918	291	-31.38	22	2204	1080 1027
pxy-bantam-3p	Px002614	291	-31.35	22	2782	2472 2432
pxy-bantam-3p	Px006824	302	-31.31	22	1891	293 1135
pxy-bantam-3p	Px016921	302	-31.14	22	2698	404 1558
pxy-bantam-3p	Px015301	297	-31.14	22	1887	695 1181
pxy-bantam-3p	Px005097	295	-31.13	22	5154	1792 3387
pxy-bantam-3p	Px005090	295	-31.13	22	5154	1792 3387
pxy-bantam-3p	Px005098	295	-31.13	22	5080	1718 3313
pxy-bantam-3p	Px005095	295	-31.13	22	5154	1792 3387
pxy-bantam-3p	Px009991	284	-31.09	22	2049	1193 2015
pxy-bantam-3p	Px014410	292	-31.02	22	2305	1138 1259
pxy-bantam-3p	Px010646	282	-30.88	22	6164	3012 594
pxy-bantam-3p	Px010644	282	-30.88	22	5795	2592 174
pxy-bantam-3p	Px006268	297	-30.51	22	1169	550 855
pxy-bantam-3p	Px006638	287	-30.27	22	1312	585 1158
pxy-bantam-3p	Px016943	280	-30.23	22	1770	988 1590
pxy-bantam-3p	Px002454	295	-30.11	22	1115	344 91
pxy-bantam-3p	Px017277	299	-30.03	22	4054	3785 323
pxy-bantam-3p	Px001212	290	-29.88	22	3073	2667 1332
pxy-bantam-3p	Px000146	292	-29.87	22	5269	1821 2982
pxy-bantam-3p	Px004940	293	-29.87	22	2450	1437 497
pxy-bantam-3p	Px013817	289	-29.82	22	2767	527 1582
pxy-bantam-3p	Px013816	289	-29.82	22	3405	395 1450
pxy-bantam-3p	Px002286	293	-29.73	22	3530	1199 3151
pxy-bantam-3p	Px002285	293	-29.73	22	3368	256 2208
pxy-bantam-3p	Px002547	287	-29.72	22	2392	1739 374
pxy-bantam-3p	Px011614	286	-29.66	22	2174	627 939
pxy-bantam-3p	Px004670	296	-29.63	22	2072	504 895
pxy-bantam-3p	Px010174	304	-29.49	22	2077	1300 1379
pxy-bantam-3p	Px004621	293	-29.44	22	7449	4317 3575
pxy-bantam-3p	Px004622	293	-29.44	22	7028	3896 3154
pxy-bantam-3p	Px006800	293	-29.32	22	2050	539 1554
pxy-bantam-3p	Px007405	290	-29.28	22	7273	6240 1296
pxy-bantam-3p	Px007406	290	-29.28	22	7247	6613 1669
pxy-bantam-3p	Px010232	282	-29.26	22	3254	799 563
pxy-bantam-3p	Px003365	284	-29.23	22	2458	1576 2337
pxy-bantam-3p	Px003921	296	-29.2	22	2287	2191 682
pxy-bantam-3p	Px012813	285	-29.16	22	481	13 36
pxy-bantam-3p	Px006548	287	-29.01	22	676	589 152
pxy-bantam-3p	Px009556	286	-28.99	22	3406	1532 751
pxy-bantam-3p	Px008945	308	-28.8	22	2332	402 1247
pxy-bantam-3p	Px002065	281	-28.73	22	2104	1179 703
pxy-bantam-3p	Px017160	299	-28.73	22	2858	1423 205
pxy-bantam-3p	Px000691	298	-28.66	22	2815	756 1540
pxy-bantam-3p	Px013784	290	-28.59	22	4718	711 1440
pxy-bantam-3p	Px016480	281	-28.48	22	2885	2105 600
pxy-bantam-3p	Px005975	295	-28.41	22	2452	683 103
pxy-bantam-3p	Px016930	291	-28.32	22	3866	250 1259
pxy-bantam-3p	Px012353	300	-28.27	22	1718	185 1344
pxy-bantam-3p	Px013979	286	-28.25	22	3082	1763 2941
pxy-bantam-3p	Px007156	286	-27.98	22	1203	603 1039
pxy-bantam-3p	Px007975	300	-27.73	22	2352	236 2138
pxy-bantam-3p	Px003339	304	-27.73	22	1495	200 995
pxy-bantam-3p	Px003340	304	-27.73	22	1431	136 931
pxy-bantam-3p	Px012119	292	-27.69	22	951	203 619
pxy-bantam-3p	Px000156	292	-27.23	22	5059	785 4686
pxy-bantam-3p	Px017703	291	-27.19	22	2023	570 414
pxy-bantam-3p	Px005924	289	-26.82	22	2754	2523 1912
pxy-bantam-3p	Px003156	281	-26.72	22	1068	633 497
pxy-bantam-3p	Px003461	285	-26.35	22	2616	2051 1088
pxy-bantam-3p	Px014200	286	-26.23	22	617	518 361
pxy-bantam-3p	Px006828	298	-26.14	22	3964	41 998
pxy-bantam-3p	Px017213	150	-25.9	22	192	53
pxy-bantam-3p	Px006831	288	-25.89	22	1535	623 648
pxy-bantam-3p	Px010336	166	-25.82	22	1059	115
pxy-bantam-3p	Px002298	180	-25.73	22	893	577
pxy-bantam-3p	Px011293	284	-25.67	22	6557	1909 200
pxy-bantam-3p	Px011294	284	-25.67	22	6461	1939 230
pxy-bantam-3p	Px006693	143	-25.66	22	1487	43
pxy-bantam-3p	Px005902	156	-25.61	22	2340	1608
pxy-bantam-3p	Px017569	287	-25.55	22	1245	824 1132
pxy-bantam-3p	Px001144	284	-25.1	22	1099	1 562
pxy-bantam-3p	Px001795	301	-25.07	22	4125	1703 3769
pxy-bantam-3p	Px009947	292	-25.06	22	1745	302 372
pxy-bantam-3p	Px009946	292	-25.06	22	510	302 372
pxy-let-7-3P	Px003981	896	-70.29	22	5229	1650 5137 1666 1547 4610 544
pxy-let-7-3P	Px006802	423	-58.05	22	324	128 169 190
pxy-let-7-3P	Px006876	575	-56.21	22	5259	4988 3287 2726 3443
pxy-let-7-3P	Px003180	600	-54.08	22	6829	4255 1835 6216 1147
pxy-let-7-3P	Px003182	600	-54.08	22	6597	4015 1595 5976 907
pxy-let-7-3P	Px000377	616	-50.88	22	410	89 175 261 347
pxy-let-7-3P	Px004935	740	-48.59	22	3583	392 1294 1455 2926 1008
pxy-let-7-3P	Px007650	422	-48.59	22	7187	6443 870 6471
pxy-let-7-3P	Px003737	592	-47.65	22	5292	2271 2748 2609 4324
pxy-let-7-3P	Px017310	442	-47.11	22	3520	2982 3054 3259
pxy-let-7-3P	Px004131	599	-46.81	22	1186	911 387 243 953
pxy-let-7-3P	Px011076	592	-44.72	22	4150	1336 3781 4029 3772
pxy-let-7-3P	Px002897	575	-44.45	22	748	483 496 241 642
pxy-let-7-3P	Px008857	586	-44.4	22	4352	1414 638 1771 4212
pxy-let-7-3P	Px015911	437	-43.5	22	1912	471 1546 400
pxy-let-7-3P	Px010804	588	-43.26	22	1687	42 957 629 469
pxy-let-7-3P	Px002253	442	-42.36	22	2345	1744 1211 1048
pxy-let-7-3P	Px002703	567	-41.79	22	3991	177 2607 1334 2664
pxy-let-7-3P	Px004136	442	-40.19	22	617	521 566 475
pxy-let-7-3P	Px009480	570	-40.11	22	918	110 284 137 117
pxy-let-7-3P	Px005360	582	-39.6	22	3208	2571 610 2547 1574
pxy-let-7-3P	Px014407	437	-38.56	22	4116	1730 3251 1185
pxy-let-7-3P	Px015525	454	-38.5	22	11093	7563 2087 10712
pxy-let-7-3P	Px012118	451	-38.39	22	4594	3968 4239 3132
pxy-let-7-3P	Px005830	437	-38.06	22	7092	5655 3230 6823
pxy-let-7-3P	Px005905	430	-37.95	22	3487	1268 1072 2859
pxy-let-7-3P	Px002877	571	-37.52	22	4961	1918 1313 1 1735
pxy-let-7-3P	Px012583	287	-37.36	22	438	388 361
pxy-let-7-3P	Px011377	437	-37.22	22	1736	1170 332 909
pxy-let-7-3P	Px007189	437	-36.86	22	6983	1448 2608 3866
pxy-let-7-3P	Px008644	437	-36.68	22	4417	4371 3692 4356
pxy-let-7-3P	Px012883	301	-36.67	22	4510	3138 2250
pxy-let-7-3P	Px018011	281	-36.38	22	374	256 293
pxy-let-7-3P	Px002609	572	-36.15	22	2758	2572 42 202 581
pxy-let-7-3P	Px000396	450	-36.14	22	4018	1159 1296 3270
pxy-let-7-3P	Px003012	455	-36.11	22	4479	2434 3075 2639
pxy-let-7-3P	Px005686	427	-35.73	22	4581	323 231 702
pxy-let-7-3P	Px008038	439	-35.57	22	4916	78 4067 4565
pxy-let-7-3P	Px008835	439	-35.55	22	5544	103 475 4601
pxy-let-7-3P	Px014317	427	-35.55	22	10668	2237 9970 3919
pxy-let-7-3P	Px014790	442	-35.53	22	3587	1665 1695 216
pxy-let-7-3P	Px017144	463	-35.37	22	3973	349 1441 1362
pxy-let-7-3P	Px003984	312	-35.29	22	1460	15 333
pxy-let-7-3P	Px008512	289	-35.14	22	11870	2006 9407
pxy-let-7-3P	Px007053	312	-35.12	22	1440	423 501
pxy-let-7-3P	Px002680	292	-35.08	22	2417	91 1043
pxy-let-7-3P	Px014462	437	-34.99	22	2279	1668 1760 839
pxy-let-7-3P	Px005659	443	-34.86	22	3703	3070 3219 1083
pxy-let-7-3P	Px004895	439	-34.76	22	7285	4663 6763 6236
pxy-let-7-3P	Px000873	305	-34.69	22	3597	2195 555
pxy-let-7-3P	Px005757	437	-34.38	22	2596	968 657 424
pxy-let-7-3P	Px006074	437	-34.33	22	672	251 304 164
pxy-let-7-3P	Px014493	290	-34.32	22	1806	1203 769
pxy-let-7-3P	Px014817	443	-34.22	22	5003	2536 1042 2019
pxy-let-7-3P	Px012854	284	-33.26	22	1851	1327 271
pxy-let-7-3P	Px012035	447	-33.02	22	4120	3023 3154 2157
pxy-let-7-3P	Px014875	434	-32.95	22	2844	68 828 1573
pxy-let-7-3P	Px010418	290	-32.9	22	5309	2491 4495
pxy-let-7-3P	Px010181	443	-32.78	22	824	24 361 79
pxy-let-7-3P	Px008494	425	-32.67	22	1711	464 1 1478
pxy-let-7-3P	Px012567	451	-32.57	22	1900	1791 1250 1376
pxy-let-7-3P	Px010513	459	-32.54	22	1306	436 178 215
pxy-let-7-3P	Px015621	284	-32.53	22	2038	148 1649
pxy-let-7-3P	Px005549	283	-32.49	22	1322	1112 276
pxy-let-7-3P	Px002031	283	-32.41	22	1217	410 663
pxy-let-7-3P	Px014234	293	-32.28	22	1323	14 1174
pxy-let-7-3P	Px011957	444	-32.22	22	1355	561 1095 486
pxy-let-7-3P	Px012760	450	-32.21	22	3907	2736 3154 1723
pxy-let-7-3P	Px002562	293	-32.12	22	4729	2217 86
pxy-let-7-3P	Px008255	424	-31.98	22	2549	806 777 1011
pxy-let-7-3P	Px013164	303	-31.76	22	1848	109 1144
pxy-let-7-3P	Px006617	285	-31.5	22	3593	2373 2447
pxy-let-7-3P	Px003573	306	-31.38	22	2644	584 259
pxy-let-7-3P	Px001783	434	-31.3	22	5766	5204 4212 4607
pxy-let-7-3P	Px001782	434	-31.3	22	4771	4110 3118 3513
pxy-let-7-3P	Px010646	282	-31.16	22	6164	1230 747
pxy-let-7-3P	Px010644	282	-31.16	22	5795	810 327
pxy-let-7-3P	Px014844	423	-30.91	22	2174	1151 92 1515
pxy-let-7-3P	Px014006	431	-30.89	22	2378	196 1527 1918
pxy-let-7-3P	Px006431	433	-30.86	22	4295	1831 3808 1622
pxy-let-7-3P	Px009999	299	-30.7	22	3542	2458 3210
pxy-let-7-3P	Px006833	292	-30.68	22	1502	362 556
pxy-let-7-3P	Px002918	443	-30.66	22	6809	6608 747 1454
pxy-let-7-3P	Px005552	293	-30.58	22	5764	1429 5520
pxy-let-7-3P	Px008098	304	-30.54	22	3357	681 3119
pxy-let-7-3P	Px011188	438	-30.48	22	3577	938 2877 2423
pxy-let-7-3P	Px010412	293	-30.47	22	1915	42 931
pxy-let-7-3P	Px011778	431	-30.46	22	923	325 708 247
pxy-let-7-3P	Px017847	441	-30.4	22	2820	1562 144 2731
pxy-let-7-3P	Px001193	301	-30.36	22	10858	8444 3456
pxy-let-7-3P	Px007361	286	-29.91	22	2771	37 1597
pxy-let-7-3P	Px010958	432	-29.86	22	3013	1288 1740 2264
pxy-let-7-3P	Px014316	289	-29.75	22	6609	6296 4932
pxy-let-7-3P	Px005181	298	-29.61	22	2257	1494 923
pxy-let-7-3P	Px012828	296	-29.46	22	3280	1513 2147
pxy-let-7-3P	Px005930	302	-29.38	22	2514	1793 2344
pxy-let-7-3P	Px009206	426	-29.38	22	1421	93 569 484
pxy-let-7-3P	Px000230	432	-29.34	22	629	403 452 572
pxy-let-7-3P	Px004686	444	-29.29	22	3624	1190 2277 1051
pxy-let-7-3P	Px004687	444	-29.29	22	3540	1106 2193 967
pxy-let-7-3P	Px005923	287	-29.29	22	4338	4053 3775
pxy-let-7-3P	Px000627	286	-29.23	22	4449	1348 3581
pxy-let-7-3P	Px008898	309	-29.01	22	4301	1893 2824
pxy-let-7-3P	Px014647	286	-28.72	22	2562	504 896
pxy-let-7-3P	Px012631	297	-28.68	22	3679	2962 1113
pxy-let-7-3P	Px005473	287	-28.66	22	1566	533 481
pxy-let-7-3P	Px010177	302	-28.64	22	2857	2329 2761
pxy-let-7-3P	Px013558	285	-28.62	22	2810	1222 740
pxy-let-7-3P	Px001072	423	-28.53	22	7429	7279 2089 7349
pxy-let-7-3P	Px001071	423	-28.53	22	7860	7710 2520 7780
pxy-let-7-3P	Px005328	310	-28.46	22	3909	315 1395
pxy-let-7-3P	Px002000	313	-28.42	22	677	62 637
pxy-let-7-3P	Px010103	295	-28.41	22	586	32 269
pxy-let-7-3P	Px008231	436	-28.4	22	2611	1593 2413 2376
pxy-let-7-3P	Px017931	441	-28.27	22	4937	1021 1940 733
pxy-let-7-3P	Px015376	300	-28.15	22	1629	628 1439
pxy-let-7-3P	Px001101	445	-28.15	22	2693	2295 1324 45
pxy-let-7-3P	Px004872	296	-28.13	22	3089	465 1087
pxy-let-7-3P	Px002828	285	-28.13	22	3551	135 1746
pxy-let-7-3P	Px004871	296	-28.13	22	3089	465 1087
pxy-let-7-3P	Px004462	290	-28.09	22	1663	657 706
pxy-let-7-3P	Px006650	304	-28.09	22	5052	1594 4317
pxy-let-7-3P	Px012679	289	-27.92	22	1980	718 1190
pxy-let-7-3P	Px012994	443	-27.86	22	3153	842 2959 2895
pxy-let-7-3P	Px005118	308	-27.77	22	1151	837 1053
pxy-let-7-3P	Px014095	296	-27.59	22	4475	2552 3198
pxy-let-7-3P	Px013823	299	-27.47	22	5246	2829 2105
pxy-let-7-3P	Px006191	433	-27.28	22	2116	975 1071 1229
pxy-let-7-3P	Px011644	296	-27.21	22	2515	261 1107
pxy-let-7-3P	Px004216	429	-27.19	22	4516	2937 3018 3084
pxy-let-7-3P	Px011637	299	-27.15	22	2806	1835 130
pxy-let-7-3P	Px003559	441	-27.07	22	3132	1107 864 716
pxy-let-7-3P	Px004525	284	-27.01	22	607	373 178
pxy-let-7-3P	Px014820	286	-27	22	4883	2791 1525
pxy-let-7-3P	Px010918	426	-26.9	22	2184	269 643 1628
pxy-let-7-3P	Px015679	292	-26.88	22	1706	1582 1602
pxy-let-7-3P	Px012453	282	-26.87	22	1393	628 159
pxy-let-7-3P	Px010029	304	-26.74	22	3232	1365 1167
pxy-let-7-3P	Px017346	452	-26.66	22	1995	1402 1586 478
pxy-let-7-3P	Px003881	439	-26.62	22	4239	661 469 1869
pxy-let-7-3P	Px012738	303	-26.53	22	1691	1155 115
pxy-let-7-3P	Px015514	158	-26.43	22	958	791
pxy-let-7-3P	Px004586	289	-26.42	22	2268	2173 792
pxy-let-7-3P	Px001760	293	-26.34	22	2175	1820 926
pxy-let-7-3P	Px005164	301	-26.34	22	2115	1548 670
pxy-let-7-3P	Px006706	287	-26.33	22	1426	398 1198
pxy-let-7-3P	Px007154	288	-26.32	22	825	624 750
pxy-let-7-3P	Px017285	287	-26.29	22	2036	656 159
pxy-let-7-3P	Px011346	289	-26.21	22	1973	1492 832
pxy-let-7-3P	Px012127	298	-26.19	22	6022	536 5784
pxy-let-7-3P	Px002051	300	-26.11	22	2161	1975 184
pxy-let-7-3P	Px002052	300	-26.11	22	2094	2071 280
pxy-let-7-3P	Px006960	282	-26.09	22	4109	974 3615
pxy-let-7-3P	Px011385	308	-26.03	22	1672	76 406
pxy-let-7-3P	Px017435	282	-25.92	22	1027	663 232
pxy-let-7-3P	Px004809	281	-25.85	22	6494	78 1219
pxy-let-7-3P	Px009051	312	-25.83	22	3909	2892 1446
pxy-let-7-3P	Px017606	281	-25.82	22	2448	134 737
pxy-let-7-3P	Px000127	281	-25.71	22	2807	574 957
pxy-let-7-3P	Px008951	283	-25.67	22	1905	493 312
pxy-let-7-3P	Px011426	456	-25.59	22	4512	3629 1190 3774
pxy-let-7-3P	Px016665	141	-25.47	22	1111	110
pxy-let-7-3P	Px007550	294	-25.33	22	2606	2491 849
pxy-let-7-3P	Px007549	294	-25.33	22	3096	2720 1078
pxy-let-7-3P	Px010422	282	-25.28	22	8856	1857 5071
pxy-let-7-3P	Px010035	299	-25.24	22	5523	4670 217
pxy-let-7-3P	Px005906	290	-25.23	22	2030	1426 1230
pxy-let-7-3P	Px006795	425	-25.16	22	3614	1920 1984 3508
pxy-let-7-3P	Px012591	433	-25.15	22	2032	1243 296 928
pxy-let-7-3P	Px001723	302	-25.1	22	3155	2567 2483
pxy-let-7-3P	Px012718	284	-25.03	22	6503	4896 3457
pxy-let-7-3P	Px008657	1217	-147.72	20	5543	3111 27 290 2984 3482 121 3571 4764
pxy-let-7-3P	Px006637	1070	-129.03	20	4439	3765 3071 316 342 444 1742 4196
pxy-let-7-3P	Px002066	581	-69.45	20	6324	6093 1816 5291 4961
pxy-let-7-3P	Px013752	435	-62.17	20	1798	1383 277 189
pxy-let-7-3P	Px016129	445	-61.4	20	2276	754 290 310
pxy-let-7-3P	Px007769	439	-60.3	20	6613	5903 1691 5392
pxy-let-7-3P	Px015677	576	-57.24	20	5157	587 1033 497 714
pxy-let-7-3P	Px013353	439	-57.12	20	8026	3323 312 497
pxy-let-7-3P	Px002614	438	-53.15	20	2782	2415 836 1531
pxy-let-7-3P	Px009189	440	-51.46	20	3236	876 2501 3113
pxy-let-7-3P	Px017162	428	-51.01	20	4357	2076 4322 3775
pxy-let-7-3P	Px010646	440	-50.9	20	6164	5673 4903 4925
pxy-let-7-3P	Px010644	440	-50.9	20	5795	5253 4483 4505
pxy-let-7-3P	Px010645	440	-50.9	20	4985	4443 3673 3695
pxy-let-7-3P	Px006808	436	-49.31	20	3875	2640 433 975
pxy-let-7-3P	Px006807	436	-49.31	20	3977	2742 535 1077
pxy-let-7-3P	Px015337	433	-48.76	20	5920	935 973 5767
pxy-let-7-3P	Px011063	430	-48.36	20	3234	3045 1088 1108
pxy-let-7-3P	Px013183	323	-47.66	20	3062	1358 2050
pxy-let-7-3P	Px012899	431	-47.35	20	833	777 458 474
pxy-let-7-3P	Px016921	429	-46.5	20	2698	171 840 1321
pxy-let-7-3P	Px000447	296	-45.02	20	5638	5119 4433
pxy-let-7-3P	Px007070	307	-43.04	20	4137	3563 1511
pxy-let-7-3P	Px016133	305	-42.69	20	2342	1530 1689
pxy-let-7-3P	Px011385	288	-42.51	20	1672	982 1526
pxy-let-7-3P	Px004734	320	-42.19	20	5318	966 2030
pxy-let-7-3P	Px010306	291	-41.47	20	1320	990 224
pxy-let-7-3P	Px001259	281	-41.17	20	6110	319 3817
pxy-let-7-3P	Px002972	280	-41.13	20	2072	683 787
pxy-let-7-3P	Px002973	280	-41.13	20	2001	1243 1347
pxy-let-7-3P	Px005905	299	-41.05	20	3487	2873 3398
pxy-let-7-3P	Px013847	286	-39.63	20	1706	8 1416
pxy-let-7-3P	Px000992	316	-39.54	20	2232	906 1697
pxy-let-7-3P	Px009481	294	-39.46	20	2992	2816 2201
pxy-let-7-3P	Px011544	284	-39.4	20	2266	872 885
pxy-let-7-3P	Px006734	284	-39.16	20	1467	1047 696
pxy-let-7-3P	Px013979	298	-39.1	20	3082	2583 2489
pxy-let-7-3P	Px006114	292	-39.09	20	1260	142 180
pxy-let-7-3P	Px003354	300	-38.54	20	1609	1520 1582
pxy-let-7-3P	Px004154	297	-38.53	20	2196	242 450
pxy-let-7-3P	Px011335	303	-37.54	20	5087	154 653
pxy-let-7-3P	Px006224	290	-37.52	20	4771	986 1945
pxy-let-7-3P	Px001382	292	-37.23	20	3401	2889 2333
pxy-let-7-3P	Px010062	288	-37.17	20	3919	2016 2894
pxy-let-7-3P	Px010451	296	-36.97	20	1316	297 550
pxy-let-7-3P	Px016818	282	-36.59	20	962	561 55
pxy-let-7-3P	Px011835	298	-36.58	20	2303	393 1404
pxy-let-7-3P	Px011836	298	-36.58	20	3472	1315 2326
pxy-let-7-3P	Px010696	288	-36.47	20	1157	993 666
pxy-let-7-3P	Px008940	287	-36.45	20	2921	1165 2151
pxy-let-7-3P	Px002158	294	-36.45	20	3029	756 881
pxy-let-7-3P	Px012706	292	-36.15	20	4800	467 1259
pxy-let-7-3P	Px008100	305	-36.06	20	2459	421 1376
pxy-let-7-3P	Px014634	285	-35.89	20	4482	186 3418
pxy-let-7-3P	Px004643	289	-35.69	20	2372	648 884
pxy-let-7-3P	Px006097	296	-35.57	20	4228	248 4104
pxy-let-7-3P	Px006098	296	-35.57	20	4841	866 4722
pxy-let-7-3P	Px002501	294	-35.51	20	1526	139 597
pxy-let-7-3P	Px005631	284	-35.14	20	2250	293 2162
pxy-let-7-3P	Px009392	296	-35	20	3757	1650 2416
pxy-let-7-3P	Px008675	281	-34.92	20	2980	1188 1551
pxy-let-7-3P	Px008674	281	-34.92	20	3114	1322 1685
pxy-let-7-3P	Px008673	281	-34.92	20	3114	1322 1685
pxy-let-7-3P	Px011314	285	-34.86	20	5745	2422 5340
pxy-let-7-3P	Px016175	296	-34.8	20	3992	3933 11
pxy-let-7-3P	Px000051	290	-34.77	20	2841	584 1617
pxy-let-7-3P	Px000052	290	-34.77	20	3496	1220 2253
pxy-let-7-3P	Px008464	286	-34.74	20	2328	1808 1448
pxy-let-7-3P	Px010229	309	-34.47	20	2231	484 2085
pxy-let-7-3P	Px011453	287	-34.38	20	434	267 279
pxy-let-7-3P	Px007717	299	-34.26	20	5647	1271 1004
pxy-let-7-3P	Px015412	286	-34.2	20	3380	1850 728
pxy-let-7-3P	Px003793	293	-33.81	20	1869	39 986
pxy-let-7-3P	Px010272	292	-33.76	20	2244	12 504
pxy-let-7-3P	Px007782	298	-33.64	20	6041	700 5269
pxy-let-7-3P	Px000712	282	-33.51	20	1166	972 286
pxy-let-7-3P	Px012799	283	-33.49	20	2408	2384 1083
pxy-let-7-3P	Px007470	284	-33.38	20	272	56 113
pxy-let-7-3P	Px002680	284	-33.17	20	2417	1883 939
pxy-let-7-3P	Px015142	294	-33.07	20	2797	2385 2369
pxy-let-7-3P	Px017784	287	-32.96	20	3517	2192 1367
pxy-let-7-3P	Px012147	286	-32.92	20	4399	1490 1798
pxy-let-7-3P	Px010001	303	-32.89	20	1763	182 1553
pxy-let-7-3P	Px017847	300	-32.82	20	2820	2034 181
pxy-let-7-3P	Px002399	305	-32.81	20	3947	3697 1182
pxy-let-7-3P	Px014946	280	-32.54	20	6983	1812 1971
pxy-let-7-3P	Px005075	283	-32.53	20	3834	1095 2270
pxy-let-7-3P	Px014316	292	-32.49	20	6609	3253 5990
pxy-let-7-3P	Px010035	295	-32.46	20	5523	3590 1317
pxy-let-7-3P	Px001627	290	-32.01	20	5952	2914 2397
pxy-let-7-3P	Px015879	293	-31.96	20	2759	2544 885
pxy-let-7-3P	Px012005	283	-31.79	20	3808	1461 133
pxy-let-7-3P	Px017161	286	-31.62	20	4453	2216 3915
pxy-let-7-3P	Px004568	293	-31.54	20	3317	3102 1529
pxy-let-7-3P	Px011309	286	-31.52	20	2124	300 1454
pxy-let-7-3P	Px011308	286	-31.52	20	2556	1 1155
pxy-let-7-3P	Px007202	290	-31.41	20	2951	1156 2100
pxy-let-7-3P	Px003599	284	-31.4	20	3638	234 217
pxy-let-7-3P	Px017989	292	-31.23	20	2799	640 2267
pxy-let-7-3P	Px010475	286	-31.04	20	826	264 200
pxy-let-7-3P	Px015036	284	-30.87	20	3537	347 3288
pxy-let-7-3P	Px008272	284	-30.52	20	3526	352 3289
pxy-let-7-3P	Px007885	296	-30.45	20	7646	2245 4265
pxy-let-7-3P	Px003385	289	-30.37	20	2771	785 1294
pxy-let-7-3P	Px007386	290	-30.03	20	3317	3176 2628
pxy-let-7-3P	Px008993	289	-29.81	20	2115	134 1653
pxy-let-7-3P	Px016091	300	-29.71	20	4730	3819 2775
pxy-let-7-3P	Px012257	282	-29.17	20	2996	1675 1695
pxy-let-7-3P	Px006268	290	-28.67	20	1169	194 680
pxy-let-7-3P	Px012127	290	-28.59	20	6022	2445 2245
pxy-let-7-3P	Px001266	286	-27.26	20	2581	638 210
pxy-let-7-3P	Px018005	282	-27.21	20	2759	219 2142
pxy-let-7-3P	Px011036	155	-26.28	20	2256	533
pxy-let-7-3P	Px011037	155	-26.28	20	440	194
pxy-let-7-3P	Px012601	141	-25.73	20	209	111
pxy-let-7-3P	Px012602	141	-25.73	20	209	111
pxy-let-7-3P	Px008109	173	-25.68	20	1392	907
pxy-let-7-3P	Px010029	286	-25.55	20	3232	130 1114
pxy-let-7-3P	Px006875	150	-25.3	20	2538	79
pxy-let-7-3P	Px009483	144	-25.26	20	1151	10
pxy-miR-100-5p	Px014317	438	-63.76	23	10668	2532 7073 664
pxy-miR-100-5p	Px000710	435	-58.71	23	4836	4206 57 4284
pxy-miR-100-5p	Px002150	330	-47.5	23	262	148 21
pxy-miR-100-5p	Px003431	288	-46.72	23	1646	1233 547
pxy-miR-100-5p	Px003432	288	-46.72	23	1819	1387 701
pxy-miR-100-5p	Px004943	291	-42.4	23	3773	430 3303
pxy-miR-100-5p	Px004944	291	-42.4	23	3693	350 3223
pxy-miR-100-5p	Px007540	447	-41.82	23	803	674 773 722
pxy-miR-100-5p	Px005328	284	-41.46	23	3909	3573 1252
pxy-miR-100-5p	Px013461	298	-41.42	23	1824	1174 152
pxy-miR-100-5p	Px012521	308	-40.88	23	2584	269 1889
pxy-miR-100-5p	Px000138	287	-40.2	23	4888	354 3205
pxy-miR-100-5p	Px007187	304	-39.85	23	1790	570 844
pxy-miR-100-5p	Px011790	308	-39.82	23	2880	2282 659
pxy-miR-100-5p	Px017927	309	-39.13	23	5702	5317 5492
pxy-miR-100-5p	Px016415	296	-38.15	23	1234	573 852
pxy-miR-100-5p	Px009139	291	-37.04	23	2460	2264 2150
pxy-miR-100-5p	Px004261	305	-36.73	23	4740	2176 4461
pxy-miR-100-5p	Px003571	293	-35.52	23	2684	2607 1682
pxy-miR-100-5p	Px007042	284	-34.6	23	6844	457 777
pxy-miR-100-5p	Px007041	284	-34.6	23	4568	544 864
pxy-miR-100-5p	Px006886	292	-34.44	23	7535	7273 3439
pxy-miR-100-5p	Px008773	298	-34.16	23	2996	1189 1357
pxy-miR-100-5p	Px013062	290	-32.9	23	2830	2116 313
pxy-miR-100-5p	Px014981	301	-30.96	23	7640	2216 268
pxy-miR-100-5p	Px003365	147	-30.3	23	2458	938
pxy-miR-100-5p	Px006604	159	-30.01	23	2622	1916
pxy-miR-100-5p	Px007179	161	-29.91	23	2788	1444
pxy-miR-100-5p	Px012185	140	-29.71	23	3968	3705
pxy-miR-100-5p	Px000733	307	-29.51	23	1873	799 778
pxy-miR-100-5p	Px012817	173	-28.2	23	1675	217
pxy-miR-100-5p	Px012816	173	-28.2	23	1822	364
pxy-miR-100-5p	Px008364	291	-28.11	23	4620	2237 1203
pxy-miR-100-5p	Px013988	291	-27.92	23	6895	4206 1821
pxy-miR-100-5p	Px009858	144	-27.9	23	4244	864
pxy-miR-100-5p	Px009857	144	-27.9	23	4009	321
pxy-miR-100-5p	Px013707	153	-27.7	23	405	349
pxy-miR-100-5p	Px007650	163	-27.35	23	7187	64
pxy-miR-100-5p	Px004390	147	-26.59	23	538	514
pxy-miR-100-5p	Px003529	290	-25.67	23	3035	965 1884
pxy-miR-100-5p	Px002273	151	-25.61	23	1967	1283
pxy-miR-100-5p	Px011003	144	-25.47	23	133	11
pxy-miR-100-5p	Px006722	144	-25.21	23	3908	2115
pxy-miR-100-5p	Px006603	159	-25.13	23	1621	623
pxy-miR-100-5p	Px002713	145	-25.09	23	5168	4671
pxy-miR-11-3p	Px013880	715	-72.07	22	4892	2394 1196 402 539 1640
pxy-miR-11-3p	Px001937	579	-63.47	22	2306	850 1080 257 813
pxy-miR-11-3p	Px001938	579	-63.47	22	3291	2341 2571 1748 2304
pxy-miR-11-3p	Px013879	573	-62.36	22	4668	1973 775 118 1219
pxy-miR-11-3p	Px006874	583	-60.74	22	3182	2568 1284 1959 2873
pxy-miR-11-3p	Px012387	425	-58.01	22	2172	647 285 1283
pxy-miR-11-3p	Px001383	441	-54.93	22	9001	2122 667 877
pxy-miR-11-3p	Px004579	453	-53.4	22	4403	981 524 3214
pxy-miR-11-3p	Px017456	446	-50.47	22	1069	951 993 99
pxy-miR-11-3p	Px016091	439	-49.53	22	4730	364 2263 918
pxy-miR-11-3p	Px007570	457	-48.72	22	3194	970 1508 288
pxy-miR-11-3p	Px009851	602	-48.17	22	4584	189 1637 2345 2359
pxy-miR-11-3p	Px002503	426	-47.8	22	2883	2742 1149 190
pxy-miR-11-3p	Px001055	461	-47.55	22	1862	1 1652 146
pxy-miR-11-3p	Px011845	442	-46.86	22	2252	944 736 1325
pxy-miR-11-3p	Px016480	429	-46.82	22	2885	2304 2323 2101
pxy-miR-11-3p	Px008657	585	-46.5	22	5543	5239 649 5320 2156
pxy-miR-11-3p	Px007053	445	-46.49	22	1440	459 1421 1294
pxy-miR-11-3p	Px008741	442	-45.18	22	5024	2657 3751 1917
pxy-miR-11-3p	Px005747	433	-44.17	22	3067	1091 1963 2439
pxy-miR-11-3p	Px006210	432	-43.6	22	2866	2007 337 2338
pxy-miR-11-3p	Px009232	290	-42.08	22	1492	692 502
pxy-miR-11-3p	Px005384	299	-42.05	22	2892	2433 228
pxy-miR-11-3p	Px005383	299	-42.05	22	2738	2276 71
pxy-miR-11-3p	Px004744	319	-41.24	22	1474	917 1199
pxy-miR-11-3p	Px004743	319	-41.24	22	1282	415 697
pxy-miR-11-3p	Px000059	435	-41.18	22	1863	109 1833 188
pxy-miR-11-3p	Px008341	311	-41.06	22	2484	1779 1342
pxy-miR-11-3p	Px011019	303	-40.95	22	3753	3464 432
pxy-miR-11-3p	Px013280	319	-40.93	22	1987	1236 1255
pxy-miR-11-3p	Px007560	462	-40.8	22	2816	2149 1965 2725
pxy-miR-11-3p	Px016531	313	-40.49	22	977	256 240
pxy-miR-11-3p	Px001797	438	-40.32	22	2493	864 1440 1597
pxy-miR-11-3p	Px009856	437	-40.16	22	4057	1796 1736 849
pxy-miR-11-3p	Px014572	434	-40	22	2168	1692 724 487
pxy-miR-11-3p	Px003506	315	-40	22	1113	534 807
pxy-miR-11-3p	Px010676	318	-39.29	22	1703	512 302
pxy-miR-11-3p	Px004435	310	-39.26	22	1956	1135 1370
pxy-miR-11-3p	Px004434	310	-39.26	22	2881	1032 1267
pxy-miR-11-3p	Px015677	303	-38.89	22	5157	134 510
pxy-miR-11-3p	Px014940	439	-38.67	22	5745	5432 429 5126
pxy-miR-11-3p	Px002034	311	-38.55	22	3151	2296 1856
pxy-miR-11-3p	Px000177	293	-38.55	22	2758	1940 79
pxy-miR-11-3p	Px009833	300	-38.32	22	4224	3712 2506
pxy-miR-11-3p	Px009832	300	-38.32	22	2478	1405 199
pxy-miR-11-3p	Px014957	471	-38.29	22	1307	264 307 386
pxy-miR-11-3p	Px002333	303	-38.21	22	2207	105 702
pxy-miR-11-3p	Px003559	297	-37.78	22	3132	2637 454
pxy-miR-11-3p	Px016508	294	-37.75	22	2361	2250 2220
pxy-miR-11-3p	Px016509	294	-37.75	22	2033	1924 1894
pxy-miR-11-3p	Px016585	317	-37.54	22	5403	156 4074
pxy-miR-11-3p	Px012546	284	-37.52	22	2307	1791 2131
pxy-miR-11-3p	Px007342	302	-37.11	22	4801	39 1518
pxy-miR-11-3p	Px006937	299	-37.11	22	2552	2412 385
pxy-miR-11-3p	Px005328	294	-36.91	22	3909	1446 2065
pxy-miR-11-3p	Px001627	451	-36.85	22	5952	4573 539 2162
pxy-miR-11-3p	Px004392	290	-36.81	22	2512	1539 1626
pxy-miR-11-3p	Px011078	300	-36.47	22	1966	1110 1
pxy-miR-11-3p	Px013788	303	-36.3	22	3253	662 507
pxy-miR-11-3p	Px013787	303	-36.3	22	3588	997 842
pxy-miR-11-3p	Px006457	289	-35.99	22	3742	2897 44
pxy-miR-11-3p	Px002286	287	-35.98	22	3530	14 1304
pxy-miR-11-3p	Px010644	299	-35.83	22	5795	5760 4070
pxy-miR-11-3p	Px010645	299	-35.83	22	4985	4950 3260
pxy-miR-11-3p	Px013268	286	-35.82	22	3474	2572 622
pxy-miR-11-3p	Px002020	287	-35.61	22	1140	805 1010
pxy-miR-11-3p	Px006828	310	-35.58	22	3964	3718 2659
pxy-miR-11-3p	Px003159	292	-35.32	22	6183	301 5728
pxy-miR-11-3p	Px003774	302	-35.24	22	2426	1536 133
pxy-miR-11-3p	Px014317	290	-34.26	22	10668	6576 1767
pxy-miR-11-3p	Px012127	302	-34.14	22	6022	1836 2258
pxy-miR-11-3p	Px001354	308	-34	22	8579	5443 4360
pxy-miR-11-3p	Px016472	290	-33.99	22	2535	1917 568
pxy-miR-11-3p	Px013292	287	-33.78	22	1957	922 420
pxy-miR-11-3p	Px008903	291	-33.76	22	3637	1106 1368
pxy-miR-11-3p	Px002045	311	-33.74	22	979	732 422
pxy-miR-11-3p	Px016033	284	-33.65	22	5727	149 1590
pxy-miR-11-3p	Px007731	297	-33.2	22	2794	1897 2490
pxy-miR-11-3p	Px008898	290	-33.09	22	4301	2748 3880
pxy-miR-11-3p	Px005596	297	-33.09	22	3663	859 1086
pxy-miR-11-3p	Px007892	308	-33.03	22	4381	1160 3872
pxy-miR-11-3p	Px007362	291	-32.94	22	3033	2356 1468
pxy-miR-11-3p	Px003761	292	-32.92	22	2151	48 2118
pxy-miR-11-3p	Px008293	316	-32.82	22	1985	1608 993
pxy-miR-11-3p	Px003353	296	-32.81	22	851	662 46
pxy-miR-11-3p	Px000069	298	-32.74	22	1241	1099 1218
pxy-miR-11-3p	Px008991	289	-32.46	22	1539	849 251
pxy-miR-11-3p	Px009045	303	-32.46	22	5773	1654 1315
pxy-miR-11-3p	Px012706	291	-32.42	22	4800	2118 4183
pxy-miR-11-3p	Px002217	286	-32.35	22	1746	630 1013
pxy-miR-11-3p	Px011935	288	-32.18	22	1783	1 496
pxy-miR-11-3p	Px014385	298	-32.07	22	1236	489 839
pxy-miR-11-3p	Px017217	290	-32.06	22	615	461 493
pxy-miR-11-3p	Px018003	303	-32.04	22	2727	583 1808
pxy-miR-11-3p	Px001070	283	-31.94	22	1638	823 66
pxy-miR-11-3p	Px007173	287	-31.86	22	3198	1165 516
pxy-miR-11-3p	Px006375	296	-31.84	22	1765	19 1031
pxy-miR-11-3p	Px006376	296	-31.84	22	1602	115 1127
pxy-miR-11-3p	Px018004	287	-31.77	22	3035	2108 584
pxy-miR-11-3p	Px005960	291	-31.75	22	3876	3845 2610
pxy-miR-11-3p	Px002399	294	-31.66	22	3947	670 249
pxy-miR-11-3p	Px008044	283	-31.41	22	3291	341 1357
pxy-miR-11-3p	Px008043	283	-31.41	22	3450	446 1462
pxy-miR-11-3p	Px002534	289	-31.41	22	1637	60 508
pxy-miR-11-3p	Px011143	285	-31.36	22	2429	101 82
pxy-miR-11-3p	Px012027	304	-31.36	22	3670	1073 1865
pxy-miR-11-3p	Px009182	289	-31.31	22	3641	3395 1999
pxy-miR-11-3p	Px016132	293	-31.22	22	1315	1070 60
pxy-miR-11-3p	Px010673	286	-31.17	22	1583	643 1513
pxy-miR-11-3p	Px005686	297	-31.14	22	4581	2112 1551
pxy-miR-11-3p	Px008742	296	-31.07	22	1899	1485 745
pxy-miR-11-3p	Px014452	293	-30.84	22	3843	784 651
pxy-miR-11-3p	Px001857	142	-30.8	22	311	110
pxy-miR-11-3p	Px012970	300	-30.71	22	2168	66 779
pxy-miR-11-3p	Px005123	297	-30.6	22	4302	366 1188
pxy-miR-11-3p	Px012283	302	-30.52	22	2456	1024 588
pxy-miR-11-3p	Px004354	285	-30.49	22	2630	1403 443
pxy-miR-11-3p	Px011323	289	-30.48	22	1757	997 19
pxy-miR-11-3p	Px011324	289	-30.48	22	1561	1085 107
pxy-miR-11-3p	Px003960	295	-30.25	22	3447	249 3136
pxy-miR-11-3p	Px007610	286	-30.15	22	2319	933 2208
pxy-miR-11-3p	Px007609	286	-30.15	22	3673	786 2061
pxy-miR-11-3p	Px005008	297	-30.05	22	5056	3768 1704
pxy-miR-11-3p	Px006177	288	-30.04	22	4016	1758 3944
pxy-miR-11-3p	Px012013	296	-30.01	22	2442	640 1559
pxy-miR-11-3p	Px012664	298	-29.91	22	2158	1117 1673
pxy-miR-11-3p	Px003472	291	-29.73	22	2607	877 38
pxy-miR-11-3p	Px015067	291	-29.73	22	2667	963 123
pxy-miR-11-3p	Px012994	286	-29.68	22	3153	2483 1552
pxy-miR-11-3p	Px004285	294	-29.68	22	2253	969 897
pxy-miR-11-3p	Px010483	295	-29.64	22	2174	805 1248
pxy-miR-11-3p	Px011869	292	-29.5	22	1124	714 925
pxy-miR-11-3p	Px011547	295	-29.45	22	1841	22 206
pxy-miR-11-3p	Px006189	295	-29.45	22	1377	22 206
pxy-miR-11-3p	Px016905	303	-29.42	22	5783	5352 4977
pxy-miR-11-3p	Px001571	287	-29.42	22	4125	1104 3455
pxy-miR-11-3p	Px005158	294	-29.36	22	1322	714 755
pxy-miR-11-3p	Px006474	286	-29.34	22	2203	1626 2048
pxy-miR-11-3p	Px001007	300	-29.2	22	1438	219 745
pxy-miR-11-3p	Px011744	305	-29.2	22	4254	3479 3508
pxy-miR-11-3p	Px001008	300	-29.2	22	1349	348 874
pxy-miR-11-3p	Px008233	283	-29.15	22	4281	3026 3104
pxy-miR-11-3p	Px004820	298	-29.11	22	2634	2508 2570
pxy-miR-11-3p	Px001467	298	-29.07	22	4137	3777 3935
pxy-miR-11-3p	Px006875	290	-28.99	22	2538	1508 2183
pxy-miR-11-3p	Px013234	310	-28.88	22	3585	53 1476
pxy-miR-11-3p	Px012983	300	-28.86	22	643	201 393
pxy-miR-11-3p	Px014989	292	-28.81	22	3937	3723 3652
pxy-miR-11-3p	Px013835	284	-28.74	22	4418	1420 2710
pxy-miR-11-3p	Px006404	290	-28.67	22	2065	1646 877
pxy-miR-11-3p	Px007381	297	-28.52	22	1433	784 1
pxy-miR-11-3p	Px013784	300	-28.32	22	4718	1034 4604
pxy-miR-11-3p	Px004216	293	-28.3	22	4516	3664 2516
pxy-miR-11-3p	Px007715	306	-28.3	22	2040	1973 1918
pxy-miR-11-3p	Px011233	293	-27.71	22	3647	443 1690
pxy-miR-11-3p	Px002935	306	-27.69	22	12921	1947 4895
pxy-miR-11-3p	Px014478	309	-27.69	22	3185	572 248
pxy-miR-11-3p	Px008117	286	-27.56	22	1008	302 529
pxy-miR-11-3p	Px007101	290	-27.52	22	2040	385 800
pxy-miR-11-3p	Px008760	148	-27.51	22	2089	801
pxy-miR-11-3p	Px009167	282	-27.49	22	2800	2312 2521
pxy-miR-11-3p	Px011577	298	-27.42	22	1197	347 563
pxy-miR-11-3p	Px012324	294	-27.35	22	5025	481 4355
pxy-miR-11-3p	Px012554	295	-27.31	22	3256	163 1921
pxy-miR-11-3p	Px009235	288	-27.3	22	3775	663 3351
pxy-miR-11-3p	Px011163	298	-27.2	22	1158	837 915
pxy-miR-11-3p	Px005061	286	-26.97	22	3281	438 1885
pxy-miR-11-3p	Px008037	309	-26.92	22	1106	784 705
pxy-miR-11-3p	Px008038	309	-26.92	22	4916	3548 3469
pxy-miR-11-3p	Px012655	293	-26.89	22	1093	339 553
pxy-miR-11-3p	Px008835	293	-26.85	22	5544	3254 3571
pxy-miR-11-3p	Px007717	300	-26.85	22	5647	2715 2143
pxy-miR-11-3p	Px008836	293	-26.85	22	1858	172 489
pxy-miR-11-3p	Px006150	295	-26.78	22	877	695 758
pxy-miR-11-3p	Px006151	295	-26.78	22	1511	512 575
pxy-miR-11-3p	Px006526	298	-26.66	22	2869	2426 1793
pxy-miR-11-3p	Px006527	298	-26.66	22	3208	2852 2219
pxy-miR-11-3p	Px014422	281	-26.6	22	3125	1548 1524
pxy-miR-11-3p	Px015337	306	-26.56	22	5920	1434 4161
pxy-miR-11-3p	Px017668	290	-26.41	22	2136	1217 304
pxy-miR-11-3p	Px007002	290	-26.41	22	2706	1341 425
pxy-miR-11-3p	Px007003	290	-26.41	22	2683	1331 423
pxy-miR-11-3p	Px011016	146	-26.36	22	2223	434
pxy-miR-11-3p	Px009855	297	-26.32	22	1871	362 302
pxy-miR-11-3p	Px000181	299	-26.26	22	2960	507 2889
pxy-miR-11-3p	Px016291	173	-26.22	22	6052	2870
pxy-miR-11-3p	Px004514	300	-26.2	22	969	568 778
pxy-miR-11-3p	Px006266	288	-25.97	22	1196	146 602
pxy-miR-11-3p	Px009231	284	-25.96	22	3503	3131 1716
pxy-miR-11-3p	Px009364	283	-25.77	22	1624	918 1378
pxy-miR-11-3p	Px008702	280	-25.66	22	2873	1548 2205
pxy-miR-11-3p	Px017281	310	-25.53	22	2318	1952 227
pxy-miR-11-3p	Px003283	154	-25.51	22	804	151
pxy-miR-11-3p	Px002704	140	-25.4	22	363	1
pxy-miR-11-3p	Px002077	162	-25.37	22	2280	388
pxy-miR-11-3p	Px011480	174	-25.34	22	3518	1005
pxy-miR-11-3p	Px009093	156	-25.3	22	4975	3439
pxy-miR-11-3p	Px003978	297	-25.21	22	450	57 282
pxy-miR-11-3p	Px007287	150	-25.21	22	554	345
pxy-miR-11-3p	Px003489	163	-25.18	22	1346	1092
pxy-miR-11-3p	Px013590	163	-25.18	22	367	113
pxy-miR-11-3p	Px013387	155	-25.17	22	321	289
pxy-miR-11-3p	Px004516	164	-25.13	22	893	777
pxy-miR-11-3p	Px014701	154	-25.11	22	1482	346
pxy-miR-11-3p	Px004986	146	-25.1	22	1707	396
pxy-miR-11-3p	Px017041	140	-25.07	22	406	337
pxy-miR-11-3p	Px001608	140	-25.07	22	493	431
pxy-miR-1175-5p	Px013477	769	-97.15	23	1327	1159 1099 1240 1172 1119
pxy-miR-1175-5p	Px007342	578	-69.31	23	4801	4042 4017 1217 1944
pxy-miR-1175-5p	Px007717	440	-64.38	23	5647	606 947 4786
pxy-miR-1175-5p	Px005389	445	-63.55	23	4836	672 1150 2612
pxy-miR-1175-5p	Px008512	438	-61.57	23	11870	9600 1626 11795
pxy-miR-1175-5p	Px001628	433	-60.5	23	11382	10748 6216 3806
pxy-miR-1175-5p	Px016457	440	-60.48	23	4677	4172 2830 2135
pxy-miR-1175-5p	Px002423	447	-60.26	23	3197	1512 50 548
pxy-miR-1175-5p	Px017927	438	-59.85	23	5702	687 4755 4516
pxy-miR-1175-5p	Px004895	459	-59.56	23	7285	5126 7193 1733
pxy-miR-1175-5p	Px006604	435	-59.27	23	2622	1844 1051 179
pxy-miR-1175-5p	Px009555	439	-58.72	23	1823	1621 873 302
pxy-miR-1175-5p	Px016585	436	-57.32	23	5403	5360 1045 5336
pxy-miR-1175-5p	Px011015	454	-57.04	23	3136	394 330 2884
pxy-miR-1175-5p	Px004809	434	-57.02	23	6494	6071 2636 1833
pxy-miR-1175-5p	Px014852	445	-56.28	23	5090	3987 4188 4011
pxy-miR-1175-5p	Px002049	441	-56.21	23	1935	540 1445 1883
pxy-miR-1175-5p	Px017664	444	-53.3	23	4128	4086 1784 3977
pxy-miR-1175-5p	Px001193	433	-53.2	23	10858	4168 4286 4979
pxy-miR-1175-5p	Px015680	315	-53.13	23	7767	2783 3082
pxy-miR-1175-5p	Px003195	297	-51.26	23	1004	754 983
pxy-miR-1175-5p	Px005650	432	-51.11	23	1932	1460 1697 405
pxy-miR-1175-5p	Px017995	309	-49.91	23	5310	5217 3350
pxy-miR-1175-5p	Px017997	309	-49.91	23	5310	5217 3350
pxy-miR-1175-5p	Px017996	309	-49.91	23	5310	5217 3350
pxy-miR-1175-5p	Px002321	438	-49.19	23	5102	766 3739 3397
pxy-miR-1175-5p	Px002320	438	-49.19	23	4507	1428 4401 4059
pxy-miR-1175-5p	Px008928	305	-48.84	23	1367	1272 70
pxy-miR-1175-5p	Px007155	293	-48.56	23	1949	1915 1310
pxy-miR-1175-5p	Px002935	426	-48.11	23	12921	4957 5790 9481
pxy-miR-1175-5p	Px003859	316	-46.84	23	2836	778 1945
pxy-miR-1175-5p	Px003858	316	-46.84	23	2071	25 1192
pxy-miR-1175-5p	Px003647	302	-45.89	23	5824	5482 5579
pxy-miR-1175-5p	Px009833	310	-44.94	23	4224	179 3078
pxy-miR-1175-5p	Px014634	305	-43.37	23	4482	2126 4062
pxy-miR-1175-5p	Px001795	288	-43.2	23	4125	3454 2734
pxy-miR-1175-5p	Px001800	299	-42.94	23	4221	1574 3083
pxy-miR-1175-5p	Px002048	296	-42.82	23	1927	664 1569
pxy-miR-1175-5p	Px003046	291	-42.59	23	4122	2534 2744
pxy-miR-1175-5p	Px003045	291	-42.59	23	1469	112 322
pxy-miR-1175-5p	Px011537	316	-42.26	23	2587	1901 102
pxy-miR-1175-5p	Px005174	295	-42.25	23	108	21 39
pxy-miR-1175-5p	Px003279	298	-42.25	23	2436	2166 96
pxy-miR-1175-5p	Px008927	283	-42.16	23	3398	529 2817
pxy-miR-1175-5p	Px016433	297	-41.87	23	587	429 457
pxy-miR-1175-5p	Px001585	280	-41.85	23	300	150 218
pxy-miR-1175-5p	Px004276	312	-41.65	23	784	198 409
pxy-miR-1175-5p	Px012521	296	-41.56	23	2584	1478 2123
pxy-miR-1175-5p	Px008813	306	-41.55	23	1396	594 79
pxy-miR-1175-5p	Px006617	288	-41.44	23	3593	210 681
pxy-miR-1175-5p	Px015785	296	-41.35	23	430	128 224
pxy-miR-1175-5p	Px005046	292	-41.17	23	5213	669 1257
pxy-miR-1175-5p	Px005049	292	-41.17	23	5004	460 1048
pxy-miR-1175-5p	Px005048	292	-41.17	23	5213	669 1257
pxy-miR-1175-5p	Px012447	301	-41.16	23	1070	818 602
pxy-miR-1175-5p	Px008383	303	-41.11	23	1034	855 492
pxy-miR-1175-5p	Px006934	284	-41.09	23	8683	744 2380
pxy-miR-1175-5p	Px005061	301	-40.7	23	3281	803 2570
pxy-miR-1175-5p	Px012227	311	-40.66	23	5747	4526 1674
pxy-miR-1175-5p	Px007397	301	-40.63	23	4376	1493 3874
pxy-miR-1175-5p	Px003478	299	-40.6	23	1020	1 717
pxy-miR-1175-5p	Px005207	293	-40.36	23	4448	4039 3730
pxy-miR-1175-5p	Px016291	299	-40.26	23	6052	1695 5275
pxy-miR-1175-5p	Px006457	288	-40.14	23	3742	714 3459
pxy-miR-1175-5p	Px015343	295	-40.11	23	2579	1556 494
pxy-miR-1175-5p	Px005215	281	-40.01	23	3924	3890 534
pxy-miR-1175-5p	Px005854	294	-39.5	23	2651	565 1711
pxy-miR-1175-5p	Px005948	302	-39.5	23	770	6 721
pxy-miR-1175-5p	Px005855	294	-39.5	23	2767	795 1941
pxy-miR-1175-5p	Px016951	299	-39	23	1670	1014 1610
pxy-miR-1175-5p	Px004032	307	-38.96	23	1115	645 195
pxy-miR-1175-5p	Px007438	294	-38.8	23	8299	989 4469
pxy-miR-1175-5p	Px002312	294	-38.73	23	4897	4437 3051
pxy-miR-1175-5p	Px005164	283	-38.64	23	2115	1867 2024
pxy-miR-1175-5p	Px006876	294	-38.63	23	5259	2415 5157
pxy-miR-1175-5p	Px000156	290	-38.56	23	5059	3705 1206
pxy-miR-1175-5p	Px007042	306	-38.44	23	6844	4016 4527
pxy-miR-1175-5p	Px009882	306	-38.33	23	913	778 838
pxy-miR-1175-5p	Px000978	293	-38.24	23	3468	2858 1486
pxy-miR-1175-5p	Px012970	289	-38.22	23	2168	1762 631
pxy-miR-1175-5p	Px009613	288	-38.17	23	1717	962 1468
pxy-miR-1175-5p	Px006990	284	-38.17	23	2205	650 300
pxy-miR-1175-5p	Px001560	292	-38.13	23	2213	1898 1878
pxy-miR-1175-5p	Px004708	288	-38.11	23	3517	946 707
pxy-miR-1175-5p	Px004709	288	-38.11	23	4168	1176 937
pxy-miR-1175-5p	Px007185	302	-37.97	23	1119	1030 725
pxy-miR-1175-5p	Px011063	280	-37.83	23	3234	834 3138
pxy-miR-1175-5p	Px005518	296	-37.82	23	4706	1652 2745
pxy-miR-1175-5p	Px005517	296	-37.82	23	3770	537 1630
pxy-miR-1175-5p	Px001593	281	-37.76	23	2975	2810 2040
pxy-miR-1175-5p	Px010117	301	-37.74	23	1158	622 378
pxy-miR-1175-5p	Px007239	291	-37.71	23	203	169 121
pxy-miR-1175-5p	Px001901	288	-37.66	23	4143	106 3038
pxy-miR-1175-5p	Px008903	288	-37.65	23	3637	1610 2672
pxy-miR-1175-5p	Px013071	294	-37.56	23	1784	103 95
pxy-miR-1175-5p	Px013074	294	-37.56	23	2040	103 95
pxy-miR-1175-5p	Px013072	294	-37.56	23	1771	103 95
pxy-miR-1175-5p	Px017221	288	-37.5	23	336	131 162
pxy-miR-1175-5p	Px014008	290	-37.46	23	2905	275 1321
pxy-miR-1175-5p	Px014190	292	-37.46	23	2872	2276 1688
pxy-miR-1175-5p	Px014191	292	-37.46	23	1371	673 85
pxy-miR-1175-5p	Px005520	296	-37.33	23	1809	832 1706
pxy-miR-1175-5p	Px001375	280	-37.08	23	2708	1830 2306
pxy-miR-1175-5p	Px014914	294	-36.95	23	4884	3888 3600
pxy-miR-1175-5p	Px000401	301	-36.85	23	8353	1016 6669
pxy-miR-1175-5p	Px016725	300	-36.82	23	134	60 1
pxy-miR-1175-5p	Px017989	281	-36.72	23	2799	661 2338
pxy-miR-1175-5p	Px010949	297	-36.67	23	3369	189 2909
pxy-miR-1175-5p	Px010745	294	-36.49	23	3713	2086 3207
pxy-miR-1175-5p	Px003949	314	-36.47	23	1921	190 1861
pxy-miR-1175-5p	Px013353	284	-36.3	23	8026	3079 4078
pxy-miR-1175-5p	Px009601	301	-36.24	23	1680	811 54
pxy-miR-1175-5p	Px010984	288	-36.17	23	5932	2299 4177
pxy-miR-1175-5p	Px012424	286	-36.13	23	3885	485 3064
pxy-miR-1175-5p	Px002380	303	-36.1	23	1562	719 362
pxy-miR-1175-5p	Px016977	286	-35.96	23	3163	1454 417
pxy-miR-1175-5p	Px012546	305	-35.94	23	2307	1627 436
pxy-miR-1175-5p	Px015525	303	-35.63	23	11093	2867 10155
pxy-miR-1175-5p	Px005879	304	-35.6	23	1638	1542 728
pxy-miR-1175-5p	Px005009	282	-35.51	23	1876	413 1357
pxy-miR-1175-5p	Px001033	296	-35.5	23	1157	868 323
pxy-miR-1175-5p	Px006431	293	-35.44	23	4295	3519 3467
pxy-miR-1175-5p	Px001266	296	-35.42	23	2581	2492 1384
pxy-miR-1175-5p	Px015767	284	-35.24	23	6194	973 17
pxy-miR-1175-5p	Px001326	293	-35.15	23	537	9 444
pxy-miR-1175-5p	Px000941	284	-35.08	23	2666	1019 1697
pxy-miR-1175-5p	Px008999	304	-35.04	23	3885	803 1056
pxy-miR-1175-5p	Px012375	284	-34.87	23	4629	4204 1727
pxy-miR-1175-5p	Px012603	295	-34.82	23	2561	2374 1768
pxy-miR-1175-5p	Px004005	289	-34.7	23	5160	590 1551
pxy-miR-1175-5p	Px013123	305	-34.5	23	1612	673 215
pxy-miR-1175-5p	Px006814	303	-34.42	23	2967	1708 194
pxy-miR-1175-5p	Px005686	283	-34.21	23	4581	3978 3834
pxy-miR-1175-5p	Px007265	293	-34.17	23	436	107 220
pxy-miR-1175-5p	Px007549	285	-34.08	23	3096	2778 133
pxy-miR-1175-5p	Px017245	286	-33.91	23	2273	49 1128
pxy-miR-1175-5p	Px012628	290	-33.64	23	1510	1361 1006
pxy-miR-1175-5p	Px004910	302	-33.64	23	6185	2619 5630
pxy-miR-1175-5p	Px002359	304	-33.61	23	2810	2498 106
pxy-miR-1175-5p	Px010432	286	-33.53	23	2854	879 1229
pxy-miR-1175-5p	Px004621	287	-33.5	23	7449	389 2623
pxy-miR-1175-5p	Px005340	289	-33.38	23	3154	1605 1198
pxy-miR-1175-5p	Px005261	294	-33.28	23	1459	298 898
pxy-miR-1175-5p	Px003190	291	-33.13	23	3564	1228 2220
pxy-miR-1175-5p	Px007650	293	-33.02	23	7187	3293 3996
pxy-miR-1175-5p	Px004129	296	-33.01	23	2525	786 623
pxy-miR-1175-5p	Px004130	296	-33.01	23	193	167 4
pxy-miR-1175-5p	Px000205	287	-32.96	23	2784	1477 191
pxy-miR-1175-5p	Px007497	290	-32.95	23	296	73 261
pxy-miR-1175-5p	Px010646	286	-32.65	23	6164	1165 6136
pxy-miR-1175-5p	Px010644	286	-32.65	23	5795	745 5716
pxy-miR-1175-5p	Px008098	286	-32.48	23	3357	2963 96
pxy-miR-1175-5p	Px009985	280	-32.37	23	4365	259 3808
pxy-miR-1175-5p	Px004992	291	-32.24	23	3574	1446 3008
pxy-miR-1175-5p	Px012748	291	-32.23	23	2239	1561 1958
pxy-miR-1175-5p	Px000861	284	-32.05	23	420	294 249
pxy-miR-1175-5p	Px007552	291	-31.53	23	3487	1317 987
pxy-miR-1175-5p	Px007551	291	-31.53	23	3462	1240 910
pxy-miR-1175-5p	Px001934	288	-31.13	23	2537	2203 1554
pxy-miR-1175-5p	Px000292	283	-31.08	23	2658	2143 1502
pxy-miR-1175-5p	Px000294	283	-31.08	23	2875	2137 1496
pxy-miR-1175-5p	Px000293	283	-31.08	23	2658	2143 1502
pxy-miR-1175-5p	Px005360	288	-30.88	23	3208	1834 288
pxy-miR-1175-5p	Px010270	283	-30.14	23	1084	587 364
pxy-miR-1175-5p	Px014767	290	-30.11	23	2298	814 1088
pxy-miR-1175-5p	Px004561	296	-30.08	23	2051	594 924
pxy-miR-1175-5p	Px002031	291	-29.96	23	1217	512 279
pxy-miR-1175-5p	Px004215	297	-29.9	23	3552	3368 1092
pxy-miR-1175-5p	Px018003	280	-29.64	23	2727	1560 2488
pxy-miR-1175-5p	Px005558	158	-29.43	23	1441	1368
pxy-miR-1175-5p	Px003180	282	-29.3	23	6829	478 3058
pxy-miR-1175-5p	Px003182	282	-29.3	23	6597	238 2818
pxy-miR-1175-5p	Px005008	283	-29.18	23	5056	2775 3002
pxy-miR-1175-5p	Px002540	290	-28.88	23	2109	228 1705
pxy-miR-1175-5p	Px004101	144	-28.74	23	331	75
pxy-miR-1175-5p	Px016533	289	-28.71	23	4243	4170 2723
pxy-miR-1175-5p	Px011981	293	-28.69	23	7023	6743 2188
pxy-miR-1175-5p	Px000492	141	-28.63	23	229	173
pxy-miR-1175-5p	Px006720	157	-28.52	23	1704	59
pxy-miR-1175-5p	Px006334	147	-28.45	23	1723	1199
pxy-miR-1175-5p	Px005852	282	-28.43	23	1059	893 940
pxy-miR-1175-5p	Px009240	144	-27.86	23	336	234
pxy-miR-1175-5p	Px004046	164	-27.79	23	1128	285
pxy-miR-1175-5p	Px016517	145	-27.48	23	2119	1062
pxy-miR-1175-5p	Px017992	177	-27.37	23	846	618
pxy-miR-1175-5p	Px010918	284	-27.34	23	2184	1200 491
pxy-miR-1175-5p	Px011016	156	-26.85	23	2223	566
pxy-miR-1175-5p	Px011019	156	-26.85	23	3753	564
pxy-miR-1175-5p	Px014692	141	-26.8	23	4224	2364
pxy-miR-1175-5p	Px000396	141	-26.8	23	4018	1846
pxy-miR-1175-5p	Px013643	151	-26.72	23	3445	2683
pxy-miR-1175-5p	Px012940	141	-26.53	23	2636	1827
pxy-miR-1175-5p	Px011313	157	-26.39	23	3448	322
pxy-miR-1175-5p	Px005891	144	-26.14	23	2545	2036
pxy-miR-1175-5p	Px005892	144	-26.14	23	1786	1344
pxy-miR-1175-5p	Px000074	170	-26.07	23	2925	895
pxy-miR-1175-5p	Px012522	151	-25.78	23	1067	822
pxy-miR-1175-5p	Px006878	153	-25.6	23	1212	1046
pxy-miR-1175-5p	Px012019	151	-25.51	23	1501	1328
pxy-miR-1175-5p	Px009904	163	-25.5	23	229	127
pxy-miR-1175-5p	Px006500	149	-25.48	23	778	699
pxy-miR-1175-5p	Px001705	174	-25.39	23	253	136
pxy-miR-1175-5p	Px001137	172	-25.38	23	388	312
pxy-miR-1175-5p	Px011132	147	-25.38	23	2118	1518
pxy-miR-1175-5p	Px009719	160	-25.37	23	941	335
pxy-miR-1175-5p	Px003206	149	-25.35	23	411	360
pxy-miR-1175-5p	Px006074	160	-25.35	23	672	157
pxy-miR-1175-5p	Px016743	161	-25.32	23	348	322
pxy-miR-1175-5p	Px013294	150	-25.25	23	418	391
pxy-miR-1175-5p	Px007645	144	-25.19	23	1216	959
pxy-miR-1175-5p	Px003332	156	-25.04	23	571	504
pxy-miR-1175-5p	Px011091	155	-25.02	23	4294	1573
pxy-miR-12-3p	Px001193	884	-77.26	23	10858	9872 7083 9440 3749 10552 7253
pxy-miR-12-3p	Px008636	739	-73.55	23	3918	1668 3454 293 2826 3016
pxy-miR-12-3p	Px001221	850	-68.44	23	4515	324 437 1731 2163 2186 2475
pxy-miR-12-3p	Px007342	722	-64.74	23	4801	3511 2440 1756 647 2218
pxy-miR-12-3p	Px012072	607	-64.35	23	3311	2884 2469 417 991
pxy-miR-12-3p	Px013998	739	-63.01	23	3829	3161 2947 533 2289 3405
pxy-miR-12-3p	Px004463	579	-60.61	23	1625	473 1395 1 171
pxy-miR-12-3p	Px014901	562	-58.65	23	2275	544 1499 1683 2001
pxy-miR-12-3p	Px004353	431	-57.58	23	9458	5453 82 708
pxy-miR-12-3p	Px008041	571	-56.42	23	4194	789 4041 2075 3269
pxy-miR-12-3p	Px008657	444	-55.11	23	5543	4136 1007 3437
pxy-miR-12-3p	Px002520	602	-54.77	23	2182	1984 712 51 1142
pxy-miR-12-3p	Px013896	450	-53.24	23	5721	5002 403 5404
pxy-miR-12-3p	Px010422	579	-53.21	23	8856	5438 8366 6199 3565
pxy-miR-12-3p	Px008635	597	-51.6	23	3205	848 2634 2006 2196
pxy-miR-12-3p	Px001929	432	-51.01	23	4663	2173 79 3000
pxy-miR-12-3p	Px011981	586	-50.63	23	7023	3694 6252 1260 3671
pxy-miR-12-3p	Px008193	435	-49.54	23	3180	1374 1918 1220
pxy-miR-12-3p	Px005008	455	-49.49	23	5056	617 1434 1707
pxy-miR-12-3p	Px007438	576	-48.81	23	8299	6929 3305 6121 595
pxy-miR-12-3p	Px001476	433	-48.58	23	7560	664 2457 4675
pxy-miR-12-3p	Px007376	429	-48	23	1018	287 120 550
pxy-miR-12-3p	Px007871	443	-47.77	23	7542	7006 2719 4340
pxy-miR-12-3p	Px009823	565	-46.63	23	3541	1452 823 48 2472
pxy-miR-12-3p	Px015075	450	-46.54	23	2082	600 1614 15
pxy-miR-12-3p	Px009426	300	-46.48	23	4392	2510 2211
pxy-miR-12-3p	Px004910	433	-46.42	23	6185	734 4844 2692
pxy-miR-12-3p	Px006828	434	-46.36	23	3964	391 2310 1405
pxy-miR-12-3p	Px011744	429	-46.19	23	4254	2196 3424 1170
pxy-miR-12-3p	Px014634	430	-46.02	23	4482	2642 3975 3939
pxy-miR-12-3p	Px005302	435	-45.91	23	1968	1410 1917 1320
pxy-miR-12-3p	Px013730	433	-45.86	23	2265	423 24 1864
pxy-miR-12-3p	Px007875	437	-45.67	23	6814	985 5166 3489
pxy-miR-12-3p	Px013353	432	-45.37	23	8026	1356 5785 4461
pxy-miR-12-3p	Px014081	289	-45.1	23	3651	3528 371
pxy-miR-12-3p	Px014082	289	-45.1	23	3361	3328 171
pxy-miR-12-3p	Px004450	580	-45	23	1512	340 1035 1260 965
pxy-miR-12-3p	Px002680	457	-44.55	23	2417	615 1441 1127
pxy-miR-12-3p	Px010460	455	-44.54	23	2155	802 398 576
pxy-miR-12-3p	Px010461	455	-44.54	23	1275	638 234 412
pxy-miR-12-3p	Px012627	577	-43.98	23	4779	2077 2863 1309 1668
pxy-miR-12-3p	Px004388	444	-43.94	23	1741	645 1156 1374
pxy-miR-12-3p	Px006999	448	-43.86	23	2633	2213 2519 2019
pxy-miR-12-3p	Px004262	433	-42.86	23	4578	2905 3736 4398
pxy-miR-12-3p	Px007769	431	-42.81	23	6613	669 63 4408
pxy-miR-12-3p	Px003147	449	-42.7	23	3839	1981 2642 2399
pxy-miR-12-3p	Px014820	440	-42.67	23	4883	4751 3596 2359
pxy-miR-12-3p	Px013463	437	-42.59	23	3941	472 1418 1508
pxy-miR-12-3p	Px003559	432	-42.55	23	3132	1982 198 1678
pxy-miR-12-3p	Px012655	445	-42.2	23	1093	893 445 363
pxy-miR-12-3p	Px014477	441	-42.08	23	2997	553 2219 1256
pxy-miR-12-3p	Px014478	441	-42.08	23	3185	821 2487 1524
pxy-miR-12-3p	Px012071	326	-41.94	23	679	531 116
pxy-miR-12-3p	Px004688	442	-41.62	23	1971	342 1856 1704
pxy-miR-12-3p	Px012118	437	-41.2	23	4594	1184 414 2354
pxy-miR-12-3p	Px008364	289	-40.96	23	4620	4205 4573
pxy-miR-12-3p	Px013326	589	-40.81	23	4590	464 2405 2734 2481
pxy-miR-12-3p	Px012681	436	-40.73	23	3275	296 971 1858
pxy-miR-12-3p	Px007121	433	-40.63	23	1004	41 318 906
pxy-miR-12-3p	Px011871	442	-40.61	23	1012	937 816 616
pxy-miR-12-3p	Px006952	316	-40.43	23	2823	2420 2074
pxy-miR-12-3p	Px017425	433	-40.43	23	2245	1873 2088 1414
pxy-miR-12-3p	Px004734	426	-39.89	23	5318	4922 3998 2454
pxy-miR-12-3p	Px008997	302	-39.87	23	2775	1618 266
pxy-miR-12-3p	Px010336	298	-39.87	23	1059	928 224
pxy-miR-12-3p	Px008998	302	-39.87	23	2206	2011 659
pxy-miR-12-3p	Px007544	333	-39.81	23	1177	178 271
pxy-miR-12-3p	Px014981	283	-39.34	23	7640	2807 2581
pxy-miR-12-3p	Px000627	426	-39.34	23	4449	2857 2746 3968
pxy-miR-12-3p	Px013349	291	-38.93	23	3383	1791 1609
pxy-miR-12-3p	Px002703	434	-38.92	23	3991	3435 3487 406
pxy-miR-12-3p	Px013114	436	-38.9	23	3859	2633 2606 597
pxy-miR-12-3p	Px013113	436	-38.9	23	4116	2890 2863 854
pxy-miR-12-3p	Px016905	460	-38.67	23	5783	2654 1098 5731
pxy-miR-12-3p	Px011191	465	-38.6	23	1123	287 123 272
pxy-miR-12-3p	Px016596	443	-38.59	23	2535	2335 2220 2059
pxy-miR-12-3p	Px010035	444	-38.59	23	5523	5388 5126 4110
pxy-miR-12-3p	Px007308	446	-38.53	23	1684	1123 545 218
pxy-miR-12-3p	Px003318	446	-38.53	23	3732	3014 1160 837
pxy-miR-12-3p	Px009280	430	-38.5	23	3328	1425 2850 1252
pxy-miR-12-3p	Px009628	326	-38.5	23	2820	1411 2299
pxy-miR-12-3p	Px013990	454	-38.49	23	2964	2894 2084 2809
pxy-miR-12-3p	Px009678	282	-38.44	23	3188	2855 2164
pxy-miR-12-3p	Px009679	282	-38.44	23	2499	2166 1475
pxy-miR-12-3p	Px003939	300	-38.35	23	748	354 530
pxy-miR-12-3p	Px004261	423	-38.08	23	4740	504 1180 4060
pxy-miR-12-3p	Px008113	439	-38.01	23	3577	3279 388 3423
pxy-miR-12-3p	Px015354	422	-37.91	23	1592	432 633 859
pxy-miR-12-3p	Px012328	436	-37.62	23	3034	1406 2292 3008
pxy-miR-12-3p	Px012976	424	-37.3	23	6020	105 2657 4910
pxy-miR-12-3p	Px013773	290	-37.24	23	759	400 574
pxy-miR-12-3p	Px002145	292	-37.22	23	6538	1201 415
pxy-miR-12-3p	Px014298	310	-37.18	23	2480	2251 1735
pxy-miR-12-3p	Px005271	288	-37.13	23	646	335 24
pxy-miR-12-3p	Px007365	312	-37.08	23	1814	241 307
pxy-miR-12-3p	Px000035	311	-37.08	23	3990	3297 1718
pxy-miR-12-3p	Px000034	311	-37.08	23	3861	3019 1440
pxy-miR-12-3p	Px001382	449	-37.03	23	3401	1959 685 1156
pxy-miR-12-3p	Px006872	300	-36.97	23	1912	1699 1818
pxy-miR-12-3p	Px009023	281	-36.95	23	4518	1891 1869
pxy-miR-12-3p	Px001213	451	-36.81	23	1914	601 1823 1654
pxy-miR-12-3p	Px003881	312	-36.66	23	4239	2927 1805
pxy-miR-12-3p	Px004969	287	-36.61	23	1991	992 1222
pxy-miR-12-3p	Px000873	440	-36.42	23	3597	857 819 3410
pxy-miR-12-3p	Px009338	433	-36.26	23	4246	4013 3513 2859
pxy-miR-12-3p	Px006564	433	-36.26	23	2464	2231 1731 1082
pxy-miR-12-3p	Px000040	290	-36.05	23	785	83 264
pxy-miR-12-3p	Px000038	290	-36.05	23	898	225 406
pxy-miR-12-3p	Px015839	305	-36.03	23	1870	1495 1840
pxy-miR-12-3p	Px008827	422	-36.01	23	609	31 157 77
pxy-miR-12-3p	Px005104	310	-35.92	23	3929	3679 89
pxy-miR-12-3p	Px008355	293	-35.89	23	768	9 379
pxy-miR-12-3p	Px010501	296	-35.67	23	1313	997 687
pxy-miR-12-3p	Px011842	290	-35.56	23	3321	1274 1889
pxy-miR-12-3p	Px005332	310	-35.31	23	2216	579 1124
pxy-miR-12-3p	Px005330	310	-35.31	23	2387	750 1295
pxy-miR-12-3p	Px014817	301	-35.31	23	5003	3679 993
pxy-miR-12-3p	Px005331	310	-35.31	23	2387	750 1295
pxy-miR-12-3p	Px017710	306	-35.22	23	2465	1316 1536
pxy-miR-12-3p	Px001354	432	-35.19	23	8579	5238 1511 8275
pxy-miR-12-3p	Px010877	285	-35.14	23	3315	3288 983
pxy-miR-12-3p	Px011091	304	-34.98	23	4294	2641 3890
pxy-miR-12-3p	Px013307	299	-34.96	23	393	268 311
pxy-miR-12-3p	Px003680	302	-34.96	23	1974	1640 1750
pxy-miR-12-3p	Px001037	431	-34.88	23	5714	3062 1887 2987
pxy-miR-12-3p	Px006054	317	-34.81	23	3673	955 2813
pxy-miR-12-3p	Px006509	296	-34.8	23	2413	1262 1067
pxy-miR-12-3p	Px014407	306	-34.76	23	4116	1307 917
pxy-miR-12-3p	Px009851	427	-34.71	23	4584	1344 516 195
pxy-miR-12-3p	Px001800	302	-34.56	23	4221	615 1855
pxy-miR-12-3p	Px008341	436	-34.52	23	2484	1973 1073 1870
pxy-miR-12-3p	Px006084	297	-34.39	23	1179	141 677
pxy-miR-12-3p	Px012450	281	-34.27	23	2117	1721 1593
pxy-miR-12-3p	Px016826	304	-34.2	23	3336	1025 581
pxy-miR-12-3p	Px002756	287	-34.2	23	2543	2338 2252
pxy-miR-12-3p	Px016827	304	-34.2	23	3063	2910 2466
pxy-miR-12-3p	Px006827	318	-34.19	23	2129	90 1053
pxy-miR-12-3p	Px017932	426	-34.17	23	3244	2890 2058 2860
pxy-miR-12-3p	Px014705	297	-33.96	23	738	284 503
pxy-miR-12-3p	Px002461	301	-33.9	23	282	9 197
pxy-miR-12-3p	Px011745	306	-33.87	23	1695	908 478
pxy-miR-12-3p	Px011746	306	-33.87	23	1537	750 320
pxy-miR-12-3p	Px003878	294	-33.85	23	1594	1528 367
pxy-miR-12-3p	Px008480	299	-33.76	23	489	378 259
pxy-miR-12-3p	Px017174	286	-33.76	23	3389	641 2845
pxy-miR-12-3p	Px002419	437	-33.69	23	2750	1567 1470 784
pxy-miR-12-3p	Px005072	437	-33.56	23	6273	4365 106 3930
pxy-miR-12-3p	Px005073	437	-33.56	23	5038	4605 346 4170
pxy-miR-12-3p	Px007397	295	-33.47	23	4376	3856 3177
pxy-miR-12-3p	Px018003	294	-33.44	23	2727	1961 2579
pxy-miR-12-3p	Px003782	300	-33.39	23	1170	301 697
pxy-miR-12-3p	Px013897	307	-33.37	23	6252	6125 1526
pxy-miR-12-3p	Px004990	288	-33.34	23	2239	685 988
pxy-miR-12-3p	Px004989	288	-33.34	23	633	217 520
pxy-miR-12-3p	Px006529	430	-33.33	23	5104	4926 864 3613
pxy-miR-12-3p	Px005939	293	-33.3	23	1684	707 276
pxy-miR-12-3p	Px008888	286	-33.28	23	4334	396 3872
pxy-miR-12-3p	Px015036	289	-33.28	23	3537	1502 3036
pxy-miR-12-3p	Px014651	283	-33.17	23	839	576 760
pxy-miR-12-3p	Px008512	424	-33.11	23	11870	2172 7549 2140
pxy-miR-12-3p	Px003328	295	-33.11	23	1144	870 967
pxy-miR-12-3p	Px001184	290	-32.99	23	4932	2141 2456
pxy-miR-12-3p	Px006187	285	-32.95	23	1487	1109 1043
pxy-miR-12-3p	Px002840	317	-32.93	23	3400	1738 2936
pxy-miR-12-3p	Px002841	317	-32.93	23	2135	473 1671
pxy-miR-12-3p	Px013315	291	-32.92	23	1782	1561 917
pxy-miR-12-3p	Px006171	296	-32.92	23	1205	940 1170
pxy-miR-12-3p	Px001459	287	-32.91	23	3383	2015 103
pxy-miR-12-3p	Px002813	287	-32.91	23	2435	1148 466
pxy-miR-12-3p	Px002812	287	-32.91	23	2582	1295 613
pxy-miR-12-3p	Px014767	296	-32.86	23	2298	1732 234
pxy-miR-12-3p	Px009231	288	-32.83	23	3503	1646 3451
pxy-miR-12-3p	Px010054	288	-32.64	23	2968	1463 407
pxy-miR-12-3p	Px010053	288	-32.64	23	2961	1470 414
pxy-miR-12-3p	Px005596	424	-32.62	23	3663	2054 2086 2431
pxy-miR-12-3p	Px009592	291	-32.58	23	2059	754 419
pxy-miR-12-3p	Px003287	291	-32.57	23	1985	142 919
pxy-miR-12-3p	Px009833	300	-32.43	23	4224	988 874
pxy-miR-12-3p	Px008069	429	-32.4	23	3975	2744 3450 2844
pxy-miR-12-3p	Px001513	428	-32.39	23	2216	500 1315 565
pxy-miR-12-3p	Px005261	431	-32.36	23	1459	446 1094 415
pxy-miR-12-3p	Px017199	280	-32.36	23	2524	1120 1183
pxy-miR-12-3p	Px002603	301	-32.33	23	1218	732 166
pxy-miR-12-3p	Px008942	286	-32.33	23	4110	584 3332
pxy-miR-12-3p	Px012529	290	-32.24	23	2170	852 767
pxy-miR-12-3p	Px016476	291	-32.24	23	1512	90 1147
pxy-miR-12-3p	Px014254	296	-32.21	23	2848	1502 2244
pxy-miR-12-3p	Px001529	285	-32	23	3296	572 933
pxy-miR-12-3p	Px014312	332	-31.96	23	973	274 713
pxy-miR-12-3p	Px016083	176	-31.95	23	1422	339
pxy-miR-12-3p	Px005554	308	-31.88	23	924	531 608
pxy-miR-12-3p	Px014189	283	-31.87	23	2685	234 494
pxy-miR-12-3p	Px007129	290	-31.77	23	918	179 385
pxy-miR-12-3p	Px003655	423	-31.68	23	2091	583 723 1761
pxy-miR-12-3p	Px003653	423	-31.68	23	1911	397 537 1574
pxy-miR-12-3p	Px012881	294	-31.59	23	3792	3087 773
pxy-miR-12-3p	Px015626	289	-31.57	23	3182	647 2479
pxy-miR-12-3p	Px017589	301	-31.39	23	682	431 630
pxy-miR-12-3p	Px008551	308	-31.18	23	4219	1410 561
pxy-miR-12-3p	Px002919	295	-31.16	23	6733	2756 1494
pxy-miR-12-3p	Px002918	295	-31.16	23	6809	2643 1381
pxy-miR-12-3p	Px005749	284	-31.12	23	1738	728 310
pxy-miR-12-3p	Px010270	304	-31.02	23	1084	63 659
pxy-miR-12-3p	Px010246	296	-31.01	23	3862	3532 3119
pxy-miR-12-3p	Px002289	286	-31	23	1125	74 545
pxy-miR-12-3p	Px004708	286	-30.86	23	3517	1625 669
pxy-miR-12-3p	Px004709	286	-30.86	23	4168	1855 899
pxy-miR-12-3p	Px008623	434	-30.81	23	5918	1048 243 1291
pxy-miR-12-3p	Px008293	295	-30.77	23	1985	573 325
pxy-miR-12-3p	Px010818	294	-30.76	23	2877	2206 2602
pxy-miR-12-3p	Px014462	290	-30.75	23	2279	967 320
pxy-miR-12-3p	Px001961	295	-30.7	23	3784	1589 1326
pxy-miR-12-3p	Px008837	288	-30.6	23	1490	1372 520
pxy-miR-12-3p	Px006903	290	-30.59	23	2305	69 950
pxy-miR-12-3p	Px006904	290	-30.59	23	2192	285 1166
pxy-miR-12-3p	Px006665	307	-30.57	23	1424	1242 9
pxy-miR-12-3p	Px004735	286	-30.55	23	930	796 760
pxy-miR-12-3p	Px001965	306	-30.45	23	2710	1663 1128
pxy-miR-12-3p	Px001964	306	-30.45	23	2513	1759 1224
pxy-miR-12-3p	Px010517	302	-30.44	23	1336	965 795
pxy-miR-12-3p	Px003261	290	-30.39	23	1476	928 31
pxy-miR-12-3p	Px000156	292	-30.3	23	5059	491 1449
pxy-miR-12-3p	Px000956	297	-30.28	23	1104	542 3
pxy-miR-12-3p	Px001850	288	-30.26	23	2672	1873 1264
pxy-miR-12-3p	Px001250	285	-30.26	23	2629	1223 1422
pxy-miR-12-3p	Px012355	299	-30.19	23	2201	1142 202
pxy-miR-12-3p	Px014186	284	-30.15	23	1020	925 193
pxy-miR-12-3p	Px008429	313	-30.08	23	2360	2269 1651
pxy-miR-12-3p	Px008428	313	-30.08	23	4682	1582 964
pxy-miR-12-3p	Px001475	287	-30.05	23	6941	1559 3777
pxy-miR-12-3p	Px014004	435	-29.94	23	3520	951 1031 3029
pxy-miR-12-3p	Px007256	293	-29.94	23	782	78 334
pxy-miR-12-3p	Px014005	435	-29.94	23	4179	1735 1815 3813
pxy-miR-12-3p	Px014003	435	-29.94	23	4055	1734 1814 3812
pxy-miR-12-3p	Px013959	287	-29.86	23	2539	2224 1357
pxy-miR-12-3p	Px001108	291	-29.85	23	3262	1320 1228
pxy-miR-12-3p	Px016930	455	-29.7	23	3866	2778 687 1493
pxy-miR-12-3p	Px008498	288	-29.7	23	4338	3778 4047
pxy-miR-12-3p	Px006898	289	-29.66	23	1616	1209 698
pxy-miR-12-3p	Px007285	286	-29.58	23	4313	3545 3251
pxy-miR-12-3p	Px007284	286	-29.58	23	4162	2353 2059
pxy-miR-12-3p	Px011460	299	-29.55	23	500	392 398
pxy-miR-12-3p	Px009310	295	-29.55	23	3986	1926 827
pxy-miR-12-3p	Px005896	282	-29.52	23	3002	1833 2539
pxy-miR-12-3p	Px000569	293	-29.49	23	2055	1637 1093
pxy-miR-12-3p	Px007398	285	-29.44	23	2921	826 2453
pxy-miR-12-3p	Px012520	283	-29.43	23	2492	741 679
pxy-miR-12-3p	Px014946	288	-29.31	23	6983	3748 444
pxy-miR-12-3p	Px002235	289	-29.3	23	518	4 91
pxy-miR-12-3p	Px013115	292	-29.23	23	3016	1885 1858
pxy-miR-12-3p	Px003672	303	-29.2	23	1826	1414 1010
pxy-miR-12-3p	Px012172	286	-29.19	23	6209	72 3812
pxy-miR-12-3p	Px015097	291	-29.19	23	2398	1186 1768
pxy-miR-12-3p	Px003359	295	-29.12	23	2597	1640 1723
pxy-miR-12-3p	Px008000	303	-29.12	23	1574	1133 1484
pxy-miR-12-3p	Px017012	313	-29.02	23	2360	1088 1211
pxy-miR-12-3p	Px011192	309	-29	23	858	22 7
pxy-miR-12-3p	Px017625	295	-28.99	23	972	80 143
pxy-miR-12-3p	Px015680	284	-28.85	23	7767	1364 1749
pxy-miR-12-3p	Px014621	292	-28.82	23	2295	1462 1891
pxy-miR-12-3p	Px011076	288	-28.81	23	4150	3559 3098
pxy-miR-12-3p	Px001901	290	-28.74	23	4143	442 3749
pxy-miR-12-3p	Px002713	425	-28.7	23	5168	3327 3973 4931
pxy-miR-12-3p	Px005215	299	-28.68	23	3924	910 2190
pxy-miR-12-3p	Px007112	449	-28.5	23	2746	713 2062 55
pxy-miR-12-3p	Px006397	280	-28.46	23	1502	776 1233
pxy-miR-12-3p	Px006396	280	-28.46	23	1060	205 662
pxy-miR-12-3p	Px010110	285	-28.45	23	3966	3625 882
pxy-miR-12-3p	Px010276	141	-28.43	23	2827	1480
pxy-miR-12-3p	Px014989	293	-28.35	23	3937	2213 3026
pxy-miR-12-3p	Px012068	304	-28.27	23	2824	2596 1600
pxy-miR-12-3p	Px006482	298	-28.26	23	3427	1463 3143
pxy-miR-12-3p	Px003886	294	-28.18	23	758	221 504
pxy-miR-12-3p	Px017847	287	-28.18	23	2820	879 1868
pxy-miR-12-3p	Px012480	281	-28.14	23	2196	1813 1685
pxy-miR-12-3p	Px012479	281	-28.14	23	2127	1618 1490
pxy-miR-12-3p	Px013803	292	-28.11	23	1861	1194 2
pxy-miR-12-3p	Px005303	290	-28.08	23	2566	2339 2249
pxy-miR-12-3p	Px009430	291	-28.05	23	2401	1146 506
pxy-miR-12-3p	Px016607	283	-28.03	23	3164	1955 416
pxy-miR-12-3p	Px005750	291	-28.01	23	2070	125 1028
pxy-miR-12-3p	Px011079	292	-27.99	23	3737	1996 2569
pxy-miR-12-3p	Px014485	282	-27.92	23	880	429 612
pxy-miR-12-3p	Px009414	288	-27.9	23	2872	2610 1672
pxy-miR-12-3p	Px011941	294	-27.85	23	2172	333 1316
pxy-miR-12-3p	Px012616	289	-27.85	23	2534	1390 1161
pxy-miR-12-3p	Px005891	294	-27.84	23	2545	1317 1735
pxy-miR-12-3p	Px005892	294	-27.84	23	1786	625 1043
pxy-miR-12-3p	Px010165	303	-27.83	23	2569	2174 16
pxy-miR-12-3p	Px005377	143	-27.76	23	1191	725
pxy-miR-12-3p	Px011584	143	-27.76	23	4430	4288
pxy-miR-12-3p	Px012241	143	-27.76	23	1271	656
pxy-miR-12-3p	Px003887	143	-27.76	23	2237	629
pxy-miR-12-3p	Px004739	287	-27.76	23	3129	1870 2248
pxy-miR-12-3p	Px012107	143	-27.76	23	537	504
pxy-miR-12-3p	Px010965	285	-27.74	23	3981	3044 1794
pxy-miR-12-3p	Px011697	288	-27.54	23	2986	1440 2247
pxy-miR-12-3p	Px008442	168	-27.44	23	1557	346
pxy-miR-12-3p	Px009051	422	-27.4	23	3909	720 862 1723
pxy-miR-12-3p	Px005893	303	-27.38	23	1269	772 790
pxy-miR-12-3p	Px014623	303	-27.38	23	725	577 595
pxy-miR-12-3p	Px005894	303	-27.38	23	1626	1467 1485
pxy-miR-12-3p	Px017026	289	-27.37	23	2359	1854 791
pxy-miR-12-3p	Px012617	292	-27.37	23	397	131 369
pxy-miR-12-3p	Px002800	294	-27.19	23	1304	314 631
pxy-miR-12-3p	Px015912	299	-27.18	23	1813	351 607
pxy-miR-12-3p	Px000169	290	-27.17	23	3059	941 993
pxy-miR-12-3p	Px014293	281	-27.08	23	2465	2201 2168
pxy-miR-12-3p	Px015076	309	-27.08	23	2131	538 1552
pxy-miR-12-3p	Px012055	306	-27.04	23	589	419 560
pxy-miR-12-3p	Px013754	290	-26.96	23	1584	103 1002
pxy-miR-12-3p	Px009093	291	-26.96	23	4975	2380 3750
pxy-miR-12-3p	Px000181	281	-26.91	23	2960	578 1277
pxy-miR-12-3p	Px006194	293	-26.9	23	840	25 187
pxy-miR-12-3p	Px002423	303	-26.9	23	3197	2050 1992
pxy-miR-12-3p	Px007801	290	-26.89	23	1265	394 1057
pxy-miR-12-3p	Px000978	281	-26.83	23	3468	2376 2570
pxy-miR-12-3p	Px000701	282	-26.81	23	2425	177 1449
pxy-miR-12-3p	Px012027	292	-26.71	23	3670	776 2464
pxy-miR-12-3p	Px010483	282	-26.7	23	2174	1166 800
pxy-miR-12-3p	Px008999	286	-26.64	23	3885	1087 1980
pxy-miR-12-3p	Px010955	284	-26.61	23	2668	1718 2293
pxy-miR-12-3p	Px012077	299	-26.58	23	6698	2100 3027
pxy-miR-12-3p	Px007401	293	-26.53	23	4037	962 1023
pxy-miR-12-3p	Px004260	282	-26.53	23	3220	1231 1907
pxy-miR-12-3p	Px000843	288	-26.49	23	4857	1121 2151
pxy-miR-12-3p	Px000842	288	-26.49	23	6238	526 1556
pxy-miR-12-3p	Px013984	310	-26.46	23	273	77 201
pxy-miR-12-3p	Px005686	306	-26.45	23	4581	1064 1025
pxy-miR-12-3p	Px014993	289	-26.45	23	2739	393 736
pxy-miR-12-3p	Px005812	285	-26.41	23	1335	783 1156
pxy-miR-12-3p	Px008967	287	-26.37	23	3337	1308 2327
pxy-miR-12-3p	Px016977	287	-26.37	23	3163	1572 2608
pxy-miR-12-3p	Px002284	150	-26.34	23	2955	1063
pxy-miR-12-3p	Px012310	297	-26.28	23	1923	1286 1608
pxy-miR-12-3p	Px001792	285	-26.28	23	1204	181 484
pxy-miR-12-3p	Px007637	294	-26.27	23	1003	112 222
pxy-miR-12-3p	Px007638	294	-26.27	23	1055	605 715
pxy-miR-12-3p	Px003718	281	-26.24	23	2001	1806 772
pxy-miR-12-3p	Px003719	281	-26.24	23	1671	1338 304
pxy-miR-12-3p	Px008868	287	-26.2	23	1829	957 1084
pxy-miR-12-3p	Px005620	295	-26.15	23	1254	245 856
pxy-miR-12-3p	Px009189	305	-26.15	23	3236	692 1379
pxy-miR-12-3p	Px007743	287	-25.98	23	1274	328 624
pxy-miR-12-3p	Px003577	291	-25.97	23	2053	306 1625
pxy-miR-12-3p	Px006405	283	-25.96	23	1783	1472 1601
pxy-miR-12-3p	Px008966	302	-25.92	23	3642	3517 1152
pxy-miR-12-3p	Px004434	295	-25.92	23	2881	1870 2075
pxy-miR-12-3p	Px003489	289	-25.91	23	1346	1056 576
pxy-miR-12-3p	Px001467	285	-25.88	23	4137	1245 2728
pxy-miR-12-3p	Px013643	281	-25.88	23	3445	935 125
pxy-miR-12-3p	Px006969	300	-25.87	23	2246	1618 478
pxy-miR-12-3p	Px016291	288	-25.85	23	6052	1232 4659
pxy-miR-12-3p	Px006058	282	-25.83	23	1493	1335 280
pxy-miR-12-3p	Px010743	287	-25.82	23	2829	1866 1138
pxy-miR-12-3p	Px004524	160	-25.66	23	2319	701
pxy-miR-12-3p	Px010528	160	-25.65	23	3158	725
pxy-miR-12-3p	Px002940	281	-25.63	23	2000	38 1137
pxy-miR-12-3p	Px006994	286	-25.56	23	439	38 149
pxy-miR-12-3p	Px011638	280	-25.52	23	2790	1241 2158
pxy-miR-12-3p	Px004026	293	-25.48	23	2276	97 382
pxy-miR-12-3p	Px009307	295	-25.46	23	2246	128 2130
pxy-miR-12-3p	Px000951	292	-25.44	23	1752	1410 63
pxy-miR-12-3p	Px012977	280	-25.41	23	5792	2256 4509
pxy-miR-12-3p	Px016782	283	-25.41	23	3145	2348 3109
pxy-miR-12-3p	Px011644	284	-25.41	23	2515	513 2198
pxy-miR-12-3p	Px012147	281	-25.39	23	4399	3495 301
pxy-miR-12-3p	Px003623	282	-25.24	23	1145	461 161
pxy-miR-12-3p	Px001789	303	-25.23	23	479	26 258
pxy-miR-12-3p	Px009770	300	-25.23	23	3428	581 518
pxy-miR-12-3p	Px005636	283	-25.22	23	3409	2079 1471
pxy-miR-12-3p	Px013725	315	-25.2	23	327	295 138
pxy-miR-12-3p	Px003656	298	-25.19	23	1215	170 662
pxy-miR-12-3p	Px006302	287	-25.16	23	2939	1228 563
pxy-miR-12-3p	Px015268	282	-25.12	23	1816	1327 1277
pxy-miR-12-3p	Px010243	295	-25.07	23	3194	3063 877
pxy-miR-12-3p	Px003404	284	-25.06	23	3515	1120 574
pxy-miR-12-3p	Px014190	292	-25.03	23	2872	1851 795
pxy-miR-12-3p	Px010282	280	-25.01	23	2386	968 2106
pxy-miR-137-3p	Px012718	731	-76.22	23	6503	4305 2912 1160 5311 281
pxy-miR-137-3p	Px000181	882	-74.38	23	2960	1435 1167 2104 2848 1667 1995
pxy-miR-137-3p	Px011339	762	-72.62	23	4544	4497 1201 2785 4011 2535
pxy-miR-137-3p	Px002530	738	-67.93	23	1532	1122 335 915 1209 1399
pxy-miR-137-3p	Px005606	615	-65.54	23	1605	1114 967 938 1073
pxy-miR-137-3p	Px005607	615	-65.54	23	1405	914 767 738 873
pxy-miR-137-3p	Px003303	594	-57.52	23	2944	2686 1068 619 2876
pxy-miR-137-3p	Px014634	741	-56.93	23	4482	577 1258 829 105 3926
pxy-miR-137-3p	Px000016	577	-56.36	23	5933	1840 349 1553 3196
pxy-miR-137-3p	Px016432	747	-56.3	23	2340	1171 730 1446 1575 2266
pxy-miR-137-3p	Px001347	581	-55.14	23	3121	1208 164 328 2187
pxy-miR-137-3p	Px002748	576	-54.55	23	3712	2720 251 1261 3475
pxy-miR-137-3p	Px008364	593	-54.14	23	4620	3748 3554 80 266
pxy-miR-137-3p	Px005161	734	-54	23	3674	2054 954 2006 2463 2727
pxy-miR-137-3p	Px015036	466	-53.84	23	3537	774 3249 2181
pxy-miR-137-3p	Px005736	593	-53.46	23	4258	2614 2192 2395 633
pxy-miR-137-3p	Px014440	443	-53.26	23	2097	863 852 395
pxy-miR-137-3p	Px006872	616	-52.59	23	1912	550 192 606 1039
pxy-miR-137-3p	Px008272	466	-52.2	23	3526	780 3250 2185
pxy-miR-137-3p	Px002066	473	-52.1	23	6324	2270 1005 1584
pxy-miR-137-3p	Px005923	596	-51.8	23	4338	4181 1681 2740 606
pxy-miR-137-3p	Px013775	592	-51.67	23	1315	1224 772 826 990
pxy-miR-137-3p	Px015264	474	-51.58	23	3410	1361 460 2868
pxy-miR-137-3p	Px011076	598	-51.17	23	4150	206 2729 3988 3342
pxy-miR-137-3p	Px015654	575	-50.9	23	2531	824 2291 2498 2052
pxy-miR-137-3p	Px007875	468	-49.76	23	6814	3192 2032 6277
pxy-miR-137-3p	Px005297	612	-49.31	23	1861	810 713 1372 988
pxy-miR-137-3p	Px011416	591	-49.14	23	4283	3175 4235 2139 4196
pxy-miR-137-3p	Px008888	581	-48.87	23	4334	1519 1167 1873 266
pxy-miR-137-3p	Px005686	574	-48.36	23	4581	929 57 3328 1439
pxy-miR-137-3p	Px016810	442	-47.25	23	1075	712 64 132
pxy-miR-137-3p	Px015067	440	-47.19	23	2667	2434 285 1279
pxy-miR-137-3p	Px000015	433	-46.71	23	3389	859 572 2215
pxy-miR-137-3p	Px013998	599	-46.67	23	3829	2888 3192 1140 3021
pxy-miR-137-3p	Px003472	444	-46.16	23	2607	2374 191 1197
pxy-miR-137-3p	Px012883	580	-44.99	23	4510	1349 152 3047 521
pxy-miR-137-3p	Px005160	590	-44.94	23	2887	1084 1036 1493 1757
pxy-miR-137-3p	Px000428	602	-44.91	23	2122	853 1877 821 113
pxy-miR-137-3p	Px007398	476	-44.81	23	2921	1671 2243 2776
pxy-miR-137-3p	Px014944	445	-44.51	23	1984	1875 811 1262
pxy-miR-137-3p	Px009647	427	-44.37	23	2368	2200 1705 1136
pxy-miR-137-3p	Px016481	457	-43.83	23	3788	2281 1893 684
pxy-miR-137-3p	Px007173	439	-43.82	23	3198	2818 794 1809
pxy-miR-137-3p	Px000842	582	-43.42	23	6238	5982 1306 3163 4910
pxy-miR-137-3p	Px002158	308	-43.37	23	3029	2717 2192
pxy-miR-137-3p	Px005622	447	-43.12	23	2523	292 631 1498
pxy-miR-137-3p	Px011411	438	-42.56	23	1294	598 852 578
pxy-miR-137-3p	Px011410	438	-42.56	23	863	54 308 34
pxy-miR-137-3p	Px014219	441	-42.51	23	2505	79 1994 1141
pxy-miR-137-3p	Px000971	448	-42.49	23	1835	14 1466 1671
pxy-miR-137-3p	Px006037	457	-42.38	23	3071	2867 945 2169
pxy-miR-137-3p	Px011426	437	-42.23	23	4512	1533 212 2464
pxy-miR-137-3p	Px009189	452	-42.07	23	3236	2385 1555 2050
pxy-miR-137-3p	Px000373	477	-41.75	23	1389	1145 99 1121
pxy-miR-137-3p	Px012035	579	-41.46	23	4120	1540 3987 896 2393
pxy-miR-137-3p	Px005394	443	-41.33	23	4213	3377 2785 2017
pxy-miR-137-3p	Px011981	432	-41.06	23	7023	746 2480 4997
pxy-miR-137-3p	Px008636	438	-40.91	23	3918	1149 2922 2560
pxy-miR-137-3p	Px008635	438	-40.91	23	3205	329 2102 1740
pxy-miR-137-3p	Px005456	573	-40.56	23	5682	761 1647 1111 5547
pxy-miR-137-3p	Px012760	471	-40.53	23	3907	1086 901 3123
pxy-miR-137-3p	Px003105	302	-40.1	23	1727	284 1
pxy-miR-137-3p	Px000978	435	-39.94	23	3468	2373 1508 1367
pxy-miR-137-3p	Px011744	586	-39.72	23	4254	1234 1049 2433 1513
pxy-miR-137-3p	Px017989	430	-39.72	23	2799	233 754 112
pxy-miR-137-3p	Px009823	448	-39.71	23	3541	860 37 3089
pxy-miR-137-3p	Px001848	420	-39.68	23	5357	589 2542 5184
pxy-miR-137-3p	Px011835	453	-39.55	23	2303	2138 1420 1345
pxy-miR-137-3p	Px011836	453	-39.55	23	3472	3060 2342 2267
pxy-miR-137-3p	Px005659	432	-39.52	23	3703	1682 2305 261
pxy-miR-137-3p	Px011122	581	-39.43	23	1438	930 803 1 1039
pxy-miR-137-3p	Px012868	422	-39.41	23	4808	2030 796 1111
pxy-miR-137-3p	Px005740	443	-39.11	23	2987	1515 1756 2461
pxy-miR-137-3p	Px001221	447	-39.03	23	4515	4029 3622 801
pxy-miR-137-3p	Px004910	468	-38.95	23	6185	3993 4549 2063
pxy-miR-137-3p	Px010958	433	-38.59	23	3013	2450 1114 2719
pxy-miR-137-3p	Px009430	448	-38.47	23	2401	273 1538 1723
pxy-miR-137-3p	Px011078	439	-38.36	23	1966	887 721 1834
pxy-miR-137-3p	Px001037	446	-38.33	23	5714	932 1583 1774
pxy-miR-137-3p	Px008237	445	-38.06	23	3908	2221 624 1967
pxy-miR-137-3p	Px008238	445	-38.06	23	3699	2308 711 2054
pxy-miR-137-3p	Px001193	439	-38.06	23	10858	7079 10364 4855
pxy-miR-137-3p	Px004734	293	-37.85	23	5318	1788 807
pxy-miR-137-3p	Px010035	452	-37.8	23	5523	2229 4107 4551
pxy-miR-137-3p	Px006058	577	-37.45	23	1493	109 1374 937 277
pxy-miR-137-3p	Px008512	472	-37.42	23	11870	2214 5483 10768
pxy-miR-137-3p	Px002712	440	-36.84	23	2157	778 973 703
pxy-miR-137-3p	Px012882	431	-36.79	23	3787	3212 1049 1609
pxy-miR-137-3p	Px001071	423	-36.79	23	7860	296 3017 3812
pxy-miR-137-3p	Px008383	295	-36.6	23	1034	879 81
pxy-miR-137-3p	Px006089	450	-36.58	23	3837	2938 1601 907
pxy-miR-137-3p	Px003413	318	-36.24	23	6641	606 6235
pxy-miR-137-3p	Px011820	456	-36.08	23	1746	1050 84 1632
pxy-miR-137-3p	Px008897	299	-35.76	23	1494	1469 327
pxy-miR-137-3p	Px007612	441	-35.55	23	2045	161 861 1962
pxy-miR-137-3p	Px007515	435	-35.55	23	3006	146 2529 864
pxy-miR-137-3p	Px017198	293	-35.47	23	3237	1978 2318
pxy-miR-137-3p	Px001929	442	-35.44	23	4663	2694 2951 888
pxy-miR-137-3p	Px014177	300	-35.44	23	3194	1752 975
pxy-miR-137-3p	Px001961	428	-35.34	23	3784	3316 3724 1585
pxy-miR-137-3p	Px013835	446	-35.31	23	4418	1199 2621 3182
pxy-miR-137-3p	Px012881	426	-34.88	23	3792	3083 1078 3643
pxy-miR-137-3p	Px009116	314	-34.79	23	2612	855 2109
pxy-miR-137-3p	Px001475	281	-34.72	23	6941	3704 938
pxy-miR-137-3p	Px001476	281	-34.72	23	7560	4602 1836
pxy-miR-137-3p	Px007871	445	-34.33	23	7542	3017 3084 5239
pxy-miR-137-3p	Px013491	285	-34.3	23	2960	162 2665
pxy-miR-137-3p	Px000733	288	-34.24	23	1873	1206 71
pxy-miR-137-3p	Px007401	429	-34.23	23	4037	2575 207 578
pxy-miR-137-3p	Px010288	444	-34.15	23	1438	463 411 1349
pxy-miR-137-3p	Px009931	441	-34.04	23	2723	2290 1369 2234
pxy-miR-137-3p	Px012460	298	-33.79	23	872	695 373
pxy-miR-137-3p	Px011977	445	-33.7	23	2862	2258 85 2270
pxy-miR-137-3p	Px008620	288	-33.57	23	1749	36 1505
pxy-miR-137-3p	Px010989	304	-33.45	23	1783	1453 1376
pxy-miR-137-3p	Px003012	436	-33.22	23	4479	2919 3362 2955
pxy-miR-137-3p	Px000167	299	-33.22	23	153	78 4
pxy-miR-137-3p	Px012854	301	-33.2	23	1851	1774 894
pxy-miR-137-3p	Px008516	282	-33.09	23	1394	478 771
pxy-miR-137-3p	Px014478	298	-33.05	23	3185	42 1676
pxy-miR-137-3p	Px014452	302	-32.86	23	3843	1748 1556
pxy-miR-137-3p	Px014004	315	-32.85	23	3520	1393 1649
pxy-miR-137-3p	Px014005	315	-32.85	23	4179	2177 2433
pxy-miR-137-3p	Px014003	315	-32.85	23	4055	2176 2432
pxy-miR-137-3p	Px013185	441	-32.7	23	3387	2925 665 2118
pxy-miR-137-3p	Px012414	296	-32.61	23	1468	570 635
pxy-miR-137-3p	Px009426	310	-32.41	23	4392	2945 2209
pxy-miR-137-3p	Px003159	302	-32.39	23	6183	3499 2067
pxy-miR-137-3p	Px005308	315	-32.38	23	880	278 467
pxy-miR-137-3p	Px003672	282	-32.14	23	1826	355 630
pxy-miR-137-3p	Px003359	308	-32.09	23	2597	593 497
pxy-miR-137-3p	Px001589	300	-32.07	23	1466	932 393
pxy-miR-137-3p	Px001828	314	-31.97	23	1041	250 25
pxy-miR-137-3p	Px003964	312	-31.94	23	3042	2261 1183
pxy-miR-137-3p	Px001785	430	-31.89	23	3369	3111 1194 2863
pxy-miR-137-3p	Px007667	286	-31.88	23	292	29 229
pxy-miR-137-3p	Px008189	427	-31.66	23	2690	250 991 476
pxy-miR-137-3p	Px008188	427	-31.66	23	3016	57 798 283
pxy-miR-137-3p	Px005770	320	-31.54	23	2793	1250 1555
pxy-miR-137-3p	Px017931	300	-31.54	23	4937	864 4064
pxy-miR-137-3p	Px009599	299	-31.5	23	4384	1716 3292
pxy-miR-137-3p	Px007340	328	-31.45	23	3569	2590 3451
pxy-miR-137-3p	Px000388	280	-31.42	23	5751	3865 5022
pxy-miR-137-3p	Px000389	280	-31.42	23	5513	3627 4784
pxy-miR-137-3p	Px016304	443	-31.33	23	1580	1318 619 895
pxy-miR-137-3p	Px016303	443	-31.33	23	1929	1667 968 1244
pxy-miR-137-3p	Px016305	443	-31.33	23	1870	1686 987 1263
pxy-miR-137-3p	Px005615	307	-31.26	23	1787	116 175
pxy-miR-137-3p	Px016745	288	-31.23	23	6342	5262 2038
pxy-miR-137-3p	Px016548	286	-31.09	23	1369	238 1162
pxy-miR-137-3p	Px012207	319	-30.96	23	1378	227 1
pxy-miR-137-3p	Px004022	303	-30.86	23	3564	3249 3412
pxy-miR-137-3p	Px005360	446	-30.71	23	3208	2855 1367 959
pxy-miR-137-3p	Px014852	314	-30.61	23	5090	1486 539
pxy-miR-137-3p	Px014853	314	-30.61	23	2754	1566 619
pxy-miR-137-3p	Px005303	283	-30.57	23	2566	1017 731
pxy-miR-137-3p	Px005960	449	-30.56	23	3876	3058 2217 2013
pxy-miR-137-3p	Px015985	285	-30.54	23	750	407 200
pxy-miR-137-3p	Px009061	299	-30.44	23	1118	858 553
pxy-miR-137-3p	Px012681	287	-30.39	23	3275	1586 2962
pxy-miR-137-3p	Px001140	286	-30.31	23	956	623 463
pxy-miR-137-3p	Px014260	316	-30.23	23	1083	462 895
pxy-miR-137-3p	Px009400	294	-30.23	23	915	759 828
pxy-miR-137-3p	Px010192	307	-30.22	23	959	779 216
pxy-miR-137-3p	Px012975	293	-30.05	23	1771	174 1436
pxy-miR-137-3p	Px013283	293	-29.96	23	3634	451 890
pxy-miR-137-3p	Px002289	285	-29.71	23	1125	413 1014
pxy-miR-137-3p	Px015621	312	-29.67	23	2038	1995 1936
pxy-miR-137-3p	Px012036	425	-29.66	23	4901	1253 3573 1232
pxy-miR-137-3p	Px010002	296	-29.63	23	1756	15 506
pxy-miR-137-3p	Px001965	306	-29.59	23	2710	1654 1272
pxy-miR-137-3p	Px001964	306	-29.59	23	2513	1750 1368
pxy-miR-137-3p	Px000127	437	-29.57	23	2807	134 589 667
pxy-miR-137-3p	Px004352	319	-29.52	23	2615	1252 2592
pxy-miR-137-3p	Px005000	314	-29.47	23	3540	537 939
pxy-miR-137-3p	Px006609	321	-29.45	23	3400	18 718
pxy-miR-137-3p	Px006604	285	-29.2	23	2622	88 546
pxy-miR-137-3p	Px017065	303	-29.1	23	3100	2795 1326
pxy-miR-137-3p	Px017064	303	-29.1	23	3209	2904 1435
pxy-miR-137-3p	Px017066	303	-29.1	23	3457	2895 1426
pxy-miR-137-3p	Px009822	288	-29.02	23	1292	356 1132
pxy-miR-137-3p	Px009282	286	-29	23	1658	51 820
pxy-miR-137-3p	Px001069	308	-28.98	23	2521	1005 1444
pxy-miR-137-3p	Px013988	286	-28.94	23	6895	1703 623
pxy-miR-137-3p	Px009469	286	-28.8	23	1278	1197 674
pxy-miR-137-3p	Px000873	315	-28.78	23	3597	2633 1188
pxy-miR-137-3p	Px001751	282	-28.76	23	2341	1 2081
pxy-miR-137-3p	Px006200	306	-28.67	23	2174	117 1414
pxy-miR-137-3p	Px012474	307	-28.61	23	396	22 76
pxy-miR-137-3p	Px006457	297	-28.52	23	3742	473 1517
pxy-miR-137-3p	Px015925	281	-28.47	23	4314	98 2150
pxy-miR-137-3p	Px007839	295	-28.38	23	5570	2089 2832
pxy-miR-137-3p	Px007840	295	-28.38	23	5009	1512 2255
pxy-miR-137-3p	Px008642	288	-28.35	23	1019	571 165
pxy-miR-137-3p	Px013643	310	-28.26	23	3445	740 546
pxy-miR-137-3p	Px005841	288	-28.04	23	1842	1384 497
pxy-miR-137-3p	Px014099	290	-27.89	23	1857	1422 948
pxy-miR-137-3p	Px004990	312	-27.88	23	2239	1618 40
pxy-miR-137-3p	Px004250	298	-27.86	23	1114	904 937
pxy-miR-137-3p	Px007782	294	-27.85	23	6041	4600 5863
pxy-miR-137-3p	Px007781	294	-27.85	23	4044	2397 3660
pxy-miR-137-3p	Px002375	310	-27.84	23	1161	820 740
pxy-miR-137-3p	Px012215	292	-27.78	23	891	243 331
pxy-miR-137-3p	Px005103	327	-27.72	23	2502	2161 408
pxy-miR-137-3p	Px010662	308	-27.64	23	944	800 359
pxy-miR-137-3p	Px010661	308	-27.64	23	944	800 359
pxy-miR-137-3p	Px017375	149	-27.62	23	1224	9
pxy-miR-137-3p	Px003760	292	-27.58	23	4004	2974 1812
pxy-miR-137-3p	Px008243	304	-27.55	23	2301	1265 683
pxy-miR-137-3p	Px005656	311	-27.55	23	7025	5564 2025
pxy-miR-137-3p	Px004872	295	-27.54	23	3089	2401 806
pxy-miR-137-3p	Px009578	298	-27.54	23	2969	765 2648
pxy-miR-137-3p	Px004871	295	-27.54	23	3089	2401 806
pxy-miR-137-3p	Px016607	319	-27.49	23	3164	1378 1952
pxy-miR-137-3p	Px007724	321	-27.48	23	2969	2368 2630
pxy-miR-137-3p	Px014572	292	-27.43	23	2168	131 991
pxy-miR-137-3p	Px009532	290	-27.35	23	774	133 214
pxy-miR-137-3p	Px010054	289	-27.31	23	2968	1424 194
pxy-miR-137-3p	Px010053	289	-27.31	23	2961	1431 201
pxy-miR-137-3p	Px000059	317	-27.28	23	1863	241 198
pxy-miR-137-3p	Px015913	290	-27.26	23	1222	744 1101
pxy-miR-137-3p	Px003180	291	-27.26	23	6829	4609 1045
pxy-miR-137-3p	Px003182	291	-27.26	23	6597	4369 805
pxy-miR-137-3p	Px004895	301	-27.25	23	7285	7250 3845
pxy-miR-137-3p	Px000493	298	-27.22	23	4344	2011 3637
pxy-miR-137-3p	Px011948	285	-27.19	23	1769	1428 276
pxy-miR-137-3p	Px003449	282	-27.19	23	621	561 139
pxy-miR-137-3p	Px009129	282	-27.14	23	836	434 30
pxy-miR-137-3p	Px008444	288	-27.1	23	2219	267 385
pxy-miR-137-3p	Px014820	289	-27.08	23	4883	3594 274
pxy-miR-137-3p	Px001831	292	-27.03	23	7653	5884 4734
pxy-miR-137-3p	Px005970	319	-27.03	23	1834	1526 707
pxy-miR-137-3p	Px002395	281	-26.97	23	1766	421 619
pxy-miR-137-3p	Px001072	281	-26.91	23	7429	2586 3381
pxy-miR-137-3p	Px016681	295	-26.91	23	2071	1938 416
pxy-miR-137-3p	Px008245	284	-26.83	23	1206	266 927
pxy-miR-137-3p	Px005891	294	-26.82	23	2545	1905 2367
pxy-miR-137-3p	Px005892	294	-26.82	23	1786	1213 1675
pxy-miR-137-3p	Px010207	283	-26.77	23	845	510 646
pxy-miR-137-3p	Px002919	303	-26.57	23	6733	3784 2461
pxy-miR-137-3p	Px002918	303	-26.57	23	6809	3671 2348
pxy-miR-137-3p	Px008710	316	-26.56	23	927	490 333
pxy-miR-137-3p	Px005424	291	-26.55	23	3057	364 2862
pxy-miR-137-3p	Px005518	296	-26.54	23	4706	1193 3379
pxy-miR-137-3p	Px005517	296	-26.54	23	3770	78 2264
pxy-miR-137-3p	Px015296	295	-26.53	23	2028	591 1637
pxy-miR-137-3p	Px008523	297	-26.51	23	395	285 148
pxy-miR-137-3p	Px000992	289	-26.5	23	2232	1164 1631
pxy-miR-137-3p	Px011819	443	-26.44	23	4970	651 33 3356
pxy-miR-137-3p	Px005520	306	-26.33	23	1809	1348 969
pxy-miR-137-3p	Px007405	289	-26.32	23	7273	3636 5327
pxy-miR-137-3p	Px007406	289	-26.32	23	7247	4009 5700
pxy-miR-137-3p	Px006392	294	-26.3	23	4112	2278 3833
pxy-miR-137-3p	Px009651	294	-26.3	23	3920	2269 3642
pxy-miR-137-3p	Px016129	141	-26.28	23	2276	1435
pxy-miR-137-3p	Px010984	309	-26.26	23	5932	2324 1715
pxy-miR-137-3p	Px009991	288	-26.26	23	2049	928 89
pxy-miR-137-3p	Px005982	293	-26.25	23	2232	453 1573
pxy-miR-137-3p	Px012434	294	-26.25	23	772	308 23
pxy-miR-137-3p	Px007978	319	-26.16	23	906	769 678
pxy-miR-137-3p	Px004353	292	-26.15	23	9458	8478 706
pxy-miR-137-3p	Px005830	286	-26.14	23	7092	1211 1853
pxy-miR-137-3p	Px003306	281	-26.11	23	2595	953 2024
pxy-miR-137-3p	Px004216	281	-26.11	23	4516	1099 2109
pxy-miR-137-3p	Px007059	298	-26.1	23	2758	2443 727
pxy-miR-137-3p	Px002240	308	-26.1	23	3302	830 3216
pxy-miR-137-3p	Px007058	298	-26.1	23	2701	2304 588
pxy-miR-137-3p	Px014619	283	-26.01	23	3816	516 343
pxy-miR-137-3p	Px010962	285	-25.95	23	2270	23 825
pxy-miR-137-3p	Px015562	301	-25.9	23	1033	351 965
pxy-miR-137-3p	Px003922	293	-25.89	23	581	59 316
pxy-miR-137-3p	Px002828	293	-25.87	23	3551	1216 2335
pxy-miR-137-3p	Px002004	286	-25.79	23	1289	102 1101
pxy-miR-137-3p	Px002003	286	-25.79	23	1388	201 1200
pxy-miR-137-3p	Px011638	298	-25.72	23	2790	1240 1890
pxy-miR-137-3p	Px011721	170	-25.7	23	541	213
pxy-miR-137-3p	Px007172	291	-25.67	23	2016	1391 382
pxy-miR-137-3p	Px017664	285	-25.67	23	4128	1446 187
pxy-miR-137-3p	Px005952	303	-25.66	23	3666	217 2062
pxy-miR-137-3p	Px011769	323	-25.53	23	1816	873 29
pxy-miR-137-3p	Px012172	287	-25.5	23	6209	5636 2991
pxy-miR-137-3p	Px013161	308	-25.46	23	3597	3460 1857
pxy-miR-137-3p	Px007097	284	-25.44	23	1647	203 1183
pxy-miR-137-3p	Px010636	296	-25.44	23	3654	3035 207
pxy-miR-137-3p	Px013353	295	-25.43	23	8026	5889 5053
pxy-miR-137-3p	Px015663	303	-25.41	23	665	248 575
pxy-miR-137-3p	Px007202	289	-25.22	23	2951	71 2334
pxy-miR-137-3p	Px000146	290	-25.18	23	5269	1982 334
pxy-miR-137-3p	Px013492	145	-25.15	23	2749	237
pxy-miR-137-3p	Px000627	302	-25.12	23	4449	310 3424
pxy-miR-137-3p	Px004285	286	-25.09	23	2253	1717 958
pxy-miR-137-3p	Px016256	310	-25.08	23	3010	2346 1149
pxy-miR-137-3p	Px006875	291	-25.02	23	2538	830 1708
pxy-miR-137-3p	Px006874	291	-25.02	23	3182	606 1484
pxy-miR-13b-3p	Px001627	578	-65.49	23	5952	4568 539 2168 2637
pxy-miR-13b-3p	Px005104	580	-65.23	23	3929	2078 2306 913 571
pxy-miR-13b-3p	Px004326	594	-64.43	23	3465	330 1790 1921 1708
pxy-miR-13b-3p	Px001354	473	-61.92	23	8579	5442 673 4358
pxy-miR-13b-3p	Px016585	586	-61.44	23	5403	2142 4071 155 139
pxy-miR-13b-3p	Px003318	449	-61.11	23	3732	2417 1713 1105
pxy-miR-13b-3p	Px009832	460	-60.08	23	2478	198 2023 1404
pxy-miR-13b-3p	Px001863	440	-57.92	23	4178	2893 2329 117
pxy-miR-13b-3p	Px004514	451	-57.41	23	969	37 567 780
pxy-miR-13b-3p	Px009851	595	-54.57	23	4584	1635 2342 2361 188
pxy-miR-13b-3p	Px009414	432	-54.22	23	2872	1480 16 1241
pxy-miR-13b-3p	Px003353	452	-54.11	23	851	659 820 44
pxy-miR-13b-3p	Px007342	442	-53.27	23	4801	1515 35 1496
pxy-miR-13b-3p	Px003404	445	-52.59	23	3515	1171 3428 3449
pxy-miR-13b-3p	Px007560	576	-52.51	23	2816	1962 2423 2148 2724
pxy-miR-13b-3p	Px010984	570	-52.14	23	5932	2139 251 5280 5593
pxy-miR-13b-3p	Px000715	452	-52.01	23	3039	57 915 1036
pxy-miR-13b-3p	Px014008	443	-50.12	23	2905	1052 1541 1466
pxy-miR-13b-3p	Px001797	455	-50.05	23	2493	861 1434 1595
pxy-miR-13b-3p	Px007666	433	-49.67	23	1516	579 160 448
pxy-miR-13b-3p	Px002409	427	-49.14	23	2019	187 759 1263
pxy-miR-13b-3p	Px003594	437	-48.53	23	5310	4693 1440 4933
pxy-miR-13b-3p	Px005061	447	-47.68	23	3281	1883 437 2957
pxy-miR-13b-3p	Px000059	437	-47.16	23	1863	187 106 1837
pxy-miR-13b-3p	Px003761	441	-46.89	23	2151	45 2122 755
pxy-miR-13b-3p	Px007570	445	-46.6	23	3194	284 1504 968
pxy-miR-13b-3p	Px012127	312	-46.53	23	6022	1835 3294
pxy-miR-13b-3p	Px016091	440	-46.39	23	4730	3454 360 917
pxy-miR-13b-3p	Px016905	452	-45.42	23	5783	4974 5352 4323
pxy-miR-13b-3p	Px000069	435	-45.22	23	1241	1098 568 1218
pxy-miR-13b-3p	Px015677	313	-44.89	23	5157	133 1895
pxy-miR-13b-3p	Px000932	303	-44.63	23	2772	2029 745
pxy-miR-13b-3p	Px017703	434	-43.45	23	2023	1838 1990 1927
pxy-miR-13b-3p	Px001937	431	-42.94	23	2306	807 1075 850
pxy-miR-13b-3p	Px001938	431	-42.94	23	3291	2298 2566 2341
pxy-miR-13b-3p	Px014572	438	-42.63	23	2168	486 722 1690
pxy-miR-13b-3p	Px014940	445	-42.23	23	5745	5427 434 5131
pxy-miR-13b-3p	Px008657	463	-41.6	23	5543	647 5240 2153
pxy-miR-13b-3p	Px010949	435	-41.51	23	3369	2828 1733 588
pxy-miR-13b-3p	Px015369	454	-41.2	23	587	80 414 326
pxy-miR-13b-3p	Px009833	308	-41.07	23	4224	2505 3711
pxy-miR-13b-3p	Px001383	432	-41.06	23	9001	6979 3444 8051
pxy-miR-13b-3p	Px006874	314	-40.98	23	3182	1280 2566
pxy-miR-13b-3p	Px014311	288	-40.72	23	1965	1098 124
pxy-miR-13b-3p	Px000035	451	-40.65	23	3990	415 3458 341
pxy-miR-13b-3p	Px000034	451	-40.65	23	3861	137 3180 63
pxy-miR-13b-3p	Px017456	325	-40.19	23	1069	947 990
pxy-miR-13b-3p	Px003180	307	-39.93	23	6829	6190 2894
pxy-miR-13b-3p	Px003182	307	-39.93	23	6597	5950 2654
pxy-miR-13b-3p	Px017355	301	-39.49	23	1327	887 102
pxy-miR-13b-3p	Px015811	317	-39.2	23	1573	284 114
pxy-miR-13b-3p	Px011479	283	-39.14	23	3443	611 2692
pxy-miR-13b-3p	Px009045	301	-38.99	23	5773	1650 879
pxy-miR-13b-3p	Px005008	305	-38.97	23	5056	1704 3764
pxy-miR-13b-3p	Px001467	284	-38.97	23	4137	3777 986
pxy-miR-13b-3p	Px013880	430	-38.77	23	4892	1641 1194 398
pxy-miR-13b-3p	Px016921	302	-38.46	23	2698	294 1448
pxy-miR-13b-3p	Px006526	321	-37.77	23	2869	2425 1793
pxy-miR-13b-3p	Px006527	321	-37.77	23	3208	2851 2219
pxy-miR-13b-3p	Px007053	423	-37.68	23	1440	1415 458 1293
pxy-miR-13b-3p	Px004216	300	-37.5	23	4516	3661 2515
pxy-miR-13b-3p	Px001862	300	-37.45	23	4204	2586 2022
pxy-miR-13b-3p	Px013234	314	-37.22	23	3585	55 1478
pxy-miR-13b-3p	Px009081	311	-37.06	23	1688	450 1279
pxy-miR-13b-3p	Px000503	282	-37	23	3057	855 2399
pxy-miR-13b-3p	Px006210	440	-36.98	23	2866	2338 2010 332
pxy-miR-13b-3p	Px004352	286	-36.96	23	2615	1210 2189
pxy-miR-13b-3p	Px015041	286	-36.72	23	2484	1313 1529
pxy-miR-13b-3p	Px003186	289	-36.71	23	3132	2083 1669
pxy-miR-13b-3p	Px003881	305	-36.67	23	4239	2468 1975
pxy-miR-13b-3p	Px013813	288	-36.66	23	556	510 372
pxy-miR-13b-3p	Px014316	292	-36.45	23	6609	344 1331
pxy-miR-13b-3p	Px014317	292	-36.45	23	10668	5382 6369
pxy-miR-13b-3p	Px013627	294	-35.89	23	2160	558 1257
pxy-miR-13b-3p	Px006814	286	-35.89	23	2967	2107 1298
pxy-miR-13b-3p	Px006876	287	-35.7	23	5259	5014 1077
pxy-miR-13b-3p	Px005832	295	-35.61	23	4360	1084 1297
pxy-miR-13b-3p	Px008444	296	-35.47	23	2219	1570 1070
pxy-miR-13b-3p	Px004820	439	-35.3	23	2634	774 2511 2567
pxy-miR-13b-3p	Px001193	432	-35.13	23	10858	1984 7295 10824
pxy-miR-13b-3p	Px014529	300	-35.03	23	1351	432 178
pxy-miR-13b-3p	Px004025	298	-34.96	23	1278	866 1085
pxy-miR-13b-3p	Px001221	285	-34.96	23	4515	3409 2802
pxy-miR-13b-3p	Px004026	298	-34.96	23	2276	1727 1946
pxy-miR-13b-3p	Px012554	310	-34.85	23	3256	160 1927
pxy-miR-13b-3p	Px000177	292	-34.78	23	2758	79 1941
pxy-miR-13b-3p	Px002840	288	-34.72	23	3400	1271 1321
pxy-miR-13b-3p	Px002841	288	-34.72	23	2135	6 56
pxy-miR-13b-3p	Px002371	299	-34.62	23	2046	1197 798
pxy-miR-13b-3p	Px002373	299	-34.62	23	1725	876 477
pxy-miR-13b-3p	Px002372	299	-34.62	23	2046	1197 798
pxy-miR-13b-3p	Px002370	299	-34.62	23	2046	1197 798
pxy-miR-13b-3p	Px017156	292	-34.53	23	5059	4584 3615
pxy-miR-13b-3p	Px010019	298	-34.47	23	1598	426 1082
pxy-miR-13b-3p	Px002333	296	-34.46	23	2207	703 104
pxy-miR-13b-3p	Px005678	295	-34.4	23	3301	329 772
pxy-miR-13b-3p	Px010077	296	-34.25	23	2091	170 821
pxy-miR-13b-3p	Px016133	300	-34.13	23	2342	948 2131
pxy-miR-13b-3p	Px004431	301	-34.03	23	3225	880 182
pxy-miR-13b-3p	Px009714	295	-33.91	23	2026	265 1709
pxy-miR-13b-3p	Px003559	299	-33.78	23	3132	2635 345
pxy-miR-13b-3p	Px015733	286	-33.58	23	4722	1162 1197
pxy-miR-13b-3p	Px010965	294	-33.56	23	3981	1387 2988
pxy-miR-13b-3p	Px007724	295	-33.53	23	2969	1802 2253
pxy-miR-13b-3p	Px007717	287	-33.44	23	5647	2144 2714
pxy-miR-13b-3p	Px015748	297	-33.23	23	2636	2124 107
pxy-miR-13b-3p	Px006405	286	-33.09	23	1783	481 42
pxy-miR-13b-3p	Px011694	293	-32.79	23	1707	74 135
pxy-miR-13b-3p	Px014439	295	-32.69	23	1139	706 917
pxy-miR-13b-3p	Px006266	298	-32.51	23	1196	603 142
pxy-miR-13b-3p	Px014989	302	-32.17	23	3937	3651 3724
pxy-miR-13b-3p	Px011973	299	-32.14	23	1485	8 542
pxy-miR-13b-3p	Px005284	285	-32.14	23	577	147 42
pxy-miR-13b-3p	Px011577	308	-32.06	23	1197	339 565
pxy-miR-13b-3p	Px008765	288	-32.05	23	3203	2415 2537
pxy-miR-13b-3p	Px008766	288	-32.05	23	3174	2594 2716
pxy-miR-13b-3p	Px015246	310	-32.02	23	1171	55 365
pxy-miR-13b-3p	Px006021	303	-31.95	23	2092	272 1884
pxy-miR-13b-3p	Px017172	296	-31.93	23	1956	1121 1024
pxy-miR-13b-3p	Px009222	288	-31.87	23	2489	577 1160
pxy-miR-13b-3p	Px013280	300	-31.87	23	1987	1232 1257
pxy-miR-13b-3p	Px002045	311	-31.54	23	979	417 730
pxy-miR-13b-3p	Px008991	307	-31.51	23	1539	852 252
pxy-miR-13b-3p	Px001831	301	-31.46	23	7653	1612 5074
pxy-miR-13b-3p	Px014957	438	-31.43	23	1307	304 385 263
pxy-miR-13b-3p	Px015398	304	-31.27	23	1918	1605 531
pxy-miR-13b-3p	Px007507	285	-31.24	23	505	411 470
pxy-miR-13b-3p	Px011316	317	-31.21	23	2302	10 140
pxy-miR-13b-3p	Px011744	312	-31.2	23	4254	3477 3506
pxy-miR-13b-3p	Px005636	283	-31.19	23	3409	3094 2332
pxy-miR-13b-3p	Px006036	295	-31.03	23	1834	417 929
pxy-miR-13b-3p	Px013788	287	-31	23	3253	572 2667
pxy-miR-13b-3p	Px013787	287	-31	23	3588	907 3002
pxy-miR-13b-3p	Px015047	304	-30.99	23	2692	1648 945
pxy-miR-13b-3p	Px010422	291	-30.96	23	8856	6481 6055
pxy-miR-13b-3p	Px001723	296	-30.61	23	3155	1730 1037
pxy-miR-13b-3p	Px010471	290	-30.6	23	3021	1676 722
pxy-miR-13b-3p	Px007715	304	-30.55	23	2040	1972 1917
pxy-miR-13b-3p	Px004285	292	-30.54	23	2253	969 151
pxy-miR-13b-3p	Px013268	302	-30.43	23	3474	2572 560
pxy-miR-13b-3p	Px012035	298	-30.41	23	4120	1310 418
pxy-miR-13b-3p	Px000070	284	-30.27	23	3092	2625 444
pxy-miR-13b-3p	Px012205	291	-30.25	23	4399	1597 1189
pxy-miR-13b-3p	Px003506	284	-30.22	23	1113	532 809
pxy-miR-13b-3p	Px017277	290	-30.21	23	4054	681 2269
pxy-miR-13b-3p	Px003458	286	-30.14	23	2321	1522 1702
pxy-miR-13b-3p	Px005328	289	-29.94	23	3909	2069 1444
pxy-miR-13b-3p	Px003960	293	-29.89	23	3447	250 1944
pxy-miR-13b-3p	Px002935	304	-29.86	23	12921	4891 1944
pxy-miR-13b-3p	Px013784	289	-29.77	23	4718	1031 4600
pxy-miR-13b-3p	Px011480	300	-29.74	23	3518	1001 2054
pxy-miR-13b-3p	Px001423	285	-29.7	23	719	35 96
pxy-miR-13b-3p	Px009553	292	-29.7	23	3141	1920 2516
pxy-miR-13b-3p	Px000552	290	-29.66	23	3175	303 2108
pxy-miR-13b-3p	Px006937	294	-29.65	23	2552	386 2412
pxy-miR-13b-3p	Px016508	286	-29.46	23	2361	2218 539
pxy-miR-13b-3p	Px016509	286	-29.46	23	2033	1892 213
pxy-miR-13b-3p	Px007374	302	-29.33	23	3511	736 2529
pxy-miR-13b-3p	Px007373	302	-29.33	23	3004	621 2414
pxy-miR-13b-3p	Px015925	291	-29.16	23	4314	2675 3073
pxy-miR-13b-3p	Px008512	298	-29.14	23	11870	7718 6104
pxy-miR-13b-3p	Px007219	284	-28.98	23	2927	1498 2396
pxy-miR-13b-3p	Px013163	295	-28.95	23	2847	1695 266
pxy-miR-13b-3p	Px015219	283	-28.73	23	3446	702 190
pxy-miR-13b-3p	Px003184	297	-28.69	23	354	108 196
pxy-miR-13b-3p	Px008037	306	-28.67	23	1106	701 781
pxy-miR-13b-3p	Px008038	306	-28.67	23	4916	3465 3545
pxy-miR-13b-3p	Px003459	285	-28.63	23	1055	683 558
pxy-miR-13b-3p	Px002828	285	-28.6	23	3551	3329 1889
pxy-miR-13b-3p	Px004354	285	-28.55	23	2630	440 1218
pxy-miR-13b-3p	Px009426	290	-28.51	23	4392	352 2001
pxy-miR-13b-3p	Px004579	301	-28.42	23	4403	978 523
pxy-miR-13b-3p	Px000382	283	-28.36	23	2270	743 473
pxy-miR-13b-3p	Px002411	285	-28.33	23	4553	4531 3122
pxy-miR-13b-3p	Px008873	305	-28.27	23	924	235 164
pxy-miR-13b-3p	Px012235	304	-28.26	23	1523	416 1054
pxy-miR-13b-3p	Px008341	291	-28.26	23	2484	1781 1343
pxy-miR-13b-3p	Px012236	304	-28.26	23	1799	1125 1763
pxy-miR-13b-3p	Px016690	305	-28.19	23	2841	411 337
pxy-miR-13b-3p	Px004895	286	-28.18	23	7285	108 6332
pxy-miR-13b-3p	Px003159	303	-28.13	23	6183	5727 298
pxy-miR-13b-3p	Px003040	283	-28.12	23	2566	2414 622
pxy-miR-13b-3p	Px004744	282	-28.08	23	1474	919 1201
pxy-miR-13b-3p	Px004743	282	-28.08	23	1282	417 699
pxy-miR-13b-3p	Px009347	285	-28.07	23	4153	3883 27
pxy-miR-13b-3p	Px011293	291	-27.96	23	6557	4240 1990
pxy-miR-13b-3p	Px011294	291	-27.96	23	6461	4270 2020
pxy-miR-13b-3p	Px012341	284	-27.78	23	713	647 401
pxy-miR-13b-3p	Px015300	297	-27.7	23	2275	417 1070
pxy-miR-13b-3p	Px012899	172	-27.7	23	833	176
pxy-miR-13b-3p	Px008648	280	-27.65	23	638	265 349
pxy-miR-13b-3p	Px002399	297	-27.39	23	3947	671 3908
pxy-miR-13b-3p	Px008293	295	-27.35	23	1985	1607 988
pxy-miR-13b-3p	Px016062	311	-27.34	23	1498	367 1259
pxy-miR-13b-3p	Px004176	303	-27.32	23	1582	1120 611
pxy-miR-13b-3p	Px015810	286	-27.31	23	3781	2244 1833
pxy-miR-13b-3p	Px004903	293	-27.31	23	565	24 403
pxy-miR-13b-3p	Px006150	298	-27.31	23	877	695 757
pxy-miR-13b-3p	Px006151	298	-27.31	23	1511	512 574
pxy-miR-13b-3p	Px012882	148	-27.16	23	3787	1328
pxy-miR-13b-3p	Px012881	148	-27.16	23	3792	3362
pxy-miR-13b-3p	Px004353	303	-27.04	23	9458	7838 8666
pxy-miR-13b-3p	Px004374	285	-26.82	23	2536	2292 1194
pxy-miR-13b-3p	Px007438	288	-26.79	23	8299	4318 4649
pxy-miR-13b-3p	Px017592	280	-26.77	23	350	1 263
pxy-miR-13b-3p	Px008623	284	-26.56	23	5918	688 5220
pxy-miR-13b-3p	Px008117	307	-26.37	23	1008	530 301
pxy-miR-13b-3p	Px010460	296	-26.32	23	2155	1883 541
pxy-miR-13b-3p	Px001281	170	-26.29	23	230	153
pxy-miR-13b-3p	Px005996	304	-26.18	23	666	497 78
pxy-miR-13b-3p	Px010743	160	-26.15	23	2829	1205
pxy-miR-13b-3p	Px013114	293	-26.03	23	3859	3009 3115
pxy-miR-13b-3p	Px013113	293	-26.03	23	4116	3266 3372
pxy-miR-13b-3p	Px012027	283	-26.03	23	3670	1070 1864
pxy-miR-13b-3p	Px013115	293	-26.03	23	3016	2261 2367
pxy-miR-13b-3p	Px007792	143	-26.01	23	1479	894
pxy-miR-13b-3p	Px002894	281	-25.9	23	7058	3138 4056
pxy-miR-13b-3p	Px007381	290	-25.76	23	1433	1 785
pxy-miR-13b-3p	Px005177	292	-25.75	23	1390	904 314
pxy-miR-13b-3p	Px013333	149	-25.72	23	490	375
pxy-miR-13b-3p	Px013332	149	-25.72	23	1418	928
pxy-miR-13b-3p	Px012983	295	-25.67	23	643	392 202
pxy-miR-13b-3p	Px001951	159	-25.65	23	2202	198
pxy-miR-13b-3p	Px006828	295	-25.49	23	3964	2658 558
pxy-miR-13b-3p	Px001115	302	-25.45	23	3489	493 2118
pxy-miR-13b-3p	Px005097	173	-25.44	23	5154	1573
pxy-miR-13b-3p	Px005090	173	-25.44	23	5154	1573
pxy-miR-13b-3p	Px005098	173	-25.44	23	5080	1499
pxy-miR-13b-3p	Px005095	173	-25.44	23	5154	1573
pxy-miR-13b-3p	Px001055	304	-25.26	23	1862	1652 1
pxy-miR-13b-3p	Px004725	284	-25.26	23	2723	505 478
pxy-miR-13b-3p	Px006506	282	-25.22	23	2483	1700 765
pxy-miR-13b-3p	Px007308	146	-25.17	23	1684	490
pxy-miR-13b-3p	Px010229	140	-25.1	23	2231	184
pxy-miR-1-3P	Px012780	1232	-128.09	22	3885	1737 2046 2130 2298 2193 2403 1174 2004
pxy-miR-1-3P	Px001193	729	-83.98	22	10858	2663 224 1816 6241 657
pxy-miR-1-3P	Px010422	729	-77.69	22	8856	2096 6211 1208 8597 5838
pxy-miR-1-3P	Px010786	580	-74.22	22	1814	857 15 148 80
pxy-miR-1-3P	Px016091	745	-73.77	22	4730	1198 647 1041 2104 976
pxy-miR-1-3P	Px010636	575	-68.05	22	3654	439 471 3067 2892
pxy-miR-1-3P	Px012977	636	-67.63	22	5792	3740 1376 1664 1297
pxy-miR-1-3P	Px012976	636	-67.63	22	6020	4141 1777 2065 1698
pxy-miR-1-3P	Px000074	611	-65.27	22	2925	814 2455 575 2852
pxy-miR-1-3P	Px015264	597	-64.66	22	3410	1254 1054 2510 1940
pxy-miR-1-3P	Px006808	581	-62.66	22	3875	3612 3159 3337 1412
pxy-miR-1-3P	Px006807	581	-62.66	22	3977	3714 3261 3439 1514
pxy-miR-1-3P	Px007189	430	-61.3	22	6983	6897 6366 4136
pxy-miR-1-3P	Px017161	582	-59.91	22	4453	900 3011 3556 4311
pxy-miR-1-3P	Px017162	582	-59.91	22	4357	760 2871 3416 4171
pxy-miR-1-3P	Px012274	611	-59.03	22	2126	1676 830 1614 1315
pxy-miR-1-3P	Px005123	580	-57.41	22	4302	218 2815 2251 1283
pxy-miR-1-3P	Px002066	435	-56.68	22	6324	1048 2360 4048
pxy-miR-1-3P	Px005603	442	-56.22	22	1103	349 765 476
pxy-miR-1-3P	Px001467	422	-54.68	22	4137	1607 64 1685
pxy-miR-1-3P	Px002894	457	-54.39	22	7058	4049 3802 6211
pxy-miR-1-3P	Px010810	444	-53.1	22	2763	2527 2359 3
pxy-miR-1-3P	Px014972	462	-52.91	22	2263	1635 887 991
pxy-miR-1-3P	Px008509	451	-51.59	22	5585	3065 1402 1539
pxy-miR-1-3P	Px008510	451	-51.59	22	5618	3238 1575 1712
pxy-miR-1-3P	Px009133	471	-50.29	22	3285	1270 1618 1576
pxy-miR-1-3P	Px009134	471	-50.29	22	3603	1589 1937 1895
pxy-miR-1-3P	Px005144	439	-50.12	22	924	225 853 272
pxy-miR-1-3P	Px007284	440	-49.89	22	4162	3000 3199 330
pxy-miR-1-3P	Px008956	446	-49.78	22	2337	763 443 556
pxy-miR-1-3P	Px002407	457	-49.76	22	4493	3270 3514 3325
pxy-miR-1-3P	Px002406	457	-49.76	22	4252	3135 3379 3190
pxy-miR-1-3P	Px016554	448	-49	22	3270	699 929 2322
pxy-miR-1-3P	Px013256	454	-48.63	22	3306	1619 592 59
pxy-miR-1-3P	Px002877	430	-48.24	22	4961	2418 1837 8
pxy-miR-1-3P	Px001594	428	-48	22	2054	666 938 1831
pxy-miR-1-3P	Px000552	450	-47.5	22	3175	797 1418 2057
pxy-miR-1-3P	Px017156	444	-47.43	22	5059	1477 4711 4920
pxy-miR-1-3P	Px016943	435	-47.22	22	1770	1340 1042 654
pxy-miR-1-3P	Px001529	432	-46.89	22	3296	1934 1882 168
pxy-miR-1-3P	Px004478	446	-46.65	22	4074	1134 2039 3184
pxy-miR-1-3P	Px007552	453	-46.36	22	3487	1970 1998 2386
pxy-miR-1-3P	Px007551	453	-46.36	22	3462	1893 1921 2309
pxy-miR-1-3P	Px000088	456	-46.2	22	2633	7 2045 432
pxy-miR-1-3P	Px000089	456	-46.2	22	2516	81 2119 506
pxy-miR-1-3P	Px013492	473	-46.15	22	2749	1442 587 774
pxy-miR-1-3P	Px013491	473	-46.15	22	2960	1367 512 699
pxy-miR-1-3P	Px004568	449	-46.11	22	3317	3153 3224 2548
pxy-miR-1-3P	Px015879	449	-46.11	22	2759	2595 2666 1900
pxy-miR-1-3P	Px007879	439	-45.8	22	6136	4711 4978 1190
pxy-miR-1-3P	Px007878	439	-45.8	22	5723	4200 4467 679
pxy-miR-1-3P	Px003981	432	-45.75	22	5229	1403 2388 4167
pxy-miR-1-3P	Px012627	444	-45.54	22	4779	4551 4034 2242
pxy-miR-1-3P	Px001863	459	-45.15	22	4178	3405 1919 1398
pxy-miR-1-3P	Px001862	459	-45.15	22	4204	3098 1612 1091
pxy-miR-1-3P	Px015374	441	-45.02	22	4895	985 1485 424
pxy-miR-1-3P	Px014309	445	-44.97	22	3858	2361 1459 1534
pxy-miR-1-3P	Px013353	435	-44.81	22	8026	4078 2458 6797
pxy-miR-1-3P	Px006153	434	-44.8	22	686	378 447 426
pxy-miR-1-3P	Px011518	442	-44.45	22	3282	696 1404 1
pxy-miR-1-3P	Px015520	433	-44.15	22	4610	3846 87 957
pxy-miR-1-3P	Px005960	459	-43.9	22	3876	687 654 2111
pxy-miR-1-3P	Px007570	292	-43.5	22	3194	1066 869
pxy-miR-1-3P	Px012504	451	-43.48	22	3245	1957 1902 1274
pxy-miR-1-3P	Px003283	428	-43.47	22	804	520 709 780
pxy-miR-1-3P	Px005161	444	-43.37	22	3674	1502 2409 1999
pxy-miR-1-3P	Px005160	444	-43.37	22	2887	532 1439 1029
pxy-miR-1-3P	Px002649	421	-42.82	22	3909	2494 2794 3622
pxy-miR-1-3P	Px010703	432	-42.58	22	2501	2052 1881 1862
pxy-miR-1-3P	Px010702	432	-42.58	22	2506	1790 1619 1600
pxy-miR-1-3P	Px002013	432	-42.2	22	2941	2321 1749 2680
pxy-miR-1-3P	Px002012	432	-42.2	22	2764	1986 1414 2345
pxy-miR-1-3P	Px001742	432	-42.14	22	2557	1553 1150 2296
pxy-miR-1-3P	Px014910	327	-42.09	22	1765	1398 1046
pxy-miR-1-3P	Px014946	427	-41.91	22	6983	784 5670 6053
pxy-miR-1-3P	Px003594	315	-41.76	22	5310	3511 3690
pxy-miR-1-3P	Px014940	428	-41.41	22	5745	986 2472 5000
pxy-miR-1-3P	Px009986	440	-41.39	22	2125	855 391 1564
pxy-miR-1-3P	Px009985	440	-41.39	22	4365	3095 2631 3804
pxy-miR-1-3P	Px004721	427	-40.87	22	1381	110 18 502
pxy-miR-1-3P	Px017676	428	-40.63	22	4862	3603 4798 1564
pxy-miR-1-3P	Px007869	304	-40.48	22	1748	798 1375
pxy-miR-1-3P	Px005417	425	-40.39	22	1258	398 124 472
pxy-miR-1-3P	Px004719	314	-40.31	22	1943	434 451
pxy-miR-1-3P	Px012681	290	-39.8	22	3275	3248 1505
pxy-miR-1-3P	Px007650	426	-39.34	22	7187	5112 2213 4719
pxy-miR-1-3P	Px016457	301	-38.99	22	4677	584 3064
pxy-miR-1-3P	Px010965	443	-38.94	22	3981	1720 3588 197
pxy-miR-1-3P	Px010308	291	-38.8	22	2413	94 1230
pxy-miR-1-3P	Px003647	433	-38.66	22	5824	5158 3997 4056
pxy-miR-1-3P	Px014080	297	-38.66	22	2234	436 317
pxy-miR-1-3P	Px005456	288	-38.44	22	5682	1497 4804
pxy-miR-1-3P	Px016782	328	-38.36	22	3145	2875 2858
pxy-miR-1-3P	Px003404	439	-38.25	22	3515	34 1202 92
pxy-miR-1-3P	Px008014	303	-37.86	22	2629	2145 552
pxy-miR-1-3P	Px017823	295	-37.55	22	2411	880 954
pxy-miR-1-3P	Px015006	292	-37.52	22	1129	65 1071
pxy-miR-1-3P	Px007318	423	-36.97	22	2936	2081 2566 2772
pxy-miR-1-3P	Px012694	284	-36.9	22	2862	397 2732
pxy-miR-1-3P	Px013505	318	-36.67	22	1985	942 1592
pxy-miR-1-3P	Px010809	301	-36.43	22	1900	1523 1355
pxy-miR-1-3P	Px010646	287	-36.4	22	6164	5773 636
pxy-miR-1-3P	Px010644	287	-36.4	22	5795	5353 216
pxy-miR-1-3P	Px010382	311	-36.33	22	1231	364 589
pxy-miR-1-3P	Px010383	311	-36.33	22	1665	908 1133
pxy-miR-1-3P	Px014546	310	-36.22	22	3647	108 2066
pxy-miR-1-3P	Px015337	298	-36.14	22	5920	1588 1562
pxy-miR-1-3P	Px014921	289	-36.08	22	1074	242 155
pxy-miR-1-3P	Px009534	449	-35.91	22	1703	941 1240 1440
pxy-miR-1-3P	Px005982	292	-35.48	22	2232	1555 1879
pxy-miR-1-3P	Px002240	316	-35.31	22	3302	2176 2257
pxy-miR-1-3P	Px001961	287	-35.25	22	3784	1907 1000
pxy-miR-1-3P	Px011358	316	-35.24	22	1327	109 1221
pxy-miR-1-3P	Px017745	294	-35.2	22	1723	299 1462
pxy-miR-1-3P	Px004948	440	-35.03	22	3644	665 775 2452
pxy-miR-1-3P	Px003354	314	-35.01	22	1609	1347 970
pxy-miR-1-3P	Px015306	316	-34.98	22	536	493 4
pxy-miR-1-3P	Px010734	305	-34.98	22	1386	204 936
pxy-miR-1-3P	Px012374	299	-34.92	22	2281	588 1676
pxy-miR-1-3P	Px012373	299	-34.92	22	2806	388 1476
pxy-miR-1-3P	Px002919	295	-34.87	22	6733	1481 4489
pxy-miR-1-3P	Px002918	295	-34.87	22	6809	1368 4376
pxy-miR-1-3P	Px016436	285	-34.76	22	3935	3097 2565
pxy-miR-1-3P	Px016437	285	-34.76	22	3912	3074 2542
pxy-miR-1-3P	Px009342	310	-34.75	22	2438	1580 1987
pxy-miR-1-3P	Px007000	299	-34.56	22	2683	1913 2028
pxy-miR-1-3P	Px015846	299	-34.56	22	5169	3636 3753
pxy-miR-1-3P	Px002034	297	-34.55	22	3151	2005 594
pxy-miR-1-3P	Px007285	294	-34.47	22	4313	4192 1522
pxy-miR-1-3P	Px006725	282	-34.3	22	2435	2298 1480
pxy-miR-1-3P	Px015097	288	-34.27	22	2398	2144 2100
pxy-miR-1-3P	Px010095	284	-34.27	22	2204	1830 69
pxy-miR-1-3P	Px017012	290	-34.21	22	2360	2083 402
pxy-miR-1-3P	Px013185	291	-34.11	22	3387	2968 342
pxy-miR-1-3P	Px010315	293	-33.67	22	4128	1262 1166
pxy-miR-1-3P	Px009800	290	-33.66	22	3709	1163 547
pxy-miR-1-3P	Px002093	297	-33.48	22	2973	292 1837
pxy-miR-1-3P	Px000705	292	-33.35	22	626	176 566
pxy-miR-1-3P	Px014765	301	-33.33	22	2214	464 1050
pxy-miR-1-3P	Px005686	295	-33.31	22	4581	4299 1968
pxy-miR-1-3P	Px009596	303	-33.17	22	1660	1366 1257
pxy-miR-1-3P	Px006484	298	-33.13	22	1568	1 1106
pxy-miR-1-3P	Px015255	312	-33.09	22	1503	1285 1199
pxy-miR-1-3P	Px002253	302	-33.02	22	2345	1188 1275
pxy-miR-1-3P	Px007144	286	-32.96	22	4371	368 1603
pxy-miR-1-3P	Px000682	288	-32.83	22	3425	1144 2331
pxy-miR-1-3P	Px008177	312	-32.67	22	2435	932 2072
pxy-miR-1-3P	Px012718	286	-32.59	22	6503	4187 5999
pxy-miR-1-3P	Px003040	290	-32.54	22	2566	253 1955
pxy-miR-1-3P	Px003529	286	-32.47	22	3035	2748 1341
pxy-miR-1-3P	Px008291	312	-32.46	22	399	116 68
pxy-miR-1-3P	Px008271	287	-32.45	22	2145	831 1447
pxy-miR-1-3P	Px009310	302	-32.43	22	3986	785 3480
pxy-miR-1-3P	Px000720	292	-32.39	22	792	397 105
pxy-miR-1-3P	Px008773	304	-32.38	22	2996	2864 2903
pxy-miR-1-3P	Px012837	283	-32.3	22	3184	2169 2763
pxy-miR-1-3P	Px005512	309	-32.27	22	1218	564 1045
pxy-miR-1-3P	Px017215	288	-32.27	22	2714	26 2558
pxy-miR-1-3P	Px003668	286	-32.25	22	2750	1675 513
pxy-miR-1-3P	Px010984	322	-32.22	22	5932	4803 4368
pxy-miR-1-3P	Px007892	301	-32.16	22	4381	2762 933
pxy-miR-1-3P	Px009261	312	-32.13	22	1649	64 1206
pxy-miR-1-3P	Px001965	287	-32.12	22	2710	2135 1453
pxy-miR-1-3P	Px001964	287	-32.12	22	2513	2231 1549
pxy-miR-1-3P	Px003788	284	-32.07	22	2083	1458 204
pxy-miR-1-3P	Px003219	287	-32.02	22	453	113 70
pxy-miR-1-3P	Px015321	293	-32	22	1061	295 977
pxy-miR-1-3P	Px012070	289	-31.91	22	1777	1719 1518
pxy-miR-1-3P	Px000130	292	-31.89	22	1766	730 1039
pxy-miR-1-3P	Px006076	286	-31.87	22	1938	1763 1129
pxy-miR-1-3P	Px006075	286	-31.87	22	1938	1763 1129
pxy-miR-1-3P	Px006398	289	-31.82	22	1169	861 94
pxy-miR-1-3P	Px016598	301	-31.8	22	6372	2847 1721
pxy-miR-1-3P	Px016599	301	-31.8	22	6372	2847 1721
pxy-miR-1-3P	Px015512	286	-31.8	22	1924	446 1544
pxy-miR-1-3P	Px016600	301	-31.8	22	5864	2339 1213
pxy-miR-1-3P	Px008502	312	-31.77	22	2143	1868 546
pxy-miR-1-3P	Px006527	291	-31.72	22	3208	266 911
pxy-miR-1-3P	Px003147	283	-31.64	22	3839	69 3403
pxy-miR-1-3P	Px012716	303	-31.58	22	1871	1618 1806
pxy-miR-1-3P	Px004839	283	-31.52	22	1243	17 541
pxy-miR-1-3P	Px012914	285	-31.31	22	5734	5113 2437
pxy-miR-1-3P	Px008272	293	-31.27	22	3526	581 107
pxy-miR-1-3P	Px011540	284	-31.27	22	3116	810 2379
pxy-miR-1-3P	Px016421	302	-31.21	22	4946	1646 2618
pxy-miR-1-3P	Px005854	303	-31.18	22	2651	2091 563
pxy-miR-1-3P	Px005855	303	-31.18	22	2767	2321 793
pxy-miR-1-3P	Px001848	282	-31.14	22	5357	3667 2613
pxy-miR-1-3P	Px007911	305	-31.13	22	1112	1072 544
pxy-miR-1-3P	Px007413	299	-31.12	22	2851	948 1499
pxy-miR-1-3P	Px015290	295	-31.08	22	892	330 695
pxy-miR-1-3P	Px007003	305	-31.04	22	2683	1079 1889
pxy-miR-1-3P	Px007002	307	-30.99	22	2706	1092 1899
pxy-miR-1-3P	Px012480	282	-30.98	22	2196	1105 88
pxy-miR-1-3P	Px000938	293	-30.84	22	3435	1138 1416
pxy-miR-1-3P	Px005942	287	-30.83	22	1036	693 259
pxy-miR-1-3P	Px012979	306	-30.78	22	2170	1625 731
pxy-miR-1-3P	Px016497	317	-30.77	22	2225	2050 1863
[truncated: 21,131 more rows]

## Sheet: S_vs_Z_RNAhybird
Table S7: Target prediction of differentially expressed miRNAs between ZZ and CHS by using RNAhybrid
miRNA	target	length of 3'UTR	length of miRNA	mfe	p-value	position
pxy-bantam-3p	Px012844	1156	22	-30.8	0.011364	961
pxy-bantam-3p	Px011323	1756	22	-30.5	0.024896	1501
pxy-bantam-3p	Px006375	1764	22	-30.5	0.025059	1534
pxy-bantam-3p	Px010336	1058	22	-29.2	0.022859	115
pxy-bantam-3p	Px010977	156	22	-29	0.000695	18
pxy-bantam-3p	Px017213	192	22	-29	0.001113	52
pxy-bantam-3p	Px008874	1183	22	-28.5	0.038768	330
pxy-bantam-3p	Px002298	893	22	-28	0.033286	580
pxy-bantam-3p	Px005996	666	22	-27.4	0.029344	632
pxy-bantam-3p	Px016683	588	22	-27.2	0.026916	375
pxy-bantam-3p	Px010562	143	22	-26.9	0.002267	113
pxy-bantam-3p	Px013045	286	22	-26.8	0.009821	116
pxy-bantam-3p	Px006252	525	22	-26.1	0.041511	136
pxy-bantam-3p	Px007597	275	22	-26	0.014845	14
pxy-bantam-3p	Px007687	493	22	-26	0.03979	355
pxy-bantam-3p	Px017831	504	22	-25.9	0.043559	306
pxy-bantam-3p	Px006468	524	22	-25.9	0.046262	295
pxy-bantam-3p	Px001439	128	22	-25.8	0.003695	43
pxy-bantam-3p	Px001437	335	22	-25.8	0.02369	250
pxy-bantam-3p	Px006978	350	22	-25.5	0.030435	279
pxy-bantam-3p	Px008370	189	22	-25.3	0.011373	55
pxy-bantam-3p	Px012092	53	22	-25.2	0.000671	21
pxy-bantam-3p	Px011743	322	22	-25.1	0.0335	24
pxy-let-7-3P	Px014957	1306	22	-32	0.008499	162
pxy-let-7-3P	Px015514	958	22	-30.7	0.010136	798
pxy-let-7-3P	Px002341	1030	22	-29.9	0.017296	323
pxy-let-7-3P	Px004023	1747	22	-29.8	0.03948	1623
pxy-let-7-3P	Px011568	377	22	-29.5	0.003819	51
pxy-let-7-3P	Px002709	687	22	-29.1	0.01386	572
pxy-let-7-3P	Px017267	1028	22	-29.1	0.026144	163
pxy-let-7-3P	Px016665	1110	22	-28.9	0.032491	113
pxy-let-7-3P	Px003508	109	22	-28.4	0.000516	13
pxy-let-7-3P	Px016066	297	22	-28.3	0.004912	253
pxy-let-7-3P	Px001988	395	22	-28.1	0.009391	274
pxy-let-7-3P	Px003558	105	22	-28	0.000618	5
pxy-let-7-3P	Px017636	273	22	-27.6	0.006364	109
pxy-let-7-3P	Px004846	289	22	-27.6	0.007093	85
pxy-let-7-3P	Px002549	605	22	-27.1	0.033646	1
pxy-let-7-3P	Px005267	782	22	-27.1	0.049577	124
pxy-let-7-3P	Px006215	130	22	-26.8	0.002279	76
pxy-let-7-3P	Px010025	183	22	-26.8	0.004729	65
pxy-let-7-3P	Px013910	437	22	-26.8	0.023567	1
pxy-let-7-3P	Px003415	65	22	-26.7	0.000451	38
pxy-let-7-3P	Px016428	446	22	-26.6	0.027299	269
pxy-let-7-3P	Px013382	634	22	-26.6	0.04741	204
pxy-let-7-3P	Px001668	653	22	-26.6	0.049553	535
pxy-let-7-3P	Px006372	357	22	-26.5	0.0199	140
pxy-let-7-3P	Px008540	166	22	-26.4	0.004995	102
pxy-let-7-3P	Px005710	108	22	-26.3	0.002095	76
pxy-let-7-3P	Px002485	544	22	-26.3	0.044226	95
pxy-let-7-3P	Px008124	234	22	-26.2	0.011137	11
pxy-let-7-3P	Px006523	339	22	-26	0.024379	130
pxy-let-7-3P	Px006157	484	22	-26	0.04356	241
pxy-let-7-3P	Px007904	175	22	-25.9	0.007651	67
pxy-let-7-3P	Px011615	282	22	-25.9	0.018781	139
pxy-let-7-3P	Px003184	354	22	-25.9	0.027801	149
pxy-let-7-3P	Px017229	488	22	-25.9	0.046639	33
pxy-let-7-3P	Px009748	90	22	-25.8	0.001931	69
pxy-let-7-3P	Px015848	104	22	-25.8	0.002699	41
pxy-let-7-3P	Px003087	157	22	-25.8	0.006552	138
pxy-let-7-3P	Px011506	187	22	-25.8	0.009292	17
pxy-let-7-3P	Px000748	204	22	-25.8	0.010995	33
pxy-let-7-3P	Px015334	157	22	-25.7	0.006989	119
pxy-let-7-3P	Px005786	413	22	-25.7	0.040131	325
pxy-let-7-3P	Px009657	421	22	-25.7	0.041377	334
pxy-let-7-3P	Px015653	222	22	-25.6	0.014597	50
pxy-let-7-3P	Px009258	152	22	-25.5	0.007446	27
pxy-let-7-3P	Px004777	314	22	-25.5	0.028688	22
pxy-let-7-3P	Px015068	345	22	-25.5	0.03359	298
pxy-let-7-3P	Px002113	73	22	-25.4	0.001546	49
pxy-let-7-3P	Px000355	305	22	-25.4	0.028962	197
pxy-let-7-3P	Px009987	381	22	-25.4	0.041831	277
pxy-let-7-3P	Px013441	212	22	-25.2	0.017158	177
pxy-let-7-3P	Px016584	315	22	-25.2	0.034393	282
pxy-let-7-3P	Px016225	161	22	-25.1	0.010811	87
pxy-let-7-3P	Px011116	331	22	-25.1	0.039574	295
pxy-let-7-3P	Px012484	194	22	-25	0.016478	113
pxy-let-7-3P	Px011037	440	20	-30	0.002262	198
pxy-let-7-3P	Px011036	2254	20	-30	0.033664	537
pxy-let-7-3P	Px012601	209	20	-29.6	0.000598	110
pxy-let-7-3P	Px012602	209	20	-29.6	0.000598	110
pxy-let-7-3P	Px000449	237	20	-29.6	0.000794	179
pxy-let-7-3P	Px000448	632	20	-29.6	0.005619	407
pxy-let-7-3P	Px002973	1999	20	-29.4	0.03841	1243
pxy-let-7-3P	Px002972	2070	20	-29.4	0.040305	684
pxy-let-7-3P	Px016824	1273	20	-29.3	0.021004	563
pxy-let-7-3P	Px012204	132	20	-28.8	0.000338	49
pxy-let-7-3P	Px010458	1269	20	-28.6	0.030189	61
pxy-let-7-3P	Px002557	973	20	-28.5	0.021276	348
pxy-let-7-3P	Px005349	1200	20	-28.4	0.03087	532
pxy-let-7-3P	Px003962	501	20	-28.2	0.008317	54
pxy-let-7-3P	Px014198	474	20	-28.1	0.007985	65
pxy-let-7-3P	Px004438	658	20	-28.1	0.014109	104
pxy-let-7-3P	Px009199	1433	20	-28	0.049065	616
pxy-let-7-3P	Px004222	1003	20	-27.9	0.030788	645
pxy-let-7-3P	Px013226	362	20	-27.6	0.006551	330
pxy-let-7-3P	Px016829	1017	20	-27.4	0.041054	499
pxy-let-7-3P	Px013707	405	20	-27.3	0.009648	172
pxy-let-7-3P	Px009907	498	20	-27.2	0.014734	355
pxy-let-7-3P	Px013147	278	20	-27.1	0.005366	204
pxy-let-7-3P	Px014192	361	20	-27.1	0.008818	155
pxy-let-7-3P	Px009422	722	20	-27.1	0.028713	32
pxy-let-7-3P	Px002456	686	20	-27	0.028005	384
pxy-let-7-3P	Px013773	759	20	-27	0.032802	556
pxy-let-7-3P	Px014251	342	20	-26.9	0.009008	256
pxy-let-7-3P	Px000934	672	20	-26.8	0.030311	461
pxy-let-7-3P	Px005948	770	20	-26.8	0.037432	723
pxy-let-7-3P	Px010007	101	20	-26.7	0.000749	79
pxy-let-7-3P	Px011992	111	20	-26.7	0.000944	89
pxy-let-7-3P	Px011077	585	20	-26.7	0.025697	364
pxy-let-7-3P	Px005279	519	20	-26.6	0.022363	240
pxy-let-7-3P	Px010119	625	20	-26.6	0.030236	294
pxy-let-7-3P	Px009835	823	20	-26.6	0.046151	614
pxy-let-7-3P	Px015678	825	20	-26.5	0.048897	345
pxy-let-7-3P	Px002189	688	20	-26.4	0.039285	484
pxy-let-7-3P	Px008833	598	20	-26.3	0.033388	277
pxy-let-7-3P	Px003934	646	20	-26.3	0.037683	566
pxy-let-7-3P	Px012091	391	20	-26.1	0.018543	252
pxy-let-7-3P	Px017354	255	20	-26	0.009041	149
pxy-let-7-3P	Px009726	382	20	-26	0.018903	156
pxy-let-7-3P	Px008756	315	20	-25.9	0.014262	86
pxy-let-7-3P	Px010811	638	20	-25.9	0.046212	86
pxy-let-7-3P	Px016340	168	20	-25.8	0.004449	115
pxy-let-7-3P	Px007823	265	20	-25.8	0.011026	187
pxy-let-7-3P	Px008375	408	20	-25.8	0.023837	121
pxy-let-7-3P	Px015729	453	20	-25.8	0.028398	328
pxy-let-7-3P	Px008181	111	20	-25.7	0.001901	81
pxy-let-7-3P	Px002205	556	20	-25.7	0.04181	203
pxy-let-7-3P	Px008827	609	20	-25.7	0.048127	349
pxy-let-7-3P	Px012126	318	20	-25.6	0.017427	169
pxy-let-7-3P	Px003294	304	20	-25.5	0.017092	91
pxy-let-7-3P	Px011737	240	20	-25.4	0.01176	140
pxy-let-7-3P	Px013204	257	20	-25.4	0.013375	5
pxy-let-7-3P	Px004373	450	20	-25.4	0.035463	137
pxy-let-7-3P	Px009717	276	20	-25.3	0.016236	130
pxy-let-7-3P	Px008530	524	20	-25.3	0.047836	345
pxy-let-7-3P	Px008643	529	20	-25.3	0.048546	456
pxy-let-7-3P	Px005950	271	20	-25.2	0.016711	89
pxy-let-7-3P	Px014849	311	20	-25.2	0.021388	93
pxy-let-7-3P	Px004164	328	20	-25.2	0.023476	308
pxy-let-7-3P	Px016878	494	20	-25.2	0.046192	71
pxy-let-7-3P	Px007831	187	20	-25.1	0.008782	42
pxy-let-7-3P	Px010079	338	20	-25	0.027902	161
pxy-miR-100-5p	Px002526	178	23	-31.6	0.000454	28
pxy-miR-100-5p	Px001685	242	23	-31.5	0.000956	125
pxy-miR-100-5p	Px006217	427	23	-31.5	0.003001	162
pxy-miR-100-5p	Px002640	950	23	-31.2	0.013977	802
pxy-miR-100-5p	Px002639	2025	23	-31.2	0.042045	1415
pxy-miR-100-5p	Px012979	2168	23	-31.2	0.046043	1783
pxy-miR-100-5p	Px005037	196	23	-31.1	0.000765	82
pxy-miR-100-5p	Px012817	1674	23	-31.1	0.033968	216
pxy-miR-100-5p	Px012816	1821	23	-31.1	0.038148	363
pxy-miR-100-5p	Px005981	448	23	-31	0.004319	207
pxy-miR-100-5p	Px016818	962	23	-31	0.015765	370
pxy-miR-100-5p	Px013032	384	23	-30.8	0.003619	252
pxy-miR-100-5p	Px017872	145	23	-30.7	0.000489	90
pxy-miR-100-5p	Px000968	1028	23	-30.7	0.020293	966
pxy-miR-100-5p	Px001913	616	23	-30.3	0.011007	257
pxy-miR-100-5p	Px010780	1082	23	-30.2	0.028084	350
pxy-miR-100-5p	Px010452	436	23	-29.8	0.007941	42
pxy-miR-100-5p	Px017241	524	23	-29.8	0.010932	42
pxy-miR-100-5p	Px002129	926	23	-29.7	0.028589	3
pxy-miR-100-5p	Px004223	786	23	-29.6	0.023442	367
pxy-miR-100-5p	Px000840	852	23	-29.6	0.026522	767
pxy-miR-100-5p	Px001630	535	23	-29.5	0.013299	14
pxy-miR-100-5p	Px000697	129	23	-29.4	0.000843	58
pxy-miR-100-5p	Px006923	417	23	-29.4	0.009144	152
pxy-miR-100-5p	Px002150	262	23	-29.3	0.004076	147
pxy-miR-100-5p	Px013707	405	23	-29.2	0.009698	348
pxy-miR-100-5p	Px007358	517	23	-29.1	0.015562	463
pxy-miR-100-5p	Px000802	464	23	-29	0.013695	259
pxy-miR-100-5p	Px011003	133	23	-28.4	0.001703	12
pxy-miR-100-5p	Px013441	212	23	-28.3	0.004837	136
pxy-miR-100-5p	Px014629	454	23	-28.3	0.019311	344
pxy-miR-100-5p	Px006477	171	23	-28.2	0.003318	130
pxy-miR-100-5p	Px001954	346	23	-28.2	0.012821	190
pxy-miR-100-5p	Px005155	800	23	-28.2	0.049026	234
pxy-miR-100-5p	Px017570	156	23	-28.1	0.002908	106
pxy-miR-100-5p	Px002455	417	23	-28.1	0.018686	250
pxy-miR-100-5p	Px015184	589	23	-28.1	0.032629	106
pxy-miR-100-5p	Px003615	113	23	-28	0.001519	44
pxy-miR-100-5p	Px012384	118	23	-28	0.001677	59
pxy-miR-100-5p	Px011724	222	23	-28	0.006329	180
pxy-miR-100-5p	Px011816	405	23	-28	0.018794	296
pxy-miR-100-5p	Px015184	589	23	-28	0.034385	199
pxy-miR-100-5p	Px009036	722	23	-27.9	0.049161	201
pxy-miR-100-5p	Px004674	235	23	-27.8	0.007945	20
pxy-miR-100-5p	Px013453	623	23	-27.8	0.041577	490
pxy-miR-100-5p	Px006476	307	23	-27.7	0.013762	199
pxy-miR-100-5p	Px013100	65	23	-27.6	0.000511	4
pxy-miR-100-5p	Px006862	352	23	-27.6	0.018485	290
pxy-miR-100-5p	Px002271	506	23	-27.5	0.035369	194
pxy-miR-100-5p	Px008291	399	23	-27.4	0.025493	185
pxy-miR-100-5p	Px011937	527	23	-27.3	0.041883	324
pxy-miR-100-5p	Px003264	170	23	-27.2	0.006045	44
pxy-miR-100-5p	Px001416	289	23	-27.2	0.016443	39
pxy-miR-100-5p	Px015504	107	23	-27.1	0.002403	31
pxy-miR-100-5p	Px013468	177	23	-27	0.007401	53
pxy-miR-100-5p	Px008471	276	23	-27	0.016998	228
pxy-miR-100-5p	Px006731	276	23	-27	0.016998	64
pxy-miR-100-5p	Px005399	500	23	-27	0.045289	242
pxy-miR-100-5p	Px004239	313	23	-26.9	0.022402	155
pxy-miR-100-5p	Px016404	340	23	-26.7	0.028817	63
pxy-miR-100-5p	Px010099	341	23	-26.7	0.028958	107
pxy-miR-100-5p	Px009878	238	23	-26.6	0.016444	13
pxy-miR-100-5p	Px005702	335	23	-26.6	0.02973	137
pxy-miR-100-5p	Px007850	377	23	-26.6	0.036067	82
pxy-miR-100-5p	Px001603	62	23	-26.5	0.000974	12
pxy-miR-100-5p	Px003558	105	23	-26.5	0.003402	2
pxy-miR-100-5p	Px010725	156	23	-26.4	0.008321	21
pxy-miR-100-5p	Px016836	173	23	-26.3	0.010837	141
pxy-miR-100-5p	Px011146	220	23	-26.2	0.018039	140
pxy-miR-100-5p	Px009680	300	23	-26.2	0.030966	202
pxy-miR-100-5p	Px003170	118	23	-26.1	0.005667	84
pxy-miR-100-5p	Px003171	118	23	-26.1	0.005667	84
pxy-miR-100-5p	Px004101	331	23	-26.1	0.038523	39
pxy-miR-100-5p	Px005710	108	23	-26	0.005004	69
pxy-miR-100-5p	Px008084	108	23	-25.9	0.005339	46
pxy-miR-100-5p	Px003498	362	23	-25.9	0.049644	66
pxy-miR-100-5p	Px005531	118	23	-25.8	0.006867	24
pxy-miR-100-5p	Px000820	210	23	-25.8	0.021006	170
pxy-miR-100-5p	Px010022	311	23	-25.8	0.041156	149
pxy-miR-100-5p	Px017916	171	23	-25.7	0.015271	113
pxy-miR-100-5p	Px002526	178	23	-25.7	0.016467	56
pxy-miR-100-5p	Px001724	275	23	-25.7	0.035548	154
pxy-miR-100-5p	Px012582	121	23	-25.6	0.008218	82
pxy-miR-100-5p	Px000355	305	23	-25.6	0.0446	163
pxy-miR-100-5p	Px000709	121	23	-25.4	0.009335	37
pxy-miR-100-5p	Px014772	232	23	-25.4	0.03166	40
pxy-miR-100-5p	Px010366	203	23	-25.3	0.026585	41
pxy-miR-100-5p	Px005531	118	23	-25.2	0.010076	49
pxy-miR-100-5p	Px011734	138	23	-25.2	0.013769	97
pxy-miR-100-5p	Px005572	81	23	-25.1	0.004816	59
pxy-miR-100-5p	Px006028	132	23	-25.1	0.013436	57
pxy-miR-100-5p	Px017726	169	23	-25.1	0.021514	123
pxy-miR-100-5p	Px013549	178	23	-25.1	0.023659	68
pxy-miR-100-5p	Px016469	192	23	-25.1	0.027116	146
pxy-miR-100-5p	Px013182	252	23	-25.1	0.043297	225
pxy-miR-100-5p	Px010860	94	23	-25	0.007134	71
pxy-miR-100-5p	Px001917	102	23	-25	0.008483	61
pxy-miR-100-5p	Px010988	151	23	-25	0.018534	54
pxy-miR-100-5p	Px010987	151	23	-25	0.018534	54
pxy-miR-100-5p	Px016738	156	23	-25	0.019706	99
pxy-miR-100-5p	Px009762	203	23	-25	0.03175	119
pxy-miR-11-3p	Px010229	2229	22	-30.5	0.046146	187
pxy-miR-11-3p	Px001857	311	22	-30	0.002392	111
pxy-miR-11-3p	Px002020	1139	22	-29.6	0.027928	1009
pxy-miR-11-3p	Px004790	1118	22	-29.5	0.028582	677
pxy-miR-11-3p	Px013387	321	22	-29.4	0.003621	289
pxy-miR-11-3p	Px004516	893	22	-29.4	0.021413	778
pxy-miR-11-3p	Px002704	363	22	-29.2	0.005145	1
pxy-miR-11-3p	Px011771	1373	22	-29.1	0.04687	1006
pxy-miR-11-3p	Px008383	1033	22	-29	0.032794	714
pxy-miR-11-3p	Px002315	791	22	-28.9	0.023043	395
pxy-miR-11-3p	Px016946	1089	22	-28.9	0.037273	492
pxy-miR-11-3p	Px003075	817	22	-28.7	0.026909	291
pxy-miR-11-3p	Px003283	804	22	-28.4	0.030725	150
pxy-miR-11-3p	Px013329	477	22	-28.1	0.015635	221
pxy-miR-11-3p	Px013590	367	22	-27.9	0.011104	113
pxy-miR-11-3p	Px017041	406	22	-27.9	0.013268	337
pxy-miR-11-3p	Px001171	490	22	-27.9	0.018282	134
pxy-miR-11-3p	Px001608	493	22	-27.9	0.018469	431
pxy-miR-11-3p	Px007507	505	22	-27.9	0.019222	220
pxy-miR-11-3p	Px012983	643	22	-27.9	0.028368	189
pxy-miR-11-3p	Px009511	490	22	-27.6	0.021592	252
pxy-miR-11-3p	Px001763	523	22	-27.6	0.02402	28
pxy-miR-11-3p	Px006585	84	22	-27.5	0.000623	10
pxy-miR-11-3p	Px015035	517	22	-27.5	0.024907	276
pxy-miR-11-3p	Px013934	546	22	-27.5	0.027194	240
pxy-miR-11-3p	Px005985	155	22	-27.4	0.002778	82
pxy-miR-11-3p	Px011399	700	22	-27.2	0.046861	321
pxy-miR-11-3p	Px016651	285	22	-27.1	0.011208	128
pxy-miR-11-3p	Px006214	275	22	-27	0.011137	132
pxy-miR-11-3p	Px001999	553	22	-27	0.036431	415
pxy-miR-11-3p	Px002792	345	22	-26.9	0.017719	44
pxy-miR-11-3p	Px001630	535	22	-26.9	0.036531	42
pxy-miR-11-3p	Px014799	197	22	-26.8	0.006648	44
pxy-miR-11-3p	Px005067	365	22	-26.7	0.021898	328
pxy-miR-11-3p	Px003583	443	22	-26.7	0.030203	49
pxy-miR-11-3p	Px013890	510	22	-26.7	0.037806	272
pxy-miR-11-3p	Px013725	327	22	-26.6	0.019204	254
pxy-miR-11-3p	Px007086	368	22	-26.6	0.023511	182
pxy-miR-11-3p	Px004826	400	22	-26.6	0.027027	27
pxy-miR-11-3p	Px001580	502	22	-26.6	0.038957	241
pxy-miR-11-3p	Px010719	173	22	-26.5	0.006181	135
pxy-miR-11-3p	Px015830	367	22	-26.3	0.027774	27
pxy-miR-11-3p	Px004546	148	22	-26.2	0.005431	118
pxy-miR-11-3p	Px011724	222	22	-26.2	0.0121	94
pxy-miR-11-3p	Px003335	381	22	-26.2	0.031279	1
pxy-miR-11-3p	Px011436	251	22	-26.1	0.016123	203
pxy-miR-11-3p	Px000967	285	22	-26.1	0.020229	177
pxy-miR-11-3p	Px014768	220	22	-26	0.013438	61
pxy-miR-11-3p	Px003683	378	22	-26	0.034581	156
pxy-miR-11-3p	Px016473	171	22	-25.9	0.008808	118
pxy-miR-11-3p	Px013441	212	22	-25.9	0.013327	150
pxy-miR-11-3p	Px001095	307	22	-25.8	0.027423	40
pxy-miR-11-3p	Px010788	210	22	-25.7	0.014797	151
pxy-miR-11-3p	Px011734	138	22	-25.5	0.007376	100
pxy-miR-11-3p	Px008540	166	22	-25.5	0.010689	115
pxy-miR-11-3p	Px016101	191	22	-25.5	0.014006	1
pxy-miR-11-3p	Px009173	347	22	-25.4	0.04231	89
pxy-miR-11-3p	Px009762	203	22	-25.3	0.017755	123
pxy-miR-11-3p	Px008417	216	22	-25.3	0.019893	41
pxy-miR-11-3p	Px010910	218	22	-25.3	0.020229	146
pxy-miR-11-3p	Px017019	288	22	-25.3	0.032938	10
pxy-miR-11-3p	Px015827	244	22	-25.1	0.027886	47
pxy-miR-11-3p	Px007254	274	22	-25	0.036098	207
pxy-miR-1175-5p	Px000492	229	21	-34.5	7.6e-05	172
pxy-miR-1175-5p	Px003019	1932	21	-31.8	0.019637	22
pxy-miR-1175-5p	Px013878	1246	21	-30.7	0.017619	1041
pxy-miR-1175-5p	Px001412	153	21	-30.6	0.000324	92
pxy-miR-1175-5p	Px003736	1022	21	-30.6	0.013624	917
pxy-miR-1175-5p	Px001791	566	21	-30.3	0.005923	13
pxy-miR-1175-5p	Px004266	755	21	-30.3	0.00974	444
pxy-miR-1175-5p	Px014831	154	21	-30.2	0.000426	11
pxy-miR-1175-5p	Px006708	1178	21	-30.2	0.020842	314
pxy-miR-1175-5p	Px017605	217	21	-30.1	0.000997	9
pxy-miR-1175-5p	Px000961	407	21	-29.7	0.00454	367
pxy-miR-1175-5p	Px000839	1129	21	-29.4	0.029355	846
pxy-miR-1175-5p	Px003319	354	21	-29.2	0.004653	42
pxy-miR-1175-5p	Px005953	1375	21	-29.1	0.04531	1257
pxy-miR-1175-5p	Px002967	1476	21	-29.1	0.049993	443
pxy-miR-1175-5p	Px003206	411	21	-28.9	0.007302	360
pxy-miR-1175-5p	Px002689	190	21	-28.7	0.001779	50
pxy-miR-1175-5p	Px000836	727	21	-28.7	0.021509	79
pxy-miR-1175-5p	Px007124	1012	21	-28.7	0.035677	612
pxy-miR-1175-5p	Px014773	543	21	-28.6	0.014081	260
pxy-miR-1175-5p	Px009240	336	21	-28.5	0.006338	235
pxy-miR-1175-5p	Px015282	606	21	-28.5	0.017856	61
pxy-miR-1175-5p	Px008015	1146	21	-28.5	0.047259	1037
pxy-miR-1175-5p	Px004101	331	21	-28.4	0.006533	76
pxy-miR-1175-5p	Px017428	741	21	-28.4	0.025999	301
pxy-miR-1175-5p	Px006078	998	21	-28.3	0.042883	15
pxy-miR-1175-5p	Px004727	800	21	-28.2	0.032514	392
pxy-miR-1175-5p	Px003188	932	21	-28.1	0.043002	38
pxy-miR-1175-5p	Px006962	378	21	-28	0.010511	212
pxy-miR-1175-5p	Px011507	410	21	-28	0.012143	143
pxy-miR-1175-5p	Px006148	765	21	-28	0.033741	77
pxy-miR-1175-5p	Px002851	951	21	-27.9	0.049059	807
pxy-miR-1175-5p	Px001140	956	21	-27.9	0.04943	776
pxy-miR-1175-5p	Px011851	344	21	-27.8	0.009953	29
pxy-miR-1175-5p	Px012982	771	21	-27.7	0.039975	237
pxy-miR-1175-5p	Px017992	846	21	-27.7	0.045874	618
pxy-miR-1175-5p	Px004390	538	21	-27.6	0.02405	90
pxy-miR-1175-5p	Px014549	633	21	-27.5	0.032889	89
pxy-miR-1175-5p	Px011444	152	21	-27.4	0.002497	46
pxy-miR-1175-5p	Px002909	428	21	-27.4	0.018382	34
pxy-miR-1175-5p	Px001100	435	21	-27.4	0.018895	96
pxy-miR-1175-5p	Px003078	497	21	-27.4	0.023595	123
pxy-miR-1175-5p	Px000820	210	21	-27.3	0.00523	140
pxy-miR-1175-5p	Px001131	349	21	-27.3	0.013653	57
pxy-miR-1175-5p	Px013152	482	21	-27.3	0.023717	377
pxy-miR-1175-5p	Px002709	687	21	-27.3	0.041495	227
pxy-miR-1175-5p	Px004455	510	21	-27.2	0.027486	431
pxy-miR-1175-5p	Px007419	555	21	-27.2	0.03147	396
pxy-miR-1175-5p	Px015830	367	21	-27.1	0.01674	170
pxy-miR-1175-5p	Px013312	413	21	-27.1	0.020502	144
pxy-miR-1175-5p	Px011910	532	21	-27.1	0.031077	1
pxy-miR-1175-5p	Px012875	117	21	-27	0.001805	65
pxy-miR-1175-5p	Px016667	154	21	-27	0.00332	28
pxy-miR-1175-5p	Px006553	237	21	-27	0.007972	130
pxy-miR-1175-5p	Px015248	330	21	-27	0.014712	243
pxy-miR-1175-5p	Px011100	512	21	-27	0.030882	124
pxy-miR-1175-5p	Px009812	515	21	-27	0.031172	449
pxy-miR-1175-5p	Px004457	135	21	-26.9	0.00266	99
pxy-miR-1175-5p	Px011672	227	21	-26.9	0.007795	46
pxy-miR-1175-5p	Px011671	227	21	-26.9	0.007795	46
pxy-miR-1175-5p	Px017766	543	21	-26.9	0.035809	456
pxy-miR-1175-5p	Px016458	571	21	-26.9	0.038733	174
pxy-miR-1175-5p	Px007239	203	21	-26.8	0.006657	89
pxy-miR-1175-5p	Px008029	208	21	-26.8	0.006986	97
pxy-miR-1175-5p	Px001958	568	21	-26.8	0.040557	424
pxy-miR-1175-5p	Px015256	578	21	-26.8	0.041664	315
pxy-miR-1175-5p	Px017396	115	21	-26.7	0.002118	73
pxy-miR-1175-5p	Px011005	134	21	-26.7	0.002982	8
pxy-miR-1175-5p	Px009854	256	21	-26.7	0.011061	225
pxy-miR-1175-5p	Px011649	271	21	-26.7	0.012293	187
pxy-miR-1175-5p	Px013294	418	21	-26.7	0.026228	387
pxy-miR-1175-5p	Px001530	496	21	-26.7	0.034631	424
pxy-miR-1175-5p	Px013400	597	21	-26.7	0.0462	8
pxy-miR-1175-5p	Px003101	172	21	-26.6	0.0054	81
pxy-miR-1175-5p	Px001135	308	21	-26.6	0.016441	58
pxy-miR-1175-5p	Px008380	441	21	-26.6	0.030297	98
pxy-miR-1175-5p	Px014845	557	21	-26.6	0.043855	364
pxy-miR-1175-5p	Px015744	204	21	-26.5	0.008093	171
pxy-miR-1175-5p	Px003649	317	21	-26.5	0.018343	16
pxy-miR-1175-5p	Px010731	526	21	-26.5	0.042383	439
pxy-miR-1175-5p	Px011398	575	21	-26.5	0.048594	393
pxy-miR-1175-5p	Px008892	177	21	-26.4	0.006494	28
pxy-miR-1175-5p	Px001244	334	21	-26.4	0.021296	1
pxy-miR-1175-5p	Px015785	430	21	-26.4	0.032523	128
pxy-miR-1175-5p	Px008125	435	21	-26.4	0.033139	112
pxy-miR-1175-5p	Px015453	436	21	-26.4	0.033262	10
pxy-miR-1175-5p	Px007561	470	21	-26.4	0.03752	156
pxy-miR-1175-5p	Px010803	484	21	-26.4	0.039304	330
pxy-miR-1175-5p	Px008179	558	21	-26.4	0.049	196
pxy-miR-1175-5p	Px002826	64	21	-26.3	0.000665	41
pxy-miR-1175-5p	Px001865	120	21	-26.3	0.00304	22
pxy-miR-1175-5p	Px013620	194	21	-26.3	0.0083	125
pxy-miR-1175-5p	Px004684	409	21	-26.3	0.031706	126
pxy-miR-1175-5p	Px000432	538	21	-26.3	0.048924	7
pxy-miR-1175-5p	Px004905	111	21	-26.2	0.002728	53
pxy-miR-1175-5p	Px000761	171	21	-26.2	0.006871	81
pxy-miR-1175-5p	Px009509	225	21	-26.2	0.011747	38
pxy-miR-1175-5p	Px015830	367	21	-26.2	0.028049	136
pxy-miR-1175-5p	Px009258	152	21	-26.1	0.005753	75
pxy-miR-1175-5p	Px015328	235	21	-26.1	0.013544	67
pxy-miR-1175-5p	Px012669	498	21	-26.1	0.048452	87
pxy-miR-1175-5p	Px000125	152	21	-26	0.006134	36
pxy-miR-1175-5p	Px005619	437	21	-26	0.041735	54
pxy-miR-1175-5p	Px016743	348	21	-25.9	0.030476	326
pxy-miR-1175-5p	Px011253	219	21	-25.8	0.014254	59
pxy-miR-1175-5p	Px005959	389	21	-25.8	0.038749	305
pxy-miR-1175-5p	Px012106	443	21	-25.8	0.047653	98
pxy-miR-1175-5p	Px005427	135	21	-25.7	0.005814	89
pxy-miR-1175-5p	Px016419	430	21	-25.7	0.048076	274
pxy-miR-1175-5p	Px002104	153	21	-25.6	0.008033	49
pxy-miR-1175-5p	Px002780	329	21	-25.6	0.032977	151
pxy-miR-1175-5p	Px012954	407	21	-25.6	0.046616	348
pxy-miR-1175-5p	Px003132	264	21	-25.5	0.023972	8
pxy-miR-1175-5p	Px015916	277	21	-25.5	0.026074	135
pxy-miR-1175-5p	Px014067	368	21	-25.5	0.04198	224
pxy-miR-1175-5p	Px004656	368	21	-25.5	0.04198	164
pxy-miR-1175-5p	Px012859	74	21	-25.4	0.001825	30
pxy-miR-1175-5p	Px015033	159	21	-25.4	0.009861	30
pxy-miR-1175-5p	Px003546	277	21	-25.4	0.027661	230
pxy-miR-1175-5p	Px007383	244	21	-25.3	0.023501	1
pxy-miR-1175-5p	Px016651	285	21	-25.3	0.030811	23
pxy-miR-1175-5p	Px001998	289	21	-25.3	0.031552	95
pxy-miR-1175-5p	Px015628	138	21	-25.2	0.008422	28
pxy-miR-1175-5p	Px009854	256	21	-25.2	0.027154	136
pxy-miR-1175-5p	Px017019	288	21	-25.2	0.03326	182
pxy-miR-1175-5p	Px006871	89	21	-25.1	0.00348	10
pxy-miR-1175-5p	Px002938	112	21	-25.1	0.0058	62
pxy-miR-1175-5p	Px007239	203	21	-25.1	0.019014	53
pxy-miR-1175-5p	Px003336	322	21	-25.1	0.042458	81
pxy-miR-1175-5p	Px005453	346	21	-25.1	0.047714	263
pxy-miR-1175-5p	Px006024	67	21	-25	0.0019	2
pxy-miR-1175-5p	Px005050	193	21	-25	0.018415	38
pxy-miR-1175-5p	Px012484	194	21	-25	0.018593	134
pxy-miR-12-3p	Px016083	1421	23	-34.4	0.003876	338
pxy-miR-12-3p	Px011710	2226	23	-32	0.024656	923
pxy-miR-12-3p	Px005376	1230	23	-31.4	0.01384	596
pxy-miR-12-3p	Px013477	1326	23	-30.4	0.025544	989
pxy-miR-12-3p	Px005514	1096	23	-30.2	0.021278	8
pxy-miR-12-3p	Px012938	157	23	-29.6	0.000801	106
pxy-miR-12-3p	Px012622	907	23	-29.6	0.021677	24
pxy-miR-12-3p	Px012621	907	23	-29.6	0.021677	24
pxy-miR-12-3p	Px012207	1377	23	-29.6	0.040026	497
pxy-miR-12-3p	Px004385	692	23	-29.5	0.014897	471
pxy-miR-12-3p	Px017593	320	23	-29.3	0.00427	277
pxy-miR-12-3p	Px012107	537	23	-29.1	0.012144	503
pxy-miR-12-3p	Px007376	1017	23	-29.1	0.033258	119
pxy-miR-12-3p	Px005377	1190	23	-29.1	0.041716	724
pxy-miR-12-3p	Px012241	1270	23	-29.1	0.045714	655
pxy-miR-12-3p	Px006464	157	23	-29	0.001171	124
pxy-miR-12-3p	Px017993	206	23	-28.6	0.002698	123
pxy-miR-12-3p	Px010811	638	23	-28.1	0.027616	150
pxy-miR-12-3p	Px006901	792	23	-28	0.040447	637
pxy-miR-12-3p	Px008217	512	23	-27.8	0.022874	269
pxy-miR-12-3p	Px014277	587	23	-27.6	0.031693	17
pxy-miR-12-3p	Px015646	710	23	-27.5	0.044634	92
pxy-miR-12-3p	Px007351	61	23	-27.4	0.000335	3
pxy-miR-12-3p	Px016609	189	23	-27.3	0.005037	121
pxy-miR-12-3p	Px013924	612	23	-27.3	0.039681	25
pxy-miR-12-3p	Px008954	131	23	-27.2	0.002481	68
pxy-miR-12-3p	Px001936	137	23	-27.1	0.002918	20
pxy-miR-12-3p	Px010946	280	23	-27.1	0.012063	144
pxy-miR-12-3p	Px008717	336	23	-27.1	0.016686	143
pxy-miR-12-3p	Px013340	205	23	-26.8	0.008043	43
pxy-miR-12-3p	Px006342	120	23	-26.7	0.002832	67
pxy-miR-12-3p	Px004489	317	23	-26.5	0.021321	232
pxy-miR-12-3p	Px016725	134	23	-26.4	0.004369	92
pxy-miR-12-3p	Px009306	284	23	-26.4	0.018663	236
pxy-miR-12-3p	Px012443	456	23	-26.4	0.04099	345
pxy-miR-12-3p	Px011800	285	23	-26	0.023726	153
pxy-miR-12-3p	Px013032	384	23	-26	0.038974	219
pxy-miR-12-3p	Px008356	312	23	-25.9	0.029336	64
pxy-miR-12-3p	Px016678	328	23	-25.9	0.031892	174
pxy-miR-12-3p	Px017418	355	23	-25.8	0.038434	177
pxy-miR-12-3p	Px001190	188	23	-25.7	0.013388	111
pxy-miR-12-3p	Px000899	68	23	-25.6	0.001595	1
pxy-miR-12-3p	Px010774	157	23	-25.5	0.010717	23
pxy-miR-12-3p	Px009842	272	23	-25.5	0.029332	159
pxy-miR-12-3p	Px010621	255	23	-25.4	0.027844	156
pxy-miR-12-3p	Px004475	351	23	-25.4	0.0473	38
pxy-miR-12-3p	Px008348	211	23	-25.2	0.022477	180
pxy-miR-12-3p	Px011348	134	23	-25.1	0.010094	14
pxy-miR-12-3p	Px014161	140	23	-25.1	0.011017	81
pxy-miR-12-3p	Px005355	182	23	-25	0.019399	40
pxy-miR-12-3p	Px010113	189	23	-25	0.020793	16
pxy-miR-12-3p	Px014758	276	23	-25	0.040241	187
pxy-miR-12-3p	Px002461	282	23	-25	0.041698	8
pxy-miR-137-3p	Px017375	1223	23	-31.3	0.010107	9
pxy-miR-137-3p	Px000805	216	23	-28.7	0.001874	111
pxy-miR-137-3p	Px011721	541	23	-27.9	0.016829	214
pxy-miR-137-3p	Px010712	645	23	-27.5	0.027889	211
pxy-miR-137-3p	Px003355	380	23	-26.7	0.018416	286
pxy-miR-137-3p	Px008308	469	23	-26.2	0.034718	373
pxy-miR-137-3p	Px005825	307	23	-25	0.034809	278
pxy-miR-13b-3p	Px007187	1789	23	-32	0.016273	1450
pxy-miR-13b-3p	Px007188	2329	23	-32	0.02375	172
pxy-miR-13b-3p	Px016416	2475	23	-32	0.02584	170
pxy-miR-13b-3p	Px013333	490	23	-31.5	0.002433	374
pxy-miR-13b-3p	Px013332	1417	23	-31.5	0.01471	927
pxy-miR-13b-3p	Px001951	2200	23	-31.3	0.030612	197
pxy-miR-13b-3p	Px012274	2124	23	-30.5	0.042681	789
pxy-miR-13b-3p	Px014011	324	23	-29.9	0.002741	160
pxy-miR-13b-3p	Px004514	969	23	-29.9	0.018556	36
pxy-miR-13b-3p	Px007534	1375	23	-29.5	0.03812	544
pxy-miR-13b-3p	Px015530	90	23	-28.8	0.000307	20
pxy-miR-13b-3p	Px013317	921	23	-28.6	0.033664	237
pxy-miR-13b-3p	Px005393	840	23	-28.5	0.030898	112
pxy-miR-13b-3p	Px006787	824	23	-28.1	0.036989	235
pxy-miR-13b-3p	Px000295	793	23	-28	0.036807	8
pxy-miR-13b-3p	Px007493	247	23	-27.9	0.005296	212
pxy-miR-13b-3p	Px011066	245	23	-27.7	0.005882	36
pxy-miR-13b-3p	Px011472	608	23	-27.7	0.02875	203
pxy-miR-13b-3p	Px013934	546	23	-27.5	0.027041	135
pxy-miR-13b-3p	Px003057	645	23	-27.4	0.037014	424
pxy-miR-13b-3p	Px012021	577	23	-27.2	0.034727	1
pxy-miR-13b-3p	Px016651	285	23	-27	0.011877	125
pxy-miR-13b-3p	Px006700	542	23	-26.7	0.04135	246
pxy-miR-13b-3p	Px016525	153	23	-26.4	0.005143	24
pxy-miR-13b-3p	Px016526	153	23	-26.4	0.005143	24
pxy-miR-13b-3p	Px016524	153	23	-26.4	0.005143	24
pxy-miR-13b-3p	Px001281	230	23	-26.3	0.012178	153
pxy-miR-13b-3p	Px009680	300	23	-26.2	0.020845	225
pxy-miR-13b-3p	Px002597	475	23	-26.2	0.044331	329
pxy-miR-13b-3p	Px010085	271	23	-26.1	0.018499	80
pxy-miR-13b-3p	Px010937	433	23	-26.1	0.040537	370
pxy-miR-13b-3p	Px017393	104	23	-25.9	0.003112	48
pxy-miR-13b-3p	Px006049	157	23	-25.9	0.007458	87
pxy-miR-13b-3p	Px002265	260	23	-25.9	0.019359	81
pxy-miR-13b-3p	Px014666	211	23	-25.6	0.015901	6
pxy-miR-13b-3p	Px000405	106	23	-25.5	0.004245	25
pxy-miR-13b-3p	Px005067	365	23	-25.5	0.043284	324
pxy-miR-13b-3p	Px015844	188	23	-25.3	0.015433	107
pxy-miR-13b-3p	Px009065	298	23	-25.2	0.036954	33
pxy-miR-13b-3p	Px017357	215	23	-25.1	0.022323	150
pxy-miR-13b-3p	Px001554	229	23	-25.1	0.024977	149
pxy-miR-13b-3p	Px004255	204	23	-25	0.021584	31
pxy-miR-1-3P	Px002651	859	22	-27.5	0.039425	720
pxy-miR-1-3P	Px009477	262	22	-26.9	0.007505	87
pxy-miR-1-3P	Px010801	277	22	-26.7	0.009423	129
pxy-miR-1-3P	Px013267	648	22	-26.6	0.041933	533
pxy-miR-1-3P	Px014026	312	22	-26.5	0.01323	26
pxy-miR-1-3P	Px003496	94	22	-26.4	0.001151	17
pxy-miR-1-3P	Px001576	210	22	-25.2	0.014198	177
pxy-miR-1-3P	Px006551	279	22	-25.2	0.023754	164
pxy-miR-1-3P	Px003390	399	22	-25.2	0.043192	182
pxy-miR-210-3p	Px010320	1590	23	-38.2	0.001198	878
pxy-miR-210-3p	Px013803	1860	23	-37.2	0.002511	1728
pxy-miR-210-3p	Px006626	1017	23	-37	0.000969	845
pxy-miR-210-3p	Px013847	1705	23	-36.9	0.002507	1551
pxy-miR-210-3p	Px013846	1837	23	-36.9	0.002834	1503
pxy-miR-210-3p	Px012700	87	23	-36.6	3e-06	59
pxy-miR-210-3p	Px000510	160	23	-36.6	1.9e-05	113
pxy-miR-210-3p	Px016307	1155	23	-36.4	0.001641	10
pxy-miR-210-3p	Px013297	289	23	-36.3	0.000103	80
pxy-miR-210-3p	Px009722	1699	23	-36.2	0.003475	352
pxy-miR-210-3p	Px010623	1081	23	-35.9	0.00187	134
pxy-miR-210-3p	Px000405	106	23	-35.8	1e-05	1
pxy-miR-210-3p	Px006553	237	23	-35.5	0.000102	157
pxy-miR-210-3p	Px001308	1000	23	-35.4	0.002092	481
pxy-miR-210-3p	Px010729	1096	23	-35.4	0.002455	296
pxy-miR-210-3p	Px001265	1582	23	-35.3	0.004754	1522
pxy-miR-210-3p	Px008497	168	23	-35.2	5.1e-05	143
pxy-miR-210-3p	Px002958	75	23	-35	6e-06	8
pxy-miR-210-3p	Px007968	2147	23	-35	0.008797	1864
pxy-miR-210-3p	Px013872	682	23	-34.9	0.001345	637
pxy-miR-210-3p	Px016711	71	23	-34.8	6e-06	29
pxy-miR-210-3p	Px007622	1788	23	-34.8	0.007311	779
pxy-miR-210-3p	Px013468	177	23	-34.7	8e-05	120
pxy-miR-210-3p	Px012982	771	23	-34.7	0.001872	220
pxy-miR-210-3p	Px012433	1904	23	-34.6	0.008843	231
pxy-miR-210-3p	Px001062	2071	23	-34.6	0.010036	1653
pxy-miR-210-3p	Px012430	2109	23	-34.6	0.010311	445
pxy-miR-210-3p	Px002762	534	23	-34.5	0.001039	387
pxy-miR-210-3p	Px003129	2022	23	-34.5	0.010144	836
pxy-miR-210-3p	Px005710	108	23	-34.4	2.6e-05	60
pxy-miR-210-3p	Px006889	987	23	-34.4	0.003373	813
pxy-miR-210-3p	Px012275	1529	23	-34.4	0.006927	1458
pxy-miR-210-3p	Px008028	1796	23	-34.4	0.008889	1657
pxy-miR-210-3p	Px000159	1044	23	-34.3	0.003902	637
pxy-miR-210-3p	Px006817	1590	23	-34.3	0.007725	796
pxy-miR-210-3p	Px003105	1726	23	-34.3	0.008769	907
pxy-miR-210-3p	Px005084	2146	23	-34.3	0.012157	1160
pxy-miR-210-3p	Px016176	81	23	-34.1	1.3e-05	16
pxy-miR-210-3p	Px003351	1567	23	-34.1	0.008308	463
pxy-miR-210-3p	Px003717	867	23	-34	0.003298	381
pxy-miR-210-3p	Px013123	1611	23	-34	0.009095	1154
pxy-miR-210-3p	Px000529	2042	23	-34	0.012988	1993
pxy-miR-210-3p	Px007579	98	23	-33.9	2.7e-05	36
pxy-miR-210-3p	Px002273	1966	23	-33.9	0.012868	421
pxy-miR-210-3p	Px006990	2203	23	-33.9	0.015192	1779
pxy-miR-210-3p	Px005181	2255	23	-33.9	0.01571	412
pxy-miR-210-3p	Px000511	116	23	-33.8	4.6e-05	41
pxy-miR-210-3p	Px017608	171	23	-33.8	0.000126	87
pxy-miR-210-3p	Px011358	1326	23	-33.8	0.007385	539
pxy-miR-210-3p	Px001530	496	23	-33.7	0.001381	453
pxy-miR-210-3p	Px009528	114	23	-33.6	5e-05	16
pxy-miR-210-3p	Px004976	524	23	-33.6	0.00162	213
pxy-miR-210-3p	Px007973	894	23	-33.6	0.004258	80
pxy-miR-210-3p	Px003349	1202	23	-33.6	0.006959	737
pxy-miR-210-3p	Px010809	1899	23	-33.6	0.014066	1690
pxy-miR-210-3p	Px005958	477	23	-33.5	0.001426	166
pxy-miR-210-3p	Px011228	524	23	-33.5	0.001709	353
pxy-miR-210-3p	Px009756	657	23	-33.5	0.002604	147
pxy-miR-210-3p	Px004298	1619	23	-33.4	0.012189	1536
pxy-miR-210-3p	Px005997	1936	23	-33.4	0.015885	1683
pxy-miR-210-3p	Px008175	2400	23	-33.4	0.021571	2286
pxy-miR-210-3p	Px012041	102	23	-33.3	4.4e-05	40
pxy-miR-210-3p	Px012042	102	23	-33.3	4.4e-05	40
pxy-miR-210-3p	Px004566	109	23	-33.3	5.3e-05	79
pxy-miR-210-3p	Px014045	1229	23	-33.3	0.008351	1163
pxy-miR-210-3p	Px012978	134	23	-33.2	9.8e-05	43
pxy-miR-210-3p	Px001143	1231	23	-33.2	0.008791	48
pxy-miR-210-3p	Px016181	156	23	-33.1	0.000154	78
pxy-miR-210-3p	Px012779	273	23	-33.1	0.000565	173
pxy-miR-210-3p	Px016778	479	23	-33.1	0.001784	83
pxy-miR-210-3p	Px016778	479	23	-33.1	0.001784	397
pxy-miR-210-3p	Px005399	500	23	-33.1	0.001937	125
pxy-miR-210-3p	Px008107	1380	23	-33.1	0.011032	72
pxy-miR-210-3p	Px009396	128	23	-33	9.9e-05	33
pxy-miR-210-3p	Px017754	186	23	-33	0.000251	88
pxy-miR-210-3p	Px010196	470	23	-33	0.001816	120
pxy-miR-210-3p	Px011591	500	23	-33	0.002044	142
pxy-miR-210-3p	Px003680	1973	23	-33	0.019665	34
pxy-miR-210-3p	Px012283	2454	23	-33	0.026681	1131
pxy-miR-210-3p	Px009378	2456	23	-33	0.02671	1447
pxy-miR-210-3p	Px014570	50	23	-32.9	7e-06	13
pxy-miR-210-3p	Px015205	183	23	-32.9	0.000256	95
pxy-miR-210-3p	Px006298	935	23	-32.9	0.006534	504
pxy-miR-210-3p	Px010531	1239	23	-32.9	0.010282	535
pxy-miR-210-3p	Px013404	1874	23	-32.9	0.019135	1775
pxy-miR-210-3p	Px017346	1994	23	-32.9	0.020912	14
pxy-miR-210-3p	Px008649	612	23	-32.8	0.003304	197
pxy-miR-210-3p	Px007622	1788	23	-32.8	0.018737	517
pxy-miR-210-3p	Px014440	2095	23	-32.8	0.023484	1418
pxy-miR-210-3p	Px005332	2214	23	-32.8	0.025365	1740
pxy-miR-210-3p	Px005330	2385	23	-32.8	0.0281	1911
pxy-miR-210-3p	Px005331	2385	23	-32.8	0.0281	1911
pxy-miR-210-3p	Px012779	273	23	-32.7	0.000711	203
pxy-miR-210-3p	Px015217	1006	23	-32.7	0.008143	939
pxy-miR-210-3p	Px016952	1721	23	-32.7	0.01858	217
pxy-miR-210-3p	Px012908	1966	23	-32.7	0.022489	83
pxy-miR-210-3p	Px015052	1969	23	-32.7	0.022538	46
pxy-miR-210-3p	Px001352	1991	23	-32.7	0.022894	57
pxy-miR-210-3p	Px007599	178	23	-32.6	0.000287	11
pxy-miR-210-3p	Px003758	392	23	-32.6	0.001587	69
pxy-miR-210-3p	Px014589	574	23	-32.6	0.003269	19
pxy-miR-210-3p	Px007409	1103	23	-32.6	0.009919	707
pxy-miR-210-3p	Px015912	1812	23	-32.6	0.020977	1322
pxy-miR-210-3p	Px006051	1824	23	-32.6	0.021176	1762
pxy-miR-210-3p	Px004719	1942	23	-32.6	0.023152	1880
pxy-miR-210-3p	Px009761	110	23	-32.5	9.1e-05	56
pxy-miR-210-3p	Px010851	141	23	-32.5	0.000173	79
pxy-miR-210-3p	Px009309	1089	23	-32.5	0.010212	194
pxy-miR-210-3p	Px004000	1135	23	-32.5	0.010901	1077
pxy-miR-210-3p	Px004115	1778	23	-32.5	0.021393	863
pxy-miR-210-3p	Px004114	1778	23	-32.5	0.021393	863
pxy-miR-210-3p	Px006051	1824	23	-32.5	0.02219	743
pxy-miR-210-3p	Px008607	2197	23	-32.5	0.028793	512
pxy-miR-210-3p	Px017770	108	23	-32.4	9.3e-05	8
pxy-miR-210-3p	Px006275	190	23	-32.4	0.000378	124
pxy-miR-210-3p	Px013620	194	23	-32.4	0.000396	169
pxy-miR-210-3p	Px013396	388	23	-32.4	0.001736	160
pxy-miR-210-3p	Px005981	448	23	-32.4	0.002294	198
pxy-miR-210-3p	Px016818	962	23	-32.4	0.008798	361
pxy-miR-210-3p	Px009298	1140	23	-32.4	0.01153	384
pxy-miR-210-3p	Px012207	1377	23	-32.4	0.015409	314
pxy-miR-210-3p	Px008786	1444	23	-32.4	0.016546	1352
pxy-miR-210-3p	Px009306	284	23	-32.3	0.000973	261
pxy-miR-210-3p	Px004298	1619	23	-32.3	0.020534	1134
pxy-miR-210-3p	Px000605	1776	23	-32.3	0.023457	709
pxy-miR-210-3p	Px001396	2100	23	-32.3	0.029659	2067
pxy-miR-210-3p	Px001963	133	23	-32.2	0.00018	65
pxy-miR-210-3p	Px012420	312	23	-32.2	0.001253	91
pxy-miR-210-3p	Px000119	575	23	-32.2	0.004053	172
pxy-miR-210-3p	Px013944	1159	23	-32.2	0.013051	67
pxy-miR-210-3p	Px014421	1311	23	-32.2	0.015759	12
pxy-miR-210-3p	Px014415	107	23	-32.1	0.00011	66
pxy-miR-210-3p	Px001608	493	23	-32.1	0.00323	9
pxy-miR-210-3p	Px004976	524	23	-32.1	0.003613	35
pxy-miR-210-3p	Px005154	1089	23	-32.1	0.012442	559
pxy-miR-210-3p	Px005549	1321	23	-32.1	0.016731	1002
pxy-miR-210-3p	Px006280	1815	23	-32.1	0.026559	167
pxy-miR-210-3p	Px006053	176	23	-32	0.000402	94
pxy-miR-210-3p	Px009398	235	23	-32	0.000772	157
pxy-miR-210-3p	Px016450	986	23	-32	0.011178	829
pxy-miR-210-3p	Px016449	1693	23	-32	0.025223	725
pxy-miR-210-3p	Px016448	1781	23	-32	0.027098	813
pxy-miR-210-3p	Px012270	2031	23	-32	0.032519	435
pxy-miR-210-3p	Px013503	2130	23	-32	0.034698	1242
pxy-miR-210-3p	Px008444	2217	23	-32	0.036626	1577
pxy-miR-210-3p	Px003780	96	23	-31.9	9.3e-05	42
pxy-miR-210-3p	Px012902	389	23	-31.9	0.0023	235
pxy-miR-210-3p	Px004976	524	23	-31.9	0.00402	57
pxy-miR-210-3p	Px000350	678	23	-31.9	0.006334	413
pxy-miR-210-3p	Px007022	876	23	-31.9	0.009717	29
pxy-miR-210-3p	Px008383	1033	23	-31.9	0.012646	721
pxy-miR-210-3p	Px007852	1193	23	-31.9	0.015802	1171
pxy-miR-210-3p	Px001843	1259	23	-31.9	0.017146	368
pxy-miR-210-3p	Px008150	1469	23	-31.9	0.021554	590
pxy-miR-210-3p	Px011646	1471	23	-31.9	0.021597	592
pxy-miR-210-3p	Px011988	1538	23	-31.9	0.023041	256
pxy-miR-210-3p	Px010725	156	23	-31.8	0.000342	76
pxy-miR-210-3p	Px003024	1384	23	-31.8	0.020719	95
pxy-miR-210-3p	Px003022	1429	23	-31.8	0.021715	140
pxy-miR-210-3p	Px008494	1710	23	-31.8	0.028099	452
pxy-miR-210-3p	Px010002	1755	23	-31.8	0.029144	1126
pxy-miR-210-3p	Px011353	2408	23	-31.8	0.044747	1
pxy-miR-210-3p	Px012425	90	23	-31.7	8.9e-05	17
pxy-miR-210-3p	Px005549	1321	23	-31.7	0.020295	283
pxy-miR-210-3p	Px016352	1347	23	-31.7	0.020888	1306
pxy-miR-210-3p	Px004675	1448	23	-31.7	0.023221	74
pxy-miR-210-3p	Px015830	367	23	-31.6	0.002426	152
pxy-miR-210-3p	Px004681	489	23	-31.6	0.004164	390
pxy-miR-210-3p	Px008453	690	23	-31.6	0.007625	554
pxy-miR-210-3p	Px003459	1054	23	-31.6	0.015139	474
pxy-miR-210-3p	Px012104	1087	23	-31.6	0.015877	186
pxy-miR-210-3p	Px004499	1092	23	-31.6	0.015989	944
pxy-miR-210-3p	Px003495	1500	23	-31.6	0.025628	721
pxy-miR-210-3p	Px010412	1914	23	-31.6	0.036058	233
pxy-miR-210-3p	Px012979	2168	23	-31.6	0.042648	1845
pxy-miR-210-3p	Px014767	2296	23	-31.6	0.046005	610
pxy-miR-210-3p	Px001172	94	23	-31.5	0.000115	68
pxy-miR-210-3p	Px009357	114	23	-31.5	0.00019	46
pxy-miR-210-3p	Px002067	137	23	-31.5	0.000301	69
pxy-miR-210-3p	Px012417	470	23	-31.5	0.004088	274
pxy-miR-210-3p	Px004976	524	23	-31.5	0.004978	95
pxy-miR-210-3p	Px002107	877	23	-31.5	0.011913	45
pxy-miR-210-3p	Px010750	1421	23	-31.5	0.024861	793
pxy-miR-210-3p	Px011067	1439	23	-31.5	0.025317	901
pxy-miR-210-3p	Px007078	1519	23	-31.5	0.027363	75
pxy-miR-210-3p	Px012458	2025	23	-31.5	0.04075	919
pxy-miR-210-3p	Px005399	500	23	-31.4	0.004827	61
pxy-miR-210-3p	Px012021	577	23	-31.4	0.006224	431
pxy-miR-210-3p	Px004761	603	23	-31.4	0.00672	568
pxy-miR-210-3p	Px010722	725	23	-31.4	0.009187	628
pxy-miR-210-3p	Px010284	765	23	-31.4	0.01004	443
pxy-miR-210-3p	Px006710	886	23	-31.4	0.012735	125
pxy-miR-210-3p	Px013878	1246	23	-31.4	0.021516	997
pxy-miR-210-3p	Px002518	1353	23	-31.4	0.024287	1320
pxy-miR-210-3p	Px014701	1481	23	-31.4	0.027673	61
pxy-miR-210-3p	Px002501	1525	23	-31.4	0.028853	1402
pxy-miR-210-3p	Px014781	1973	23	-31.4	0.041198	747
pxy-miR-210-3p	Px017157	1996	23	-31.4	0.041844	662
pxy-miR-210-3p	Px005631	2248	23	-31.4	0.048981	1876
pxy-miR-210-3p	Px009677	123	23	-31.3	0.000262	36
pxy-miR-210-3p	Px010719	173	23	-31.3	0.000591	17
pxy-miR-210-3p	Px001180	353	23	-31.3	0.002659	130
pxy-miR-210-3p	Px006803	476	23	-31.3	0.00466	259
pxy-miR-210-3p	Px008488	517	23	-31.3	0.005408	461
pxy-miR-210-3p	Px010370	906	23	-31.3	0.013875	71
pxy-miR-210-3p	Px017929	932	23	-31.3	0.014508	737
pxy-miR-210-3p	Px003289	1246	23	-31.3	0.022585	580
pxy-miR-210-3p	Px002371	2044	23	-31.3	0.045216	184
pxy-miR-210-3p	Px002372	2044	23	-31.3	0.045216	184
pxy-miR-210-3p	Px002370	2044	23	-31.3	0.045216	184
pxy-miR-210-3p	Px005168	120	23	-31.2	0.000262	75
pxy-miR-210-3p	Px000940	149	23	-31.2	0.000444	41
pxy-miR-210-3p	Px013468	177	23	-31.2	0.000662	48
pxy-miR-210-3p	Px007349	211	23	-31.2	0.000978	115
pxy-miR-210-3p	Px012412	1112	23	-31.2	0.020009	1063
pxy-miR-210-3p	Px002711	1166	23	-31.2	0.021484	529
pxy-miR-210-3p	Px005499	1496	23	-31.2	0.030869	576
pxy-miR-210-3p	Px005461	1653	23	-31.2	0.0355	144
pxy-miR-210-3p	Px001522	1813	23	-31.2	0.040298	892
pxy-miR-210-3p	Px015285	1856	23	-31.2	0.041599	1165
pxy-miR-210-3p	Px001721	1929	23	-31.2	0.043816	1348
pxy-miR-210-3p	Px004719	1942	23	-31.2	0.044212	1777
pxy-miR-210-3p	Px013505	1984	23	-31.2	0.045493	6
pxy-miR-210-3p	Px009273	2064	23	-31.2	0.047942	46
pxy-miR-210-3p	Px012845	2121	23	-31.2	0.049693	937
pxy-miR-210-3p	Px011713	134	23	-31.1	0.000366	78
pxy-miR-210-3p	Px009026	561	23	-31.1	0.006946	404
pxy-miR-210-3p	Px007416	878	23	-31.1	0.014601	862
pxy-miR-210-3p	Px003407	882	23	-31.1	0.014706	19
pxy-miR-210-3p	Px011519	1326	23	-31.1	0.027243	1170
pxy-miR-210-3p	Px002450	1538	23	-31.1	0.033651	688
pxy-miR-210-3p	Px001265	1582	23	-31.1	0.035005	1556
pxy-miR-210-3p	Px016932	1646	23	-31.1	0.036985	528
pxy-miR-210-3p	Px010417	124	23	-31	0.000323	83
pxy-miR-210-3p	Px005779	126	23	-31	0.000336	48
pxy-miR-210-3p	Px012978	134	23	-31	0.00039	101
pxy-miR-210-3p	Px016460	149	23	-31	0.000502	108
pxy-miR-210-3p	Px017684	216	23	-31	0.001158	128
pxy-miR-210-3p	Px008832	232	23	-31	0.001349	1
pxy-miR-210-3p	Px006199	232	23	-31	0.001349	32
pxy-miR-210-3p	Px004611	261	23	-31	0.001724	1
pxy-miR-210-3p	Px014670	778	23	-31	0.012661	194
pxy-miR-210-3p	Px011993	816	23	-31	0.01367	143
pxy-miR-210-3p	Px002138	851	23	-31	0.014616	750
pxy-miR-210-3p	Px012508	1431	23	-31	0.031874	1247
pxy-miR-210-3p	Px006459	1893	23	-31	0.04684	1838
pxy-miR-210-3p	Px010235	1949	23	-31	0.048692	32
pxy-miR-210-3p	Px005904	50	23	-30.9	2.8e-05	26
pxy-miR-210-3p	Px010535	121	23	-30.9	0.000324	46
pxy-miR-210-3p	Px014458	173	23	-30.9	0.000753	123
pxy-miR-210-3p	Px011204	329	23	-30.9	0.002901	23
pxy-miR-210-3p	Px011839	424	23	-30.9	0.004688	380
pxy-miR-210-3p	Px013963	428	23	-30.9	0.004769	385
pxy-miR-210-3p	Px012015	520	23	-30.9	0.006765	100
pxy-miR-210-3p	Px012533	550	23	-30.9	0.007461	100
pxy-miR-210-3p	Px000198	679	23	-30.9	0.010667	283
pxy-miR-210-3p	Px013764	739	23	-30.9	0.01226	689
pxy-miR-210-3p	Px006584	986	23	-30.9	0.019328	807
pxy-miR-210-3p	Px002375	1160	23	-30.9	0.02468	1135
pxy-miR-210-3p	Px008701	1338	23	-30.9	0.030379	226
pxy-miR-210-3p	Px007700	1363	23	-30.9	0.031194	226
pxy-miR-210-3p	Px015247	1480	23	-30.9	0.035048	1056
pxy-miR-210-3p	Px003970	1848	23	-30.9	0.047496	264
pxy-miR-210-3p	Px016231	50	23	-30.8	3e-05	25
pxy-miR-210-3p	Px001865	120	23	-30.8	0.000338	23
pxy-miR-210-3p	Px000005	241	23	-30.8	0.001642	65
pxy-miR-210-3p	Px010785	627	23	-30.8	0.009838	450
pxy-miR-210-3p	Px001318	697	23	-30.8	0.01173	38
pxy-miR-210-3p	Px005155	800	23	-30.8	0.014661	256
pxy-miR-210-3p	Px010370	906	23	-30.8	0.017833	38
pxy-miR-210-3p	Px007275	944	23	-30.8	0.019002	654
pxy-miR-210-3p	Px000161	963	23	-30.8	0.019592	753
pxy-miR-210-3p	Px003624	998	23	-30.8	0.02069	940
pxy-miR-210-3p	Px007467	1018	23	-30.8	0.021322	381
pxy-miR-210-3p	Px014475	1180	23	-30.8	0.026571	467
pxy-miR-210-3p	Px013821	1331	23	-30.8	0.031632	1156
pxy-miR-210-3p	Px006344	1395	23	-30.8	0.033816	727
pxy-miR-210-3p	Px002219	176	23	-30.7	0.000884	115
pxy-miR-210-3p	Px015728	190	23	-30.7	0.001047	64
pxy-miR-210-3p	Px015355	190	23	-30.7	0.001047	64
pxy-miR-210-3p	Px011545	220	23	-30.7	0.001437	171
pxy-miR-210-3p	Px006923	417	23	-30.7	0.005072	367
pxy-miR-210-3p	Px000860	875	23	-30.7	0.017762	146
pxy-miR-210-3p	Px010875	966	23	-30.7	0.02069	239
pxy-miR-210-3p	Px009048	1052	23	-30.7	0.023537	37
pxy-miR-210-3p	Px014234	1322	23	-30.7	0.032865	824
pxy-miR-210-3p	Px007672	1608	23	-30.7	0.043191	1062
pxy-miR-210-3p	Px011239	81	23	-30.6	0.000139	64
pxy-miR-210-3p	Px014016	176	23	-30.6	0.000939	67
pxy-miR-210-3p	Px001711	229	23	-30.6	0.001659	154
pxy-miR-210-3p	Px015262	488	23	-30.6	0.007104	455
pxy-miR-210-3p	Px002651	859	23	-30.6	0.01815	655
pxy-miR-210-3p	Px010370	906	23	-30.6	0.019712	166
pxy-miR-210-3p	Px012506	934	23	-30.6	0.020656	282
pxy-miR-210-3p	Px004898	1204	23	-30.6	0.030151	81
pxy-miR-210-3p	Px011567	1528	23	-30.6	0.042208	172
pxy-miR-210-3p	Px004248	1554	23	-30.6	0.043197	782
pxy-miR-210-3p	Px012057	1662	23	-30.6	0.047329	1555
pxy-miR-210-3p	Px008379	1693	23	-30.6	0.048522	1554
pxy-miR-210-3p	Px010048	96	23	-30.5	0.000233	65
pxy-miR-210-3p	Px010049	96	23	-30.5	0.000233	65
pxy-miR-210-3p	Px000368	102	23	-30.5	0.000272	4
pxy-miR-210-3p	Px011167	105	23	-30.5	0.000293	6
pxy-miR-210-3p	Px004031	151	23	-30.5	0.000705	84
pxy-miR-210-3p	Px011116	331	23	-30.5	0.003676	199
pxy-miR-210-3p	Px010081	344	23	-30.5	0.003956	100
pxy-miR-210-3p	Px012619	346	23	-30.5	0.004	56
pxy-miR-210-3p	Px011026	396	23	-30.5	0.005148	84
pxy-miR-210-3p	Px011147	446	23	-30.5	0.00639	44
pxy-miR-210-3p	Px002767	627	23	-30.5	0.011507	599
pxy-miR-210-3p	Px010785	627	23	-30.5	0.011507	165
pxy-miR-210-3p	Px014829	1116	23	-30.5	0.028338	744
pxy-miR-210-3p	Px015006	1128	23	-30.5	0.028786	524
pxy-miR-210-3p	Px009637	1483	23	-30.5	0.04246	1327
pxy-miR-210-3p	Px007449	1523	23	-30.5	0.044042	1474
pxy-miR-210-3p	Px010982	1551	23	-30.5	0.045152	1265
pxy-miR-210-3p	Px005775	1563	23	-30.5	0.045629	1230
pxy-miR-210-3p	Px007209	1578	23	-30.5	0.046226	1145
pxy-miR-210-3p	Px012123	94	23	-30.4	0.000236	48
pxy-miR-210-3p	Px018008	107	23	-30.4	0.000328	60
pxy-miR-210-3p	Px012875	117	23	-30.4	0.000409	29
pxy-miR-210-3p	Px001445	119	23	-30.4	0.000427	86
pxy-miR-210-3p	Px017593	320	23	-30.4	0.003644	246
pxy-miR-210-3p	Px013966	507	23	-30.4	0.008455	44
pxy-miR-210-3p	Px008046	596	23	-30.4	0.011141	129
pxy-miR-210-3p	Px006938	596	23	-30.4	0.011141	76
pxy-miR-210-3p	Px016130	638	23	-30.4	0.012478	151
pxy-miR-210-3p	Px010202	738	23	-30.4	0.015809	62
pxy-miR-210-3p	Px002256	924	23	-30.4	0.022452	271
pxy-miR-210-3p	Px017493	1109	23	-30.4	0.029483	208
pxy-miR-210-3p	Px013849	1113	23	-30.4	0.029639	109
pxy-miR-210-3p	Px013848	1212	23	-30.4	0.033533	208
pxy-miR-210-3p	Px009206	1420	23	-30.4	0.041924	839
pxy-miR-210-3p	Px016933	53	23	-30.3	5.1e-05	11
pxy-miR-210-3p	Px010048	96	23	-30.3	0.000266	29
pxy-miR-210-3p	Px010049	96	23	-30.3	0.000266	29
pxy-miR-210-3p	Px010417	124	23	-30.3	0.000502	32
pxy-miR-210-3p	Px011668	249	23	-30.3	0.002349	147
pxy-miR-210-3p	Px009680	300	23	-30.3	0.003403	256
pxy-miR-210-3p	Px008368	402	23	-30.3	0.005907	345
pxy-miR-210-3p	Px013966	507	23	-30.3	0.00892	138
pxy-miR-210-3p	Px006090	723	23	-30.3	0.016103	63
pxy-miR-210-3p	Px004061	984	23	-30.3	0.025947	833
pxy-miR-210-3p	Px004743	1281	23	-30.3	0.038071	1015
pxy-miR-210-3p	Px010750	1421	23	-30.3	0.043999	1042
pxy-miR-210-3p	Px002885	1497	23	-30.3	0.047257	1412
pxy-miR-210-3p	Px000196	85	23	-30.2	0.000207	48
pxy-miR-210-3p	Px012429	105	23	-30.2	0.000356	47
pxy-miR-210-3p	Px015844	188	23	-30.2	0.001382	15
pxy-miR-210-3p	Px016522	290	23	-30.2	0.003372	117
pxy-miR-210-3p	Px011077	585	23	-30.2	0.011996	161
pxy-miR-210-3p	Px003664	1088	23	-30.2	0.031615	955
pxy-miR-210-3p	Px014045	1229	23	-30.2	0.037669	1135
pxy-miR-210-3p	Px000204	1252	23	-30.2	0.038671	1189
pxy-miR-210-3p	Px000899	68	23	-30.1	0.00012	33
pxy-miR-210-3p	Px015277	280	23	-30.1	0.003333	106
pxy-miR-210-3p	Px003408	315	23	-30.1	0.004188	36
pxy-miR-210-3p	Px001006	355	23	-30.1	0.005248	161
pxy-miR-210-3p	Px000121	525	23	-30.1	0.010537	235
pxy-miR-210-3p	Px011077	585	23	-30.1	0.012644	124
pxy-miR-210-3p	Px005235	595	23	-30.1	0.013005	33
pxy-miR-210-3p	Px017043	642	23	-30.1	0.014737	119
pxy-miR-210-3p	Px003939	748	23	-30.1	0.01883	33
pxy-miR-210-3p	Px009626	918	23	-30.1	0.02582	314
pxy-miR-210-3p	Px007409	1103	23	-30.1	0.033863	850
pxy-miR-210-3p	Px015848	104	23	-30	0.000395	68
pxy-miR-210-3p	Px012601	209	23	-30	0.001951	32
pxy-miR-210-3p	Px012602	209	23	-30	0.001951	32
pxy-miR-210-3p	Px009458	273	23	-30	0.003358	201
pxy-miR-210-3p	Px007254	274	23	-30	0.003382	30
pxy-miR-210-3p	Px007254	274	23	-30	0.003382	138
pxy-miR-210-3p	Px005987	355	23	-30	0.005548	118
pxy-miR-210-3p	Px003014	518	23	-30	0.010862	104
pxy-miR-210-3p	Px017216	534	23	-30	0.011438	36
pxy-miR-210-3p	Px017216	534	23	-30	0.011438	245
pxy-miR-210-3p	Px006390	839	23	-30	0.023679	696
pxy-miR-210-3p	Px004763	842	23	-30	0.023808	589
pxy-miR-210-3p	Px013622	860	23	-30	0.02459	734
pxy-miR-210-3p	Px016277	916	23	-30	0.027051	792
pxy-miR-210-3p	Px002867	925	23	-30	0.027451	267
pxy-miR-210-3p	Px015913	1221	23	-30	0.041093	484
pxy-miR-210-3p	Px013878	1246	23	-30	0.042281	725
pxy-miR-210-3p	Px014191	1370	23	-30	0.048227	146
pxy-miR-210-3p	Px000082	1385	23	-30	0.048952	967
pxy-miR-210-3p	Px005710	108	23	-29.9	0.000463	16
pxy-miR-210-3p	Px000709	121	23	-29.9	0.00061	26
pxy-miR-210-3p	Px009396	128	23	-29.9	0.000697	84
pxy-miR-210-3p	Px010329	168	23	-29.9	0.001296	142
pxy-miR-210-3p	Px011066	245	23	-29.9	0.002868	55
pxy-miR-210-3p	Px004340	271	23	-29.9	0.003506	13
pxy-miR-210-3p	Px015615	726	23	-29.9	0.0199	455
pxy-miR-210-3p	Px006500	778	23	-29.9	0.022172	723
pxy-miR-210-3p	Px001939	811	23	-29.9	0.02364	342
pxy-miR-210-3p	Px007416	878	23	-29.9	0.026679	714
pxy-miR-210-3p	Px000509	904	23	-29.9	0.027877	353
pxy-miR-210-3p	Px016567	1174	23	-29.9	0.040798	46
pxy-miR-210-3p	Px009701	85	23	-29.8	0.000269	24
pxy-miR-210-3p	Px012670	111	23	-29.8	0.000528	7
pxy-miR-210-3p	Px016525	153	23	-29.8	0.001119	89
pxy-miR-210-3p	Px016526	153	23	-29.8	0.001119	89
pxy-miR-210-3p	Px016524	153	23	-29.8	0.001119	89
pxy-miR-210-3p	Px013468	177	23	-29.8	0.001543	86
pxy-miR-210-3p	Px013999	180	23	-29.8	0.0016	25
pxy-miR-210-3p	Px006599	206	23	-29.8	0.002131	122
pxy-miR-210-3p	Px016522	290	23	-29.8	0.004236	87
pxy-miR-210-3p	Px009511	490	23	-29.8	0.010993	291
pxy-miR-210-3p	Px011806	542	23	-29.8	0.013041	392
pxy-miR-210-3p	Px005794	779	23	-29.8	0.023373	660
pxy-miR-210-3p	Px000280	841	23	-29.8	0.026281	308
pxy-miR-210-3p	Px017860	860	23	-29.8	0.027186	432
pxy-miR-210-3p	Px007536	1111	23	-29.8	0.039595	471
pxy-miR-210-3p	Px010218	1124	23	-29.8	0.040256	791
pxy-miR-210-3p	Px010635	1126	23	-29.8	0.040358	343
pxy-miR-210-3p	Px013566	1293	23	-29.8	0.048978	257
pxy-miR-210-3p	Px014650	83	23	-29.7	0.000271	15
pxy-miR-210-3p	Px005500	114	23	-29.7	0.0006	46
pxy-miR-210-3p	Px012856	181	23	-29.7	0.00172	111
pxy-miR-210-3p	Px005822	220	23	-29.7	0.002591	141
pxy-miR-210-3p	Px006476	307	23	-29.7	0.005	12
pxy-miR-210-3p	Px004164	328	23	-29.7	0.005663	222
pxy-miR-210-3p	Px017612	366	23	-29.7	0.006933	70
pxy-miR-210-3p	Px017611	442	23	-29.7	0.009708	249
pxy-miR-210-3p	Px013309	669	23	-29.7	0.019378	258
pxy-miR-210-3p	Px008054	967	23	-29.7	0.034021	773
pxy-miR-210-3p	Px006369	979	23	-29.7	0.034641	285
pxy-miR-210-3p	Px004043	993	23	-29.7	0.035366	639
pxy-miR-210-3p	Px010865	1124	23	-29.7	0.042256	1088
pxy-miR-210-3p	Px014527	1173	23	-29.7	0.044875	1036
pxy-miR-210-3p	Px005512	1217	23	-29.7	0.047243	46
pxy-miR-210-3p	Px007880	106	23	-29.6	0.000537	76
pxy-miR-210-3p	Px010529	144	23	-29.6	0.001104	18
pxy-miR-210-3p	Px008497	168	23	-29.6	0.001555	122
pxy-miR-210-3p	Px002689	190	23	-29.6	0.002026	63
pxy-miR-210-3p	Px015849	259	23	-29.6	0.003812	145
pxy-miR-210-3p	Px006258	272	23	-29.6	0.004195	10
pxy-miR-210-3p	Px001913	616	23	-29.6	0.01788	184
pxy-miR-210-3p	Px005150	632	23	-29.6	0.018634	232
pxy-miR-210-3p	Px007628	691	23	-29.6	0.021475	471
pxy-miR-210-3p	Px010219	852	23	-29.6	0.029634	528
pxy-miR-210-3p	Px006889	987	23	-29.6	0.036824	626
pxy-miR-210-3p	Px015924	1200	23	-29.6	0.048605	664
pxy-miR-210-3p	Px014865	62	23	-29.5	0.00014	27
pxy-miR-210-3p	Px004630	121	23	-29.5	0.000786	86
pxy-miR-210-3p	Px010373	213	23	-29.5	0.002728	179
pxy-miR-210-3p	Px013553	218	23	-29.5	0.002861	5
pxy-miR-210-3p	Px005649	417	23	-29.5	0.009775	270
pxy-miR-210-3p	Px005981	448	23	-29.5	0.011076	170
pxy-miR-210-3p	Px013966	507	23	-29.5	0.013675	90
pxy-miR-210-3p	Px010192	959	23	-29.5	0.037099	32
pxy-miR-210-3p	Px001507	1084	23	-29.5	0.044233	119
pxy-miR-210-3p	Px006793	1158	23	-29.5	0.048532	1086
pxy-miR-210-3p	Px015813	64	23	-29.4	0.000164	17
pxy-miR-210-3p	Px003646	187	23	-29.4	0.002208	33
pxy-miR-210-3p	Px001292	286	23	-29.4	0.005181	83
pxy-miR-210-3p	Px001402	298	23	-29.4	0.005602	82
pxy-miR-210-3p	Px007485	302	23	-29.4	0.005745	47
pxy-miR-210-3p	Px016608	478	23	-29.4	0.013061	78
pxy-miR-210-3p	Px001477	480	23	-29.4	0.013154	240
pxy-miR-210-3p	Px005399	500	23	-29.4	0.014092	90
pxy-miR-210-3p	Px005796	569	23	-29.4	0.017455	36
pxy-miR-210-3p	Px005554	924	23	-29.4	0.036922	859
pxy-miR-210-3p	Px003188	932	23	-29.4	0.037389	405
pxy-miR-210-3p	Px006216	955	23	-29.4	0.038739	818
pxy-miR-210-3p	Px016531	977	23	-29.4	0.040037	149
pxy-miR-210-3p	Px017057	1071	23	-29.4	0.045649	511
pxy-miR-210-3p	Px005214	1130	23	-29.4	0.049219	47
pxy-miR-210-3p	Px016575	88	23	-29.3	0.00041	55
pxy-miR-210-3p	Px015330	96	23	-29.3	0.000511	55
pxy-miR-210-3p	Px003202	104	23	-29.3	0.000622	19
pxy-miR-210-3p	Px016208	161	23	-29.3	0.001702	21
pxy-miR-210-3p	Px003941	193	23	-29.3	0.002506	172
pxy-miR-210-3p	Px016957	225	23	-29.3	0.003431	151
pxy-miR-210-3p	Px006521	272	23	-29.3	0.004984	79
pxy-miR-210-3p	Px006519	272	23	-29.3	0.004984	79
pxy-miR-210-3p	Px016395	289	23	-29.3	0.005596	79
pxy-miR-210-3p	Px014952	306	23	-29.3	0.006232	153
pxy-miR-210-3p	Px006476	307	23	-29.3	0.00627	195
pxy-miR-210-3p	Px013296	444	23	-29.3	0.012153	81
pxy-miR-210-3p	Px007676	474	23	-29.3	0.013587	417
pxy-miR-210-3p	Px011806	542	23	-29.3	0.016993	40
pxy-miR-210-3p	Px006122	576	23	-29.3	0.018766	514
pxy-miR-210-3p	Px013263	700	23	-29.3	0.025563	235
pxy-miR-210-3p	Px002107	877	23	-29.3	0.035941	116
pxy-miR-210-3p	Px006687	931	23	-29.3	0.039224	248
pxy-miR-210-3p	Px004937	941	23	-29.3	0.039837	891
pxy-miR-210-3p	Px009984	987	23	-29.3	0.042674	422
pxy-miR-210-3p	Px009984	987	23	-29.3	0.042674	902
pxy-miR-210-3p	Px003109	58	23	-29.2	0.000143	22
pxy-miR-210-3p	Px009211	93	23	-29.2	0.000504	60
pxy-miR-210-3p	Px007501	93	23	-29.2	0.000504	55
pxy-miR-210-3p	Px005168	120	23	-29.2	0.000933	53
pxy-miR-210-3p	Px015443	194	23	-29.2	0.002689	105
pxy-miR-210-3p	Px014461	206	23	-29.2	0.003043	116
pxy-miR-210-3p	Px005474	249	23	-29.2	0.004448	164
pxy-miR-210-3p	Px002095	286	23	-29.2	0.005808	106
pxy-miR-210-3p	Px013548	296	23	-29.2	0.006197	84
pxy-miR-210-3p	Px013548	296	23	-29.2	0.006197	231
pxy-miR-210-3p	Px001346	602	23	-29.2	0.021231	473
pxy-miR-210-3p	Px007910	716	23	-29.2	0.02786	12
pxy-miR-210-3p	Px015432	726	23	-29.2	0.02846	369
pxy-miR-210-3p	Px006148	765	23	-29.2	0.030819	639
pxy-miR-210-3p	Px009390	880	23	-29.2	0.037966	197
pxy-miR-210-3p	Px010779	910	23	-29.2	0.03987	877
pxy-miR-210-3p	Px015848	104	23	-29.1	0.000707	20
pxy-miR-210-3p	Px003264	170	23	-29.1	0.002162	37
pxy-miR-210-3p	Px015248	330	23	-29.1	0.00802	190
pxy-miR-210-3p	Px008555	466	23	-29.1	0.014701	27
pxy-miR-210-3p	Px006803	476	23	-29.1	0.015236	347
pxy-miR-210-3p	Px010318	515	23	-29.1	0.017369	432
pxy-miR-210-3p	Px008574	599	23	-29.1	0.022191	474
pxy-miR-210-3p	Px005934	643	23	-29.1	0.024822	55
pxy-miR-210-3p	Px004263	708	23	-29.1	0.02882	283
pxy-miR-210-3p	Px005948	770	23	-29.1	0.03274	175
pxy-miR-210-3p	Px013683	940	23	-29.1	0.0439	117
pxy-miR-210-3p	Px002591	942	23	-29.1	0.044034	629
pxy-miR-210-3p	Px017501	101	23	-29	0.000703	61
pxy-miR-210-3p	Px008818	112	23	-29	0.000901	40
pxy-miR-210-3p	Px004819	174	23	-29	0.002414	72
pxy-miR-210-3p	Px017591	205	23	-29	0.003393	101
pxy-miR-210-3p	Px011204	329	23	-29	0.008436	48
pxy-miR-210-3p	Px013339	429	23	-29	0.013482	358
pxy-miR-210-3p	Px008466	431	23	-29	0.013589	316
pxy-miR-210-3p	Px010515	490	23	-29	0.016872	434
pxy-miR-210-3p	Px004120	544	23	-29	0.020031	356
pxy-miR-210-3p	Px014555	553	23	-29	0.020571	144
pxy-miR-210-3p	Px010514	559	23	-29	0.020932	484
pxy-miR-210-3p	Px006388	582	23	-29	0.022332	492
pxy-miR-210-3p	Px002105	726	23	-29	0.031513	495
pxy-miR-210-3p	Px013193	728	23	-29	0.031645	85
pxy-miR-210-3p	Px014548	868	23	-29	0.041105	59
pxy-miR-210-3p	Px006837	892	23	-29	0.042766	853
pxy-miR-210-3p	Px009400	915	23	-29	0.044367	319
pxy-miR-210-3p	Px008691	947	23	-29	0.046607	20
pxy-miR-210-3p	Px007880	106	23	-28.9	0.000843	37
pxy-miR-210-3p	Px005204	119	23	-28.9	0.001106	54
pxy-miR-210-3p	Px006049	157	23	-28.9	0.002059	53
pxy-miR-210-3p	Px016273	172	23	-28.9	0.002503	136
pxy-miR-210-3p	Px016398	185	23	-28.9	0.002916	45
pxy-miR-210-3p	Px015744	204	23	-28.9	0.003565	2
pxy-miR-210-3p	Px014786	292	23	-28.9	0.007165	154
pxy-miR-210-3p	Px013548	296	23	-28.9	0.007348	49
pxy-miR-210-3p	Px008368	402	23	-28.9	0.012729	182
pxy-miR-210-3p	Px012583	438	23	-28.9	0.014746	282
pxy-miR-210-3p	Px016676	559	23	-28.9	0.022063	459
pxy-miR-210-3p	Px004858	624	23	-28.9	0.026267	555
pxy-miR-210-3p	Px004859	624	23	-28.9	0.026267	555
pxy-miR-210-3p	Px013419	651	23	-28.9	0.028059	555
pxy-miR-210-3p	Px016466	687	23	-28.9	0.030486	618
pxy-miR-210-3p	Px004016	782	23	-28.9	0.037065	349
pxy-miR-210-3p	Px011178	919	23	-28.9	0.046904	14
pxy-miR-210-3p	Px004163	98	23	-28.8	0.000744	34
pxy-miR-210-3p	Px011822	102	23	-28.8	0.00082	1
pxy-miR-210-3p	Px006769	145	23	-28.8	0.001841	85
pxy-miR-210-3p	Px000510	160	23	-28.8	0.00228	40
pxy-miR-210-3p	Px010073	174	23	-28.8	0.002725	36
pxy-miR-210-3p	Px008316	178	23	-28.8	0.002858	72
pxy-miR-210-3p	Px017213	192	23	-28.8	0.003343	152
pxy-miR-210-3p	Px002978	197	23	-28.8	0.003524	107
pxy-miR-210-3p	Px011101	309	23	-28.8	0.008419	149
pxy-miR-210-3p	Px006709	363	23	-28.8	0.011251	92
pxy-miR-210-3p	Px002704	363	23	-28.8	0.011251	123
pxy-miR-210-3p	Px013032	384	23	-28.8	0.012418	295
pxy-miR-210-3p	Px017365	384	23	-28.8	0.012418	42
pxy-miR-210-3p	Px000377	410	23	-28.8	0.013909	32
pxy-miR-210-3p	Px011100	512	23	-28.8	0.020177	352
pxy-miR-210-3p	Px000121	525	23	-28.8	0.021017	167
pxy-miR-210-3p	Px017428	741	23	-28.8	0.035976	273
pxy-miR-210-3p	Px017935	761	23	-28.8	0.037436	131
pxy-miR-210-3p	Px010045	57	23	-28.7	0.000194	17
pxy-miR-210-3p	Px015926	75	23	-28.7	0.000406	4
pxy-miR-210-3p	Px004028	83	23	-28.7	0.000527	13
pxy-miR-210-3p	Px006829	144	23	-28.7	0.001929	29
pxy-miR-210-3p	Px010208	157	23	-28.7	0.002327	99
pxy-miR-210-3p	Px011905	163	23	-28.7	0.002522	65
pxy-miR-210-3p	Px014458	173	23	-28.7	0.00286	26
pxy-miR-210-3p	Px004340	271	23	-28.7	0.006983	121
pxy-miR-210-3p	Px002500	293	23	-28.7	0.008078	72
pxy-miR-210-3p	Px015096	299	23	-28.7	0.008386	162
pxy-miR-210-3p	Px003408	315	23	-28.7	0.009226	193
pxy-miR-210-3p	Px013225	405	23	-28.7	0.014383	299
pxy-miR-210-3p	Px006157	484	23	-28.7	0.019407	203
pxy-miR-210-3p	Px015840	558	23	-28.7	0.024437	2
pxy-miR-210-3p	Px006388	582	23	-28.7	0.026125	423
pxy-miR-210-3p	Px016717	597	23	-28.7	0.027192	382
pxy-miR-210-3p	Px006826	602	23	-28.7	0.02755	279
pxy-miR-210-3p	Px013773	759	23	-28.7	0.039221	483
pxy-miR-210-3p	Px013773	759	23	-28.7	0.039221	657
pxy-miR-210-3p	Px012957	881	23	-28.7	0.048737	443
pxy-miR-210-3p	Px002941	131	23	-28.6	0.001665	44
pxy-miR-210-3p	Px016473	171	23	-28.6	0.002966	81
pxy-miR-210-3p	Px002932	297	23	-28.6	0.008767	253
pxy-miR-210-3p	Px004225	369	23	-28.6	0.012934	312
pxy-miR-210-3p	Px011960	395	23	-28.6	0.014554	160
pxy-miR-210-3p	Px001834	407	23	-28.6	0.015319	65
pxy-miR-210-3p	Px010196	470	23	-28.6	0.019507	64
pxy-miR-210-3p	Px001887	485	23	-28.6	0.020542	81
pxy-miR-210-3p	Px002571	512	23	-28.6	0.022437	81
pxy-miR-210-3p	Px010442	617	23	-28.6	0.030152	372
pxy-miR-210-3p	Px004096	630	23	-28.6	0.03114	450
pxy-miR-210-3p	Px016130	638	23	-28.6	0.031751	338
pxy-miR-210-3p	Px002556	743	23	-28.6	0.03997	238
pxy-miR-210-3p	Px014808	753	23	-28.6	0.040769	156
pxy-miR-210-3p	Px007020	775	23	-28.6	0.042537	191
pxy-miR-210-3p	Px009314	62	23	-28.5	0.000281	1
pxy-miR-210-3p	Px001036	97	23	-28.5	0.000883	66
pxy-miR-210-3p	Px016814	123	23	-28.5	0.001538	8
pxy-miR-210-3p	Px007196	187	23	-28.5	0.003791	86
pxy-miR-210-3p	Px014461	206	23	-28.5	0.00461	133
pxy-miR-210-3p	Px016935	348	23	-28.5	0.012335	52
pxy-miR-210-3p	Px012106	443	23	-28.5	0.018661	141
pxy-miR-210-3p	Px003405	450	23	-28.5	0.019154	53
pxy-miR-210-3p	Px008290	499	23	-28.5	0.022696	430
pxy-miR-210-3p	Px005919	638	23	-28.5	0.033432	318
pxy-miR-210-3p	Px012722	787	23	-28.5	0.045744	762
pxy-miR-210-3p	Px000477	92	23	-28.4	0.000829	45
pxy-miR-210-3p	Px007896	190	23	-28.4	0.004158	98
pxy-miR-210-3p	Px008093	207	23	-28.4	0.004938	133
pxy-miR-210-3p	Px004729	222	23	-28.4	0.005668	97
pxy-miR-210-3p	Px001711	229	23	-28.4	0.006022	95
pxy-miR-210-3p	Px015346	234	23	-28.4	0.006279	44
pxy-miR-210-3p	Px015068	345	23	-28.4	0.012844	219
pxy-miR-210-3p	Px003915	398	23	-28.4	0.016449	319
pxy-miR-210-3p	Px008917	451	23	-28.4	0.020289	17
pxy-miR-210-3p	Px010196	470	23	-28.4	0.021714	97
pxy-miR-210-3p	Px002533	494	23	-28.4	0.023549	231
pxy-miR-210-3p	Px001362	607	23	-28.4	0.032611	296
pxy-miR-210-3p	Px000705	626	23	-28.4	0.034193	69
pxy-miR-210-3p	Px000495	712	23	-28.4	0.04152	680
pxy-miR-210-3p	Px007540	803	23	-28.4	0.049514	564
pxy-miR-210-3p	Px014949	56	23	-28.3	0.000244	36
pxy-miR-210-3p	Px013100	65	23	-28.3	0.000366	16
pxy-miR-210-3p	Px017746	150	23	-28.3	0.002699	73
pxy-miR-210-3p	Px008540	166	23	-28.3	0.003345	94
pxy-miR-210-3p	Px016398	185	23	-28.3	0.004182	75
pxy-miR-210-3p	Px017213	192	23	-28.3	0.004509	96
pxy-miR-210-3p	Px011253	219	23	-28.3	0.005854	141
pxy-miR-210-3p	Px004729	222	23	-28.3	0.006011	127
pxy-miR-210-3p	Px012030	238	23	-28.3	0.006876	172
pxy-miR-210-3p	Px011958	239	23	-28.3	0.006931	160
pxy-miR-210-3p	Px013182	252	23	-28.3	0.007665	133
pxy-miR-210-3p	Px011464	332	23	-28.3	0.01269	202
pxy-miR-210-3p	Px001556	337	23	-28.3	0.01303	79
pxy-miR-210-3p	Px003671	375	23	-28.3	0.015694	100
pxy-miR-210-3p	Px004357	475	23	-28.3	0.023307	420
pxy-miR-210-3p	Px004297	530	23	-28.3	0.027792	358
pxy-miR-210-3p	Px017216	534	23	-28.3	0.028125	147
pxy-miR-210-3p	Px017216	534	23	-28.3	0.028125	356
pxy-miR-210-3p	Px013813	556	23	-28.3	0.029972	425
pxy-miR-210-3p	Px014599	601	23	-28.3	0.033824	82
pxy-miR-210-3p	Px004245	617	23	-28.3	0.035216	301
pxy-miR-210-3p	Px003677	704	23	-28.3	0.042955	10
pxy-miR-210-3p	Px012982	771	23	-28.3	0.04908	755
pxy-miR-210-3p	Px014094	88	23	-28.2	0.000848	47
pxy-miR-210-3p	Px015487	90	23	-28.2	0.000896	10
pxy-miR-210-3p	Px012885	128	23	-28.2	0.002032	45
pxy-miR-210-3p	Px011094	132	23	-28.2	0.002176	72
pxy-miR-210-3p	Px016525	153	23	-28.2	0.002994	124
pxy-miR-210-3p	Px016526	153	23	-28.2	0.002994	124
pxy-miR-210-3p	Px016524	153	23	-28.2	0.002994	124
pxy-miR-210-3p	Px015928	155	23	-28.2	0.003078	62
pxy-miR-210-3p	Px004340	271	23	-28.2	0.009301	60
pxy-miR-210-3p	Px008756	315	23	-28.2	0.012225	41
pxy-miR-210-3p	Px014916	469	23	-28.2	0.024085	234
pxy-miR-210-3p	Px002326	543	23	-28.2	0.030435	413
pxy-miR-210-3p	Px010785	627	23	-28.2	0.038	20
pxy-miR-210-3p	Px017264	666	23	-28.2	0.041616	615
pxy-miR-210-3p	Px007725	110	23	-28.1	0.001538	40
pxy-miR-210-3p	Px009677	123	23	-28.1	0.001981	93
pxy-miR-210-3p	Px011003	133	23	-28.1	0.002355	84
pxy-miR-210-3p	Px017941	237	23	-28.1	0.007663	129
pxy-miR-210-3p	Px008756	315	23	-28.1	0.012932	66
pxy-miR-210-3p	Px006372	357	23	-28.1	0.016103	233
pxy-miR-210-3p	Px001137	388	23	-28.1	0.018565	55
pxy-miR-210-3p	Px008983	428	23	-28.1	0.021877	366
pxy-miR-210-3p	Px004146	505	23	-28.1	0.028609	49
pxy-miR-210-3p	Px017427	509	23	-28.1	0.02897	411
pxy-miR-210-3p	Px014988	530	23	-28.1	0.03088	107
pxy-miR-210-3p	Px008574	599	23	-28.1	0.037327	360
pxy-miR-210-3p	Px004525	607	23	-28.1	0.03809	565
pxy-miR-210-3p	Px009903	639	23	-28.1	0.041167	292
pxy-miR-210-3p	Px016493	671	23	-28.1	0.044286	392
pxy-miR-210-3p	Px009411	728	23	-28.1	0.049929	258
pxy-miR-210-3p	Px010034	60	23	-28	0.000363	17
pxy-miR-210-3p	Px017401	103	23	-28	0.001408	6
pxy-miR-210-3p	Px011002	129	23	-28	0.002345	61
pxy-miR-210-3p	Px007837	136	23	-28	0.002632	32
pxy-miR-210-3p	Px008668	187	23	-28	0.005117	87
pxy-miR-210-3p	Px003843	231	23	-28	0.007737	59
pxy-miR-210-3p	Px000624	281	23	-28	0.011144	257
pxy-miR-210-3p	Px009680	300	23	-28	0.012542	235
pxy-miR-210-3p	Px014952	306	23	-28	0.012993	199
pxy-miR-210-3p	Px013860	348	23	-28	0.016286	56
pxy-miR-210-3p	Px009038	350	23	-28	0.016448	95
pxy-miR-210-3p	Px003319	354	23	-28	0.016774	202
pxy-miR-210-3p	Px003756	365	23	-28	0.017678	183
pxy-miR-210-3p	Px017913	371	23	-28	0.018177	270
pxy-miR-210-3p	Px004180	421	23	-28	0.022473	294
pxy-miR-210-3p	Px004976	524	23	-28	0.031972	15
pxy-miR-210-3p	Px004976	524	23	-28	0.031972	75
pxy-miR-210-3p	Px017082	591	23	-28	0.038513	246
pxy-miR-210-3p	Px008649	612	23	-28	0.04061	166
pxy-miR-210-3p	Px010785	627	23	-28	0.04212	321
pxy-miR-210-3p	Px007728	640	23	-28	0.043436	612
pxy-miR-210-3p	Px009516	680	23	-28	0.047527	113
pxy-miR-210-3p	Px006888	69	23	-27.9	0.000563	7
pxy-miR-210-3p	Px014899	81	23	-27.9	0.000844	50
pxy-miR-210-3p	Px011822	102	23	-27.9	0.001469	44
pxy-miR-210-3p	Px005789	108	23	-27.9	0.001676	60
pxy-miR-210-3p	Px000697	129	23	-27.9	0.002497	47
pxy-miR-210-3p	Px016348	134	23	-27.9	0.002713	75
pxy-miR-210-3p	Px005024	172	23	-27.9	0.004589	31
pxy-miR-210-3p	Px015728	190	23	-27.9	0.005609	113
pxy-miR-210-3p	Px015355	190	23	-27.9	0.005609	113
pxy-miR-210-3p	Px007986	217	23	-27.9	0.007277	40
pxy-miR-210-3p	Px013553	218	23	-27.9	0.007342	100
pxy-miR-210-3p	Px008553	260	23	-27.9	0.010235	55
pxy-miR-210-3p	Px006491	271	23	-27.9	0.011045	248
pxy-miR-210-3p	Px001724	275	23	-27.9	0.011344	166
pxy-miR-210-3p	Px014786	292	23	-27.9	0.012644	213
pxy-miR-210-3p	Px014251	342	23	-27.9	0.016706	109
pxy-miR-210-3p	Px017418	355	23	-27.9	0.017815	265
pxy-miR-210-3p	Px008375	408	23	-27.9	0.022526	179
pxy-miR-210-3p	Px016912	429	23	-27.9	0.024469	235
pxy-miR-210-3p	Px015785	430	23	-27.9	0.024562	158
pxy-miR-210-3p	Px009332	451	23	-27.9	0.026546	8
pxy-miR-210-3p	Px011059	506	23	-27.9	0.031902	82
pxy-miR-210-3p	Px017901	568	23	-27.9	0.038178	13
pxy-miR-210-3p	Px004096	630	23	-27.9	0.044658	500
pxy-miR-210-3p	Px010811	638	23	-27.9	0.045507	159
pxy-miR-210-3p	Px012167	53	23	-27.8	0.000298	22
pxy-miR-210-3p	Px006774	80	23	-27.8	0.000876	24
pxy-miR-210-3p	Px000196	85	23	-27.8	0.001016	18
pxy-miR-210-3p	Px006055	87	23	-27.8	0.001075	32
pxy-miR-210-3p	Px013682	101	23	-27.8	0.001531	19
pxy-miR-210-3p	Px016288	110	23	-27.8	0.001864	83
pxy-miR-210-3p	Px012670	111	23	-27.8	0.001902	33
pxy-miR-210-3p	Px010988	151	23	-27.8	0.003725	100
pxy-miR-210-3p	Px010987	151	23	-27.8	0.003725	100
pxy-miR-210-3p	Px011327	164	23	-27.8	0.004423	67
pxy-miR-210-3p	Px015057	173	23	-27.8	0.004933	70
pxy-miR-210-3p	Px005575	196	23	-27.8	0.006332	9
pxy-miR-210-3p	Px013208	207	23	-27.8	0.007046	153
pxy-miR-210-3p	Px017854	209	23	-27.8	0.007178	93
pxy-miR-210-3p	Px014768	220	23	-27.8	0.007924	146
pxy-miR-210-3p	Px011527	226	23	-27.8	0.008342	73
pxy-miR-210-3p	Px013473	245	23	-27.8	0.009712	18
pxy-miR-210-3p	Px013182	252	23	-27.8	0.010234	33
pxy-miR-210-3p	Px010484	261	23	-27.8	0.010918	226
pxy-miR-210-3p	Px007485	302	23	-27.8	0.01421	105
pxy-miR-210-3p	Px011116	331	23	-27.8	0.016691	246
pxy-miR-210-3p	Px011954	343	23	-27.8	0.01775	318
pxy-miR-210-3p	Px007998	391	23	-27.8	0.022162	212
pxy-miR-210-3p	Px008125	435	23	-27.8	0.026418	280
pxy-miR-210-3p	Px010452	436	23	-27.8	0.026516	170
pxy-miR-210-3p	Px006994	439	23	-27.8	0.026813	268
pxy-miR-210-3p	Px017241	524	23	-27.8	0.035521	171
pxy-miR-210-3p	Px015299	542	23	-27.8	0.037428	133
pxy-miR-210-3p	Px010777	550	23	-27.8	0.038282	138
pxy-miR-210-3p	Px015274	572	23	-27.8	0.04065	185
pxy-miR-210-3p	Px002549	605	23	-27.8	0.044248	48
pxy-miR-210-3p	Px002804	656	23	-27.8	0.049906	102
pxy-miR-210-3p	Px003113	91	23	-27.7	0.001279	26
pxy-miR-210-3p	Px013583	119	23	-27.7	0.002371	10
pxy-miR-210-3p	Px016847	126	23	-27.7	0.002689	97
pxy-miR-210-3p	Px014016	176	23	-27.7	0.005426	90
pxy-miR-210-3p	Px002526	178	23	-27.7	0.005551	10
pxy-miR-210-3p	Px006599	206	23	-27.7	0.007405	94
pxy-miR-210-3p	Px013182	252	23	-27.7	0.010842	204
pxy-miR-210-3p	Px001758	256	23	-27.7	0.011161	10
pxy-miR-210-3p	Px009632	275	23	-27.7	0.012718	168
pxy-miR-210-3p	Px005152	407	23	-27.7	0.02501	360
pxy-miR-210-3p	Px004842	455	23	-27.7	0.029973	13
pxy-miR-210-3p	Px002989	468	23	-27.7	0.031352	363
pxy-miR-210-3p	Px004976	524	23	-27.7	0.037437	233
pxy-miR-210-3p	Px006343	550	23	-27.7	0.040334	524
pxy-miR-210-3p	Px012767	79	23	-27.6	0.00097	12
pxy-miR-210-3p	Px001413	80	23	-27.6	0.001001	20
pxy-miR-210-3p	Px007897	162	23	-27.6	0.004872	48
pxy-miR-210-3p	Px009669	182	23	-27.6	0.006163	132
pxy-miR-210-3p	Px016793	183	23	-27.6	0.006231	100
pxy-miR-210-3p	Px011616	198	23	-27.6	0.007276	100
pxy-miR-210-3p	Px007986	217	23	-27.6	0.008682	7
pxy-miR-210-3p	Px009509	225	23	-27.6	0.009299	81
pxy-miR-210-3p	Px003128	260	23	-27.6	0.012163	181
pxy-miR-210-3p	Px008240	388	23	-27.6	0.024406	334
pxy-miR-210-3p	Px004204	413	23	-27.6	0.027046	282
pxy-miR-210-3p	Px005619	437	23	-27.6	0.02964	332
pxy-miR-210-3p	Px013296	444	23	-27.6	0.030406	234
pxy-miR-210-3p	Px001427	466	23	-27.6	0.032844	138
pxy-miR-210-3p	Px000769	475	23	-27.6	0.033854	349
pxy-miR-210-3p	Px004390	538	23	-27.6	0.041085	500
pxy-miR-210-3p	Px006035	551	23	-27.6	0.04261	472
pxy-miR-210-3p	Px015274	572	23	-27.6	0.045094	510
pxy-miR-210-3p	Px008454	71	23	-27.5	0.000795	2
pxy-miR-210-3p	Px001808	76	23	-27.5	0.000943	16
pxy-miR-210-3p	Px011239	81	23	-27.5	0.001103	29
pxy-miR-210-3p	Px010851	141	23	-27.5	0.003882	58
pxy-miR-210-3p	Px010988	151	23	-27.5	0.004481	44
pxy-miR-210-3p	Px010987	151	23	-27.5	0.004481	44
pxy-miR-210-3p	Px008609	161	23	-27.5	0.005114	15
pxy-miR-210-3p	Px006477	171	23	-27.5	0.005779	109
pxy-miR-210-3p	Px014458	173	23	-27.5	0.005915	86
pxy-miR-210-3p	Px006821	178	23	-27.5	0.006262	32
pxy-miR-210-3p	Px008543	179	23	-27.5	0.006333	124
pxy-miR-210-3p	Px003646	187	23	-27.5	0.006905	137
pxy-miR-210-3p	Px009762	203	23	-27.5	0.008104	21
pxy-miR-210-3p	Px012527	237	23	-27.5	0.010866	5
pxy-miR-210-3p	Px006491	271	23	-27.5	0.013885	215
pxy-miR-210-3p	Px010085	271	23	-27.5	0.013885	123
pxy-miR-210-3p	Px005963	300	23	-27.5	0.016635	97
pxy-miR-210-3p	Px011204	329	23	-27.5	0.019526	198
pxy-miR-210-3p	Px016816	333	23	-27.5	0.019935	53
pxy-miR-210-3p	Px000312	353	23	-27.5	0.022013	53
pxy-miR-210-3p	Px009270	369	23	-27.5	0.023714	24
pxy-miR-210-3p	Px003758	392	23	-27.5	0.026215	46
pxy-miR-210-3p	Px016764	392	23	-27.5	0.026215	87
pxy-miR-210-3p	Px006659	466	23	-27.5	0.034642	175
pxy-miR-210-3p	Px014916	469	23	-27.5	0.034994	165
pxy-miR-210-3p	Px003078	497	23	-27.5	0.038318	123
pxy-miR-210-3p	Px001169	519	23	-27.5	0.040971	489
pxy-miR-210-3p	Px015406	519	23	-27.5	0.040971	202
pxy-miR-210-3p	Px006252	525	23	-27.5	0.0417	261
pxy-miR-210-3p	Px016574	550	23	-27.5	0.044764	51
pxy-miR-210-3p	Px012361	559	23	-27.5	0.045876	216
pxy-miR-210-3p	Px016760	60	23	-27.4	0.000552	33
pxy-miR-210-3p	Px013100	65	23	-27.4	0.00068	40
pxy-miR-210-3p	Px000368	102	23	-27.4	0.00203	50
pxy-miR-210-3p	Px013237	124	23	-27.4	0.003138	82
pxy-miR-210-3p	Px003852	129	23	-27.4	0.003418	37
pxy-miR-210-3p	Px010549	172	23	-27.4	0.006212	99
pxy-miR-210-3p	Px002078	206	23	-27.4	0.008845	150
pxy-miR-210-3p	Px009904	229	23	-27.4	0.010805	43
pxy-miR-210-3p	Px004470	298	23	-27.4	0.017396	267
pxy-miR-210-3p	Px001095	307	23	-27.4	0.018323	52
pxy-miR-210-3p	Px009413	377	23	-27.4	0.02596	260
pxy-miR-210-3p	Px009685	457	23	-27.4	0.035431	272
pxy-miR-210-3p	Px001039	56	23	-27.3	0.000493	21
pxy-miR-210-3p	Px017937	67	23	-27.3	0.000787	44
pxy-miR-210-3p	Px013892	130	23	-27.3	0.0037	50
pxy-miR-210-3p	Px005344	131	23	-27.3	0.003762	40
pxy-miR-210-3p	Px012856	181	23	-27.3	0.007302	35
pxy-miR-210-3p	Px016651	285	23	-27.3	0.017021	95
pxy-miR-210-3p	Px000355	305	23	-27.3	0.019165	208
pxy-miR-210-3p	Px004239	313	23	-27.3	0.020042	247
pxy-miR-210-3p	Px007278	314	23	-27.3	0.020152	12
pxy-miR-210-3p	Px002471	325	23	-27.3	0.021378	274
pxy-miR-210-3p	Px002704	363	23	-27.3	0.025756	213
pxy-miR-210-3p	Px016454	373	23	-27.3	0.026942	302
pxy-miR-210-3p	Px004494	420	23	-27.3	0.032683	327
pxy-miR-210-3p	Px004496	420	23	-27.3	0.032683	327
pxy-miR-210-3p	Px004495	420	23	-27.3	0.032683	327
pxy-miR-210-3p	Px008466	431	23	-27.3	0.034063	341
pxy-miR-210-3p	Px000080	468	23	-27.3	0.03879	100
pxy-miR-210-3p	Px003078	497	23	-27.3	0.04258	241
pxy-miR-210-3p	Px002295	65	23	-27.2	0.00078	1
pxy-miR-210-3p	Px015181	82	23	-27.2	0.001388	5
pxy-miR-210-3p	Px007880	106	23	-27.2	0.002521	10
pxy-miR-210-3p	Px009659	118	23	-27.2	0.003197	60
pxy-miR-210-3p	Px000767	122	23	-27.2	0.003437	1
pxy-miR-210-3p	Px011003	133	23	-27.2	0.004136	8
pxy-miR-210-3p	Px015628	138	23	-27.2	0.004471	1
pxy-miR-210-3p	Px011196	166	23	-27.2	0.006532	107
pxy-miR-210-3p	Px000308	167	23	-27.2	0.006611	36
pxy-miR-210-3p	Px008166	191	23	-27.2	0.008611	105
pxy-miR-210-3p	Px011285	242	23	-27.2	0.01344	219
pxy-miR-210-3p	Px010023	249	23	-27.2	0.014157	203
pxy-miR-210-3p	Px014387	251	23	-27.2	0.014364	7
pxy-miR-210-3p	Px016358	260	23	-27.2	0.015306	139
pxy-miR-210-3p	Px015570	295	23	-27.2	0.019135	137
pxy-miR-210-3p	Px009680	300	23	-27.2	0.019702	202
pxy-miR-210-3p	Px001173	313	23	-27.2	0.021197	139
pxy-miR-210-3p	Px001954	346	23	-27.2	0.025123	56
pxy-miR-210-3p	Px000312	353	23	-27.2	0.025978	102
pxy-miR-210-3p	Px000312	353	23	-27.2	0.025978	330
pxy-miR-210-3p	Px003799	367	23	-27.2	0.027709	184
pxy-miR-210-3p	Px011307	471	23	-27.2	0.041313	316
pxy-miR-210-3p	Px010318	515	23	-27.2	0.047383	478
pxy-miR-210-3p	Px004762	526	23	-27.2	0.048923	25
pxy-miR-210-3p	Px017393	104	23	-27.1	0.002576	32
pxy-miR-210-3p	Px016348	134	23	-27.1	0.004473	20
pxy-miR-210-3p	Px003350	145	23	-27.1	0.005273	34
pxy-miR-210-3p	Px000940	149	23	-27.1	0.005577	12
pxy-miR-210-3p	Px010329	168	23	-27.1	0.007109	5
pxy-miR-210-3p	Px013468	177	23	-27.1	0.007882	141
pxy-miR-210-3p	Px006987	193	23	-27.1	0.009326	24
pxy-miR-210-3p	Px013951	265	23	-27.1	0.01677	107
pxy-miR-210-3p	Px000355	305	23	-27.1	0.021445	151
pxy-miR-210-3p	Px013042	313	23	-27.1	0.022419	171
pxy-miR-210-3p	Px004349	349	23	-27.1	0.026936	248
pxy-miR-210-3p	Px016161	386	23	-27.1	0.031786	256
pxy-miR-210-3p	Px010179	425	23	-27.1	0.037091	328
pxy-miR-210-3p	Px011652	438	23	-27.1	0.038898	145
pxy-miR-210-3p	Px006662	459	23	-27.1	0.041854	352
pxy-miR-210-3p	Px015900	463	23	-27.1	0.042421	5
pxy-miR-210-3p	Px007676	474	23	-27.1	0.04399	261
pxy-miR-210-3p	Px000874	498	23	-27.1	0.047449	14
pxy-miR-210-3p	Px002177	56	23	-27	0.000608	15
pxy-miR-210-3p	Px008880	86	23	-27	0.001776	60
pxy-miR-210-3p	Px014932	90	23	-27	0.001975	60
pxy-miR-210-3p	Px007992	93	23	-27	0.002131	35
pxy-miR-210-3p	Px001172	94	23	-27	0.002184	42
pxy-miR-210-3p	Px013682	101	23	-27	0.002573	59
pxy-miR-210-3p	Px001919	112	23	-27	0.003239	4
pxy-miR-210-3p	Px016847	126	23	-27	0.00418	53
pxy-miR-210-3p	Px015281	134	23	-27	0.004761	113
pxy-miR-210-3p	Px015033	159	23	-27	0.006767	113
pxy-miR-210-3p	Px002219	176	23	-27	0.008279	70
pxy-miR-210-3p	Px016793	183	23	-27	0.008934	165
pxy-miR-210-3p	Px017591	205	23	-27	0.011103	53
pxy-miR-210-3p	Px004582	210	23	-27	0.011618	65
pxy-miR-210-3p	Px011129	211	23	-27	0.011722	84
pxy-miR-210-3p	Px007815	264	23	-27	0.017639	8
pxy-miR-210-3p	Px013951	265	23	-27	0.017757	159
pxy-miR-210-3p	Px001437	335	23	-27	0.026588	183
pxy-miR-210-3p	Px009479	356	23	-27	0.029413	139
pxy-miR-210-3p	Px009358	403	23	-27	0.03597	320
pxy-miR-210-3p	Px013339	429	23	-27	0.039719	81
pxy-miR-210-3p	Px007687	493	23	-27	0.049247	343
pxy-miR-210-3p	Px005531	118	23	-26.9	0.003868	22
pxy-miR-210-3p	Px005922	125	23	-26.9	0.004377	23
pxy-miR-210-3p	Px007937	138	23	-26.9	0.005389	113
pxy-miR-210-3p	Px005269	145	23	-26.9	0.005968	88
pxy-miR-210-3p	Px008972	164	23	-26.9	0.007652	103
pxy-miR-210-3p	Px016273	172	23	-26.9	0.008407	88
pxy-miR-210-3p	Px002364	175	23	-26.9	0.008696	25
pxy-miR-210-3p	Px007896	190	23	-26.9	0.010197	25
pxy-miR-210-3p	Px002151	200	23	-26.9	0.011243	70
pxy-miR-210-3p	Px011921	203	23	-26.9	0.011563	114
pxy-miR-210-3p	Px012407	246	23	-26.9	0.016469	45
pxy-miR-210-3p	Px012025	252	23	-26.9	0.017196	79
pxy-miR-210-3p	Px001724	275	23	-26.9	0.020067	241
pxy-miR-210-3p	Px013769	312	23	-26.9	0.024938	41
pxy-miR-210-3p	Px001248	317	23	-26.9	0.025618	12
pxy-miR-210-3p	Px014251	342	23	-26.9	0.029086	18
pxy-miR-210-3p	Px014987	349	23	-26.9	0.030076	145
pxy-miR-210-3p	Px014632	370	23	-26.9	0.033095	334
pxy-miR-210-3p	Px016920	402	23	-26.9	0.037818	99
pxy-miR-210-3p	Px006217	427	23	-26.9	0.041599	75
pxy-miR-210-3p	Px016428	446	23	-26.9	0.044521	403
pxy-miR-210-3p	Px007676	474	23	-26.9	0.048893	388
pxy-miR-210-3p	Px008182	55	23	-26.8	0.000667	14
pxy-miR-210-3p	Px015394	64	23	-26.8	0.000988	10
pxy-miR-210-3p	Px001806	114	23	-26.8	0.003825	9
pxy-miR-210-3p	Px005202	115	23	-26.8	0.003898	20
pxy-miR-210-3p	Px004630	121	23	-26.8	0.004349	18
pxy-miR-210-3p	Px016725	134	23	-26.8	0.005395	106
pxy-miR-210-3p	Px016726	145	23	-26.8	0.006348	12
pxy-miR-210-3p	Px000308	167	23	-26.8	0.008428	112
pxy-miR-210-3p	Px008570	168	23	-26.8	0.008528	19
pxy-miR-210-3p	Px011086	184	23	-26.8	0.010179	74
pxy-miR-210-3p	Px009799	188	23	-26.8	0.010607	128
pxy-miR-210-3p	Px014772	232	23	-26.8	0.015699	14
pxy-miR-210-3p	Px014786	292	23	-26.8	0.023561	184
pxy-miR-210-3p	Px000584	297	23	-26.8	0.024256	216
pxy-miR-210-3p	Px008569	306	23	-26.8	0.02552	157
pxy-miR-210-3p	Px013303	328	23	-26.8	0.02868	215
pxy-miR-210-3p	Px013777	341	23	-26.8	0.030589	74
pxy-miR-210-3p	Px017957	379	23	-26.8	0.036334	145
pxy-miR-210-3p	Px008692	394	23	-26.8	0.038662	79
pxy-miR-210-3p	Px012367	430	23	-26.8	0.044368	366
pxy-miR-210-3p	Px004666	446	23	-26.8	0.046953	45
pxy-miR-210-3p	Px002619	60	23	-26.7	0.000898	26
pxy-miR-210-3p	Px013394	86	23	-26.7	0.002166	7
pxy-miR-210-3p	Px005837	88	23	-26.7	0.002284	16
pxy-miR-210-3p	Px012927	101	23	-26.7	0.003125	90
pxy-miR-210-3p	Px000940	149	23	-26.7	0.007136	101
pxy-miR-210-3p	Px016408	177	23	-26.7	0.01003	24
pxy-miR-210-3p	Px006275	190	23	-26.7	0.01149	94
pxy-miR-210-3p	Px012484	194	23	-26.7	0.011953	30
pxy-miR-210-3p	Px004689	196	23	-26.7	0.012186	154
pxy-miR-210-3p	Px004582	210	23	-26.7	0.013864	170
pxy-miR-210-3p	Px008747	236	23	-26.7	0.01716	75
pxy-miR-210-3p	Px004751	293	23	-26.7	0.025074	10
pxy-miR-210-3p	Px007414	295	23	-26.7	0.025366	139
pxy-miR-210-3p	Px013777	341	23	-26.7	0.032326	140
pxy-miR-210-3p	Px011488	375	23	-26.7	0.037719	163
pxy-miR-210-3p	Px012012	383	23	-26.7	0.039015	346
pxy-miR-210-3p	Px017849	394	23	-26.7	0.040811	97
pxy-miR-210-3p	Px015344	428	23	-26.7	0.046466	180
pxy-miR-210-3p	Px011580	436	23	-26.7	0.047817	386
pxy-miR-210-3p	Px001047	74	23	-26.6	0.001621	20
pxy-miR-210-3p	Px011639	83	23	-26.6	0.00213	17
pxy-miR-210-3p	Px004671	95	23	-26.6	0.002906	58
pxy-miR-210-3p	Px012927	101	23	-26.6	0.003334	40
pxy-miR-210-3p	Px001917	102	23	-26.6	0.003408	80
pxy-miR-210-3p	Px008818	112	23	-26.6	0.004183	15
pxy-miR-210-3p	Px016408	177	23	-26.6	0.010652	46
pxy-miR-210-3p	Px013999	180	23	-26.6	0.011002	101
pxy-miR-210-3p	Px002689	190	23	-26.6	0.012196	134
pxy-miR-210-3p	Px009993	214	23	-26.6	0.015225	14
pxy-miR-210-3p	Px009504	219	23	-26.6	0.015883	195
pxy-miR-210-3p	Px007254	274	23	-26.6	0.023648	60
pxy-miR-210-3p	Px007254	274	23	-26.6	0.023648	168
pxy-miR-210-3p	Px003008	298	23	-26.6	0.027298	153
pxy-miR-210-3p	Px012717	323	23	-26.6	0.031241	285
pxy-miR-210-3p	Px009270	369	23	-26.6	0.038814	164
pxy-miR-210-3p	Px014897	392	23	-26.6	0.042732	143
pxy-miR-210-3p	Px009899	400	23	-26.6	0.044114	191
pxy-miR-210-3p	Px000290	415	23	-26.6	0.046726	295
pxy-miR-210-3p	Px013963	428	23	-26.6	0.049014	141
pxy-miR-210-3p	Px013339	429	23	-26.6	0.04919	333
pxy-miR-210-3p	Px005045	59	23	-26.5	0.000988	16
pxy-miR-210-3p	Px008325	82	23	-26.5	0.002213	61
pxy-miR-210-3p	Px001445	119	23	-26.5	0.005076	47
pxy-miR-210-3p	Px016814	123	23	-26.5	0.005444	54
pxy-miR-210-3p	Px001756	127	23	-26.5	0.005821	87
pxy-miR-210-3p	Px000762	133	23	-26.5	0.006406	10
pxy-miR-210-3p	Px005418	189	23	-26.5	0.012817	108
pxy-miR-210-3p	Px007896	190	23	-26.5	0.012945	55
pxy-miR-210-3p	Px011552	200	23	-26.5	0.014251	85
pxy-miR-210-3p	Px016732	203	23	-26.5	0.01465	105
pxy-miR-210-3p	Px014461	206	23	-26.5	0.015053	71
pxy-miR-210-3p	Px011668	249	23	-26.5	0.021191	71
pxy-miR-210-3p	Px000057	279	23	-26.5	0.025819	37
pxy-miR-210-3p	Px000057	279	23	-26.5	0.025819	124
pxy-miR-210-3p	Px001496	292	23	-26.5	0.0279	34
pxy-miR-210-3p	Px011173	316	23	-26.5	0.031849	16
pxy-miR-210-3p	Px011743	322	23	-26.5	0.032856	135
pxy-miR-210-3p	Px009514	354	23	-26.5	0.038348	202
pxy-miR-210-3p	Px014835	377	23	-26.5	0.04241	73
pxy-miR-210-3p	Px002586	402	23	-26.5	0.046918	312
pxy-miR-210-3p	Px012700	87	23	-26.4	0.002713	33
pxy-miR-210-3p	Px002938	112	23	-26.4	0.004753	65
pxy-miR-210-3p	Px005771	113	23	-26.4	0.004844	51
pxy-miR-210-3p	Px008869	129	23	-26.4	0.006403	104
pxy-miR-210-3p	Px016181	156	23	-26.4	0.009402	128
pxy-miR-210-3p	Px007196	187	23	-26.4	0.013335	23
pxy-miR-210-3p	Px007239	203	23	-26.4	0.015542	72
pxy-miR-210-3p	Px007508	217	23	-26.4	0.01756	74
pxy-miR-210-3p	Px016957	225	23	-26.4	0.018747	41
pxy-miR-210-3p	Px016519	250	23	-26.4	0.022603	23
pxy-miR-210-3p	Px012779	273	23	-26.4	0.026326	153
pxy-miR-210-3p	Px011251	273	23	-26.4	0.026326	73
pxy-miR-210-3p	Px009248	354	23	-26.4	0.040506	112
pxy-miR-210-3p	Px001619	386	23	-26.4	0.046468	359
pxy-miR-210-3p	Px007725	110	23	-26.3	0.004874	79
pxy-miR-210-3p	Px005531	118	23	-26.3	0.005661	73
pxy-miR-210-3p	Px002185	120	23	-26.3	0.005865	77
pxy-miR-210-3p	Px011002	129	23	-26.3	0.006818	79
pxy-miR-210-3p	Px013830	131	23	-26.3	0.007037	111
pxy-miR-210-3p	Px008416	132	23	-26.3	0.007148	89
pxy-miR-210-3p	Px014310	146	23	-26.3	0.008765	114
pxy-miR-210-3p	Px010725	156	23	-26.3	0.009995	33
pxy-miR-210-3p	Px003264	170	23	-26.3	0.011812	131
pxy-miR-210-3p	Px006477	171	23	-26.3	0.011946	80
pxy-miR-210-3p	Px003393	177	23	-26.3	0.012759	83
pxy-miR-210-3p	Px016793	183	23	-26.3	0.013591	65
pxy-miR-210-3p	Px009202	198	23	-26.3	0.015746	102
pxy-miR-210-3p	Px009203	198	23	-26.3	0.015746	102
pxy-miR-210-3p	Px002657	217	23	-26.3	0.018619	63
pxy-miR-210-3p	Px002658	217	23	-26.3	0.018619	63
pxy-miR-210-3p	Px002659	217	23	-26.3	0.018619	63
pxy-miR-210-3p	Px005822	220	23	-26.3	0.019086	49
pxy-miR-210-3p	Px001685	242	23	-26.3	0.022614	150
pxy-miR-210-3p	Px013182	252	23	-26.3	0.024274	105
pxy-miR-210-3p	Px013548	296	23	-26.3	0.03194	196
pxy-miR-210-3p	Px006802	324	23	-26.3	0.037084	53
pxy-miR-210-3p	Px017418	355	23	-26.3	0.042976	232
pxy-miR-210-3p	Px011211	373	23	-26.3	0.046481	241
pxy-miR-210-3p	Px005778	110	23	-26.2	0.005197	86
pxy-miR-210-3p	Px003950	110	23	-26.2	0.005197	26
pxy-miR-210-3p	Px011676	112	23	-26.2	0.005401	66
pxy-miR-210-3p	Px013583	119	23	-26.2	0.006139	86
pxy-miR-210-3p	Px003556	121	23	-26.2	0.006357	42
pxy-miR-210-3p	Px008416	132	23	-26.2	0.007609	54
pxy-miR-210-3p	Px011236	137	23	-26.2	0.008206	15
pxy-miR-210-3p	Px009258	152	23	-26.2	0.010097	110
pxy-miR-210-3p	Px001980	155	23	-26.2	0.010492	29
pxy-miR-210-3p	Px004617	156	23	-26.2	0.010625	8
pxy-miR-210-3p	Px004975	156	23	-26.2	0.010625	24
pxy-miR-210-3p	Px009962	212	23	-26.2	0.018927	83
pxy-miR-210-3p	Px007986	217	23	-26.2	0.01974	182
pxy-miR-210-3p	Px011545	220	23	-26.2	0.020233	89
pxy-miR-210-3p	Px002072	236	23	-26.2	0.022922	70
pxy-miR-210-3p	Px011436	251	23	-26.2	0.025529	135
pxy-miR-210-3p	Px012025	252	23	-26.2	0.025706	98
pxy-miR-210-3p	Px008553	260	23	-26.2	0.02713	90
pxy-miR-210-3p	Px013252	291	23	-26.2	0.032836	273
pxy-miR-210-3p	Px011118	321	23	-26.2	0.038605	38
pxy-miR-210-3p	Px015068	345	23	-26.2	0.043368	279
pxy-miR-210-3p	Px002710	375	23	-26.2	0.049482	121
pxy-miR-210-3p	Px008470	62	23	-26.1	0.001479	28
pxy-miR-210-3p	Px005572	81	23	-26.1	0.002808	33
pxy-miR-210-3p	Px008844	85	23	-26.1	0.003137	4
pxy-miR-210-3p	Px017393	104	23	-26.1	0.004912	60
pxy-miR-210-3p	Px007922	106	23	-26.1	0.005118	29
pxy-miR-210-3p	Px004566	109	23	-26.1	0.005433	18
pxy-miR-210-3p	Px003508	109	23	-26.1	0.005433	73
pxy-miR-210-3p	Px016310	116	23	-26.1	0.0062	58
pxy-miR-210-3p	Px000709	121	23	-26.1	0.006772	92
pxy-miR-210-3p	Px004089	165	23	-26.1	0.012589	30
pxy-miR-210-3p	Px008543	179	23	-26.1	0.014697	81
pxy-miR-210-3p	Px001680	196	23	-26.1	0.017399	160
pxy-miR-210-3p	Px013826	202	23	-26.1	0.018387	163
pxy-miR-210-3p	Px009762	203	23	-26.1	0.018553	108
pxy-miR-210-3p	Px005438	217	23	-26.1	0.020929	130
pxy-miR-210-3p	Px005044	233	23	-26.1	0.023747	76
pxy-miR-210-3p	Px009854	256	23	-26.1	0.027969	58
pxy-miR-210-3p	Px014446	274	23	-26.1	0.0314	160
pxy-miR-210-3p	Px007254	274	23	-26.1	0.0314	189
pxy-miR-210-3p	Px001292	286	23	-26.1	0.033743	53
pxy-miR-210-3p	Px014786	292	23	-26.1	0.03493	262
pxy-miR-210-3p	Px002778	298	23	-26.1	0.036127	150
pxy-miR-210-3p	Px016877	308	23	-26.1	0.038143	197
pxy-miR-210-3p	Px012605	313	23	-26.1	0.039161	230
pxy-miR-210-3p	Px004101	331	23	-26.1	0.042873	49
pxy-miR-210-3p	Px012429	105	23	-26	0.005348	86
pxy-miR-210-3p	Px001963	133	23	-26	0.008754	28
pxy-miR-210-3p	Px012978	134	23	-26	0.008887	13
pxy-miR-210-3p	Px017022	138	23	-26	0.009429	15
pxy-miR-210-3p	Px016273	172	23	-26	0.014477	9
pxy-miR-210-3p	Px016398	185	23	-26	0.016596	138
pxy-miR-210-3p	Px001190	188	23	-26	0.017098	86
pxy-miR-210-3p	Px002151	200	23	-26	0.019155	113
pxy-miR-210-3p	Px012907	201	23	-26	0.019329	1
pxy-miR-210-3p	Px007009	238	23	-26	0.026112	51
pxy-miR-210-3p	Px013473	245	23	-26	0.027459	96
pxy-miR-210-3p	Px010023	249	23	-26	0.028237	59
pxy-miR-210-3p	Px002653	252	23	-26	0.028825	123
pxy-miR-210-3p	Px010319	262	23	-26	0.030806	173
pxy-miR-210-3p	Px013415	324	23	-26	0.043771	293
pxy-miR-210-3p	Px001469	327	23	-26	0.044424	154
pxy-miR-210-3p	Px004007	327	23	-26	0.044424	38
pxy-miR-210-3p	Px011116	331	23	-26	0.045298	224
pxy-miR-210-3p	Px008722	94	23	-25.9	0.004485	76
pxy-miR-210-3p	Px007579	98	23	-25.9	0.004914	74
pxy-miR-210-3p	Px013416	106	23	-25.9	0.00582	85
pxy-miR-210-3p	Px011560	111	23	-25.9	0.006419	1
pxy-miR-210-3p	Px014905	111	23	-25.9	0.006419	69
pxy-miR-210-3p	Px004488	116	23	-25.9	0.00704	80
pxy-miR-210-3p	Px000767	122	23	-25.9	0.007816	30
pxy-miR-210-3p	Px009677	123	23	-25.9	0.007948	61
pxy-miR-210-3p	Px003852	129	23	-25.9	0.00876	13
pxy-miR-210-3p	Px006736	154	23	-25.9	0.012448	67
pxy-miR-210-3p	Px016340	168	23	-25.9	0.014707	128
pxy-miR-210-3p	Px016392	171	23	-25.9	0.015208	12
pxy-miR-210-3p	Px012403	172	23	-25.9	0.015376	62
pxy-miR-210-3p	Px004815	190	23	-25.9	0.018504	70
pxy-miR-210-3p	Px013208	207	23	-25.9	0.021621	109
pxy-miR-210-3p	Px010102	211	23	-25.9	0.022376	19
pxy-miR-210-3p	Px002339	230	23	-25.9	0.026062	161
pxy-miR-210-3p	Px014772	232	23	-25.9	0.02646	185
pxy-miR-210-3p	Px008492	309	23	-25.9	0.042853	113
pxy-miR-210-3p	Px003006	315	23	-25.9	0.044205	231
pxy-miR-210-3p	Px016252	315	23	-25.9	0.044205	18
pxy-miR-210-3p	Px002493	316	23	-25.9	0.044432	161
pxy-miR-210-3p	Px015248	330	23	-25.9	0.047627	295
pxy-miR-210-3p	Px008403	71	23	-25.8	0.002525	30
pxy-miR-210-3p	Px012892	73	23	-25.8	0.002696	41
pxy-miR-210-3p	Px017781	77	23	-25.8	0.003053	12
pxy-miR-210-3p	Px012767	79	23	-25.8	0.003239	36
pxy-miR-210-3p	Px000764	94	23	-25.8	0.004787	71
pxy-miR-210-3p	Px011050	96	23	-25.8	0.005013	46
pxy-miR-210-3p	Px006322	97	23	-25.8	0.005128	68
pxy-miR-210-3p	Px005321	119	23	-25.8	0.007909	90
pxy-miR-210-3p	Px005779	126	23	-25.8	0.008892	26
pxy-miR-210-3p	Px003103	153	23	-25.8	0.013067	108
pxy-miR-210-3p	Px015612	168	23	-25.8	0.015624	11
pxy-miR-210-3p	Px013999	180	23	-25.8	0.017776	3
pxy-miR-210-3p	Px011964	185	23	-25.8	0.018699	135
pxy-miR-210-3p	Px016342	196	23	-25.8	0.020781	151
pxy-miR-210-3p	Px000820	210	23	-25.8	0.023526	119
pxy-miR-210-3p	Px007986	217	23	-25.8	0.024936	121
pxy-miR-210-3p	Px011958	239	23	-25.8	0.029514	195
pxy-miR-210-3p	Px017504	263	23	-25.8	0.034737	219
pxy-miR-210-3p	Px003246	281	23	-25.8	0.03879	120
pxy-miR-210-3p	Px003121	287	23	-25.8	0.040165	107
pxy-miR-210-3p	Px001248	317	23	-25.8	0.047195	52
pxy-miR-210-3p	Px008755	63	23	-25.7	0.002028	42
pxy-miR-210-3p	Px017937	67	23	-25.7	0.002354	9
pxy-miR-210-3p	Px002718	89	23	-25.7	0.004531	47
pxy-miR-210-3p	Px015727	101	23	-25.7	0.005971	29
pxy-miR-210-3p	Px015834	110	23	-25.7	0.007157	90
pxy-miR-210-3p	Px015833	110	23	-25.7	0.007157	90
pxy-miR-210-3p	Px017158	116	23	-25.7	0.007994	66
pxy-miR-210-3p	Px009396	128	23	-25.7	0.009774	10
pxy-miR-210-3p	Px001410	129	23	-25.7	0.009929	54
pxy-miR-210-3p	Px011005	134	23	-25.7	0.010714	59
pxy-miR-210-3p	Px003064	141	23	-25.7	0.01185	3
pxy-miR-210-3p	Px016134	148	23	-25.7	0.013027	17
pxy-miR-210-3p	Px004852	149	23	-25.7	0.013199	125
pxy-miR-210-3p	Px016473	171	23	-25.7	0.017156	141
pxy-miR-210-3p	Px012856	181	23	-25.7	0.019066	94
pxy-miR-210-3p	Px015617	184	23	-25.7	0.019652	84
pxy-miR-210-3p	Px010113	189	23	-25.7	0.020639	84
pxy-miR-210-3p	Px002689	190	23	-25.7	0.020839	112
pxy-miR-210-3p	Px009344	190	23	-25.7	0.020839	28
pxy-miR-210-3p	Px012032	205	23	-25.7	0.023898	146
pxy-miR-210-3p	Px012601	209	23	-25.7	0.024735	141
pxy-miR-210-3p	Px012602	209	23	-25.7	0.024735	141
pxy-miR-210-3p	Px000311	216	23	-25.7	0.026219	157
pxy-miR-210-3p	Px013481	231	23	-25.7	0.02948	71
pxy-miR-210-3p	Px000310	246	23	-25.7	0.032843	108
pxy-miR-210-3p	Px009161	259	23	-25.7	0.035831	5
pxy-miR-210-3p	Px003546	277	23	-25.7	0.040073	199
pxy-miR-210-3p	Px009306	284	23	-25.7	0.041753	194
pxy-miR-210-3p	Px001292	286	23	-25.7	0.042236	28
pxy-miR-210-3p	Px007733	287	23	-25.7	0.042478	153
pxy-miR-210-3p	Px007733	287	23	-25.7	0.042478	257
pxy-miR-210-3p	Px001857	311	23	-25.7	0.048373	45
pxy-miR-210-3p	Px008756	315	23	-25.7	0.049371	12
pxy-miR-210-3p	Px008844	85	23	-25.6	0.004369	53
pxy-miR-210-3p	Px001600	107	23	-25.6	0.0072	93
pxy-miR-210-3p	Px003170	118	23	-25.6	0.008823	2
pxy-miR-210-3p	Px003171	118	23	-25.6	0.008823	2
pxy-miR-210-3p	Px017507	129	23	-25.6	0.01057	58
pxy-miR-210-3p	Px016967	135	23	-25.6	0.011572	29
pxy-miR-210-3p	Px007937	138	23	-25.6	0.012085	3
pxy-miR-210-3p	Px005374	152	23	-25.6	0.014583	129
pxy-miR-210-3p	Px005375	163	23	-25.6	0.016657	129
pxy-miR-210-3p	Px011685	183	23	-25.6	0.020652	80
pxy-miR-210-3p	Px015844	188	23	-25.6	0.021693	115
pxy-miR-210-3p	Px014497	233	23	-25.6	0.031699	54
pxy-miR-210-3p	Px005426	267	23	-25.6	0.039896	43
pxy-miR-210-3p	Px011649	271	23	-25.6	0.04089	184
pxy-miR-210-3p	Px006521	272	23	-25.6	0.041139	4
pxy-miR-210-3p	Px006519	272	23	-25.6	0.041139	4
pxy-miR-210-3p	Px016395	289	23	-25.6	0.045431	4
pxy-miR-210-3p	Px012749	104	23	-25.5	0.007231	69
pxy-miR-210-3p	Px003067	116	23	-25.5	0.009076	79
pxy-miR-210-3p	Px008416	132	23	-25.5	0.011779	15
pxy-miR-210-3p	Px001540	132	23	-25.5	0.011779	86
pxy-miR-210-3p	Px012978	134	23	-25.5	0.012135	84
pxy-miR-210-3p	Px015281	134	23	-25.5	0.012135	90
pxy-miR-210-3p	Px015339	161	23	-25.5	0.017291	42
pxy-miR-210-3p	Px003264	170	23	-25.5	0.019143	56
pxy-miR-210-3p	Px002526	178	23	-25.5	0.020839	43
pxy-miR-210-3p	Px002689	190	23	-25.5	0.023465	13
pxy-miR-210-3p	Px009033	202	23	-25.5	0.026183	1
pxy-miR-210-3p	Px011921	203	23	-25.5	0.026413	80
pxy-miR-210-3p	Px002585	214	23	-25.5	0.028985	165
pxy-miR-210-3p	Px005822	220	23	-25.5	0.030416	174
pxy-miR-210-3p	Px011672	227	23	-25.5	0.032109	27
pxy-miR-210-3p	Px011671	227	23	-25.5	0.032109	27
pxy-miR-210-3p	Px001711	229	23	-25.5	0.032597	116
pxy-miR-210-3p	Px015826	243	23	-25.5	0.036067	181
pxy-miR-210-3p	Px005474	249	23	-25.5	0.037581	128
pxy-miR-210-3p	Px004751	293	23	-25.5	0.049115	269
pxy-miR-210-3p	Px002168	78	23	-25.4	0.004112	12
pxy-miR-210-3p	Px006585	84	23	-25.4	0.004858	1
pxy-miR-210-3p	Px015504	107	23	-25.4	0.008186	61
pxy-miR-210-3p	Px012670	111	23	-25.4	0.008834	63
pxy-miR-210-3p	Px009528	114	23	-25.4	0.009333	98
pxy-miR-210-3p	Px007535	137	23	-25.4	0.013487	75
pxy-miR-210-3p	Px016237	138	23	-25.4	0.01368	44
pxy-miR-210-3p	Px015079	150	23	-25.4	0.01607	93
pxy-miR-210-3p	Px003499	159	23	-25.4	0.017947	18
pxy-miR-210-3p	Px009489	163	23	-25.4	0.018802	28
pxy-miR-210-3p	Px015524	166	23	-25.4	0.019453	65
pxy-miR-210-3p	Px015612	168	23	-25.4	0.01989	85
pxy-miR-210-3p	Px002364	175	23	-25.4	0.021446	94
pxy-miR-210-3p	Px005682	210	23	-25.4	0.02973	61
pxy-miR-210-3p	Px011253	219	23	-25.4	0.031981	99
pxy-miR-210-3p	Px017941	237	23	-25.4	0.036612	83
pxy-miR-210-3p	Px007889	264	23	-25.4	0.043841	116
pxy-miR-210-3p	Px008325	82	23	-25.3	0.00492	6
pxy-miR-210-3p	Px006585	84	23	-25.3	0.005191	61
pxy-miR-210-3p	Px010650	86	23	-25.3	0.005468	34
pxy-miR-210-3p	Px012020	92	23	-25.3	0.006336	5
pxy-miR-210-3p	Px006322	97	23	-25.3	0.007099	42
pxy-miR-210-3p	Px013923	97	23	-25.3	0.007099	44
pxy-miR-210-3p	Px010417	124	23	-25.3	0.011788	60
pxy-miR-210-3p	Px004162	137	23	-25.3	0.01435	62
pxy-miR-210-3p	Px009024	142	23	-25.3	0.015382	97
pxy-miR-210-3p	Px014310	146	23	-25.3	0.016226	34
pxy-miR-210-3p	Px000107	150	23	-25.3	0.017085	12
pxy-miR-210-3p	Px007897	162	23	-25.3	0.019748	76
pxy-miR-210-3p	Px017916	171	23	-25.3	0.021826	137
pxy-miR-210-3p	Px011086	184	23	-25.3	0.024939	141
pxy-miR-210-3p	Px006481	184	23	-25.3	0.024939	150
pxy-miR-210-3p	Px007133	193	23	-25.3	0.027166	57
pxy-miR-210-3p	Px010130	202	23	-25.3	0.029447	84
pxy-miR-210-3p	Px008029	208	23	-25.3	0.030996	113
pxy-miR-210-3p	Px009993	214	23	-25.3	0.032567	77
pxy-miR-210-3p	Px011864	244	23	-25.3	0.040715	137
pxy-miR-210-3p	Px011066	245	23	-25.3	0.040994	5
pxy-miR-210-3p	Px008439	265	23	-25.3	0.046673	21
pxy-miR-210-3p	Px017405	63	23	-25.2	0.002865	29
pxy-miR-210-3p	Px011523	101	23	-25.2	0.008251	8
pxy-miR-210-3p	Px007487	104	23	-25.2	0.008772	59
pxy-miR-210-3p	Px005771	113	23	-25.2	0.01041	87
pxy-miR-210-3p	Px011525	113	23	-25.2	0.01041	42
pxy-miR-210-3p	Px007535	137	23	-25.2	0.015268	10
pxy-miR-210-3p	Px005269	145	23	-25.2	0.017029	64
pxy-miR-210-3p	Px006769	145	23	-25.2	0.017029	126
pxy-miR-210-3p	Px015339	161	23	-25.2	0.020741	94
pxy-miR-210-3p	Px008166	191	23	-25.2	0.028291	37
pxy-miR-210-3p	Px012484	194	23	-25.2	0.029083	120
pxy-miR-210-3p	Px013837	201	23	-25.2	0.030956	121
pxy-miR-210-3p	Px002072	236	23	-25.2	0.040769	100
pxy-miR-210-3p	Px002414	62	23	-25.1	0.002954	38
pxy-miR-210-3p	Px008260	71	23	-25.1	0.00406	42
pxy-miR-210-3p	Px016242	80	23	-25.1	0.00532	65
pxy-miR-210-3p	Px008880	86	23	-25.1	0.006241	8
pxy-miR-210-3p	Px014932	90	23	-25.1	0.006889	8
pxy-miR-210-3p	Px002016	108	23	-25.1	0.010114	81
pxy-miR-210-3p	Px001865	120	23	-25.1	0.012522	83
pxy-miR-210-3p	Px005168	120	23	-25.1	0.012522	97
pxy-miR-210-3p	Px015628	138	23	-25.1	0.016473	21
pxy-miR-210-3p	Px004792	144	23	-25.1	0.017872	46
pxy-miR-210-3p	Px004617	156	23	-25.1	0.020782	48
pxy-miR-210-3p	Px005929	156	23	-25.1	0.020782	78
pxy-miR-210-3p	Px006477	171	23	-25.1	0.024612	25
pxy-miR-210-3p	Px016958	174	23	-25.1	0.025402	87
pxy-miR-210-3p	Px002364	175	23	-25.1	0.025666	117
pxy-miR-210-3p	Px000352	183	23	-25.1	0.027815	71
pxy-miR-210-3p	Px011552	200	23	-25.1	0.032541	156
pxy-miR-210-3p	Px013837	201	23	-25.1	0.032826	169
pxy-miR-210-3p	Px016328	230	23	-25.1	0.041348	55
pxy-miR-210-3p	Px013981	254	23	-25.1	0.04875	47
pxy-miR-210-3p	Px013946	58	23	-25	0.002697	2
pxy-miR-210-3p	Px001600	107	23	-25	0.010579	35
pxy-miR-210-3p	Px003950	110	23	-25	0.011194	79
pxy-miR-210-3p	Px015359	123	23	-25	0.014007	32
pxy-miR-210-3p	Px013237	124	23	-25	0.014232	32
pxy-miR-210-3p	Px001410	129	23	-25	0.01538	21
pxy-miR-210-3p	Px017507	129	23	-25	0.01538	19
pxy-miR-210-3p	Px017022	138	23	-25	0.017524	82
pxy-miR-210-3p	Px010011	140	23	-25	0.018013	21
pxy-miR-210-3p	Px005374	152	23	-25	0.021042	99
pxy-miR-210-3p	Px009487	156	23	-25	0.022085	121
pxy-miR-210-3p	Px005375	163	23	-25	0.023948	99
pxy-miR-210-3p	Px015057	173	23	-25	0.026689	49
pxy-miR-210-3p	Px013549	178	23	-25	0.028093	87
pxy-miR-210-3p	Px015205	183	23	-25	0.029517	152
pxy-miR-210-3p	Px011685	183	23	-25	0.029517	103
pxy-miR-210-3p	Px017754	186	23	-25	0.030382	8
pxy-miR-210-3p	Px008331	189	23	-25	0.031253	160
pxy-miR-210-3p	Px003534	192	23	-25	0.032131	133
pxy-miR-210-3p	Px011552	200	23	-25	0.034506	50
pxy-miR-210-3p	Px000820	210	23	-25	0.037538	167
pxy-miR-210-3p	Px007977	211	23	-25	0.037844	94
pxy-miR-210-3p	Px010910	218	23	-25	0.04001	44
pxy-miR-210-3p	Px005242	233	23	-25	0.044749	210
pxy-miR-210-3p	Px003342	233	23	-25	0.044749	37
pxy-miR-2525-3p	Px008045	596	22	-38.6	0.000121	2
pxy-miR-2525-3p	Px004969	1990	22	-36.8	0.002883	638
pxy-miR-2525-3p	Px014670	778	22	-35.7	0.000953	179
pxy-miR-2525-3p	Px005338	1588	22	-35.6	0.003536	1097
pxy-miR-2525-3p	Px006990	2203	22	-35.6	0.005954	1053
pxy-miR-2525-3p	Px002757	2159	22	-35.3	0.006642	88
pxy-miR-2525-3p	Px011078	1965	22	-34.7	0.007622	348
pxy-miR-2525-3p	Px016778	479	22	-34	0.000914	85
pxy-miR-2525-3p	Px016778	479	22	-34	0.000914	399
pxy-miR-2525-3p	Px004599	1343	22	-34	0.005859	343
pxy-miR-2525-3p	Px000136	599	22	-33.9	0.001493	394
pxy-miR-2525-3p	Px005664	600	22	-33.9	0.001498	498
pxy-miR-2525-3p	Px000976	572	22	-33.8	0.001442	540
pxy-miR-2525-3p	Px016179	1129	22	-33.8	0.004864	933
pxy-miR-2525-3p	Px005019	1234	22	-33.7	0.005918	1205
pxy-miR-2525-3p	Px005645	1593	22	-33.6	0.009321	1088
pxy-miR-2525-3p	Px017844	230	22	-33.5	0.000249	112
pxy-miR-2525-3p	Px007108	1118	22	-33.4	0.005842	772
pxy-miR-2525-3p	Px013490	302	22	-33.2	0.000547	114
pxy-miR-2525-3p	Px011325	495	22	-33.2	0.001508	393
pxy-miR-2525-3p	Px005632	968	22	-33.1	0.005344	152
pxy-miR-2525-3p	Px005634	1330	22	-33.1	0.008965	291
pxy-miR-2525-3p	Px014186	1019	22	-33	0.006124	839
pxy-miR-2525-3p	Px012073	1219	22	-33	0.0082	1042
pxy-miR-2525-3p	Px016083	1421	22	-33	0.01044	1135
pxy-miR-2525-3p	Px011417	1575	22	-32.9	0.012828	134
pxy-miR-2525-3p	Px000569	2053	22	-32.8	0.019867	446
pxy-miR-2525-3p	Px006708	1178	22	-32.7	0.009007	64
pxy-miR-2525-3p	Px008426	168	22	-32.6	0.000203	135
pxy-miR-2525-3p	Px001267	1100	22	-32.6	0.008482	527
pxy-miR-2525-3p	Px013620	194	22	-32.5	0.000304	146
pxy-miR-2525-3p	Px007995	944	22	-32.5	0.006946	510
pxy-miR-2525-3p	Px012794	406	22	-32.4	0.001588	124
pxy-miR-2525-3p	Px003350	145	22	-32.3	0.00017	24
pxy-miR-2525-3p	Px004762	526	22	-32.3	0.002758	15
pxy-miR-2525-3p	Px004763	842	22	-32.3	0.006353	755
pxy-miR-2525-3p	Px002155	1550	22	-32.3	0.016712	1487
pxy-miR-2525-3p	Px003351	1567	22	-32.3	0.016985	128
pxy-miR-2525-3p	Px014006	2376	22	-32.3	0.030712	2284
pxy-miR-2525-3p	Px004567	500	22	-32.2	0.002648	159
pxy-miR-2525-3p	Px003538	1752	22	-32.2	0.020979	1687
pxy-miR-2525-3p	Px003539	1802	22	-32.2	0.021847	1505
pxy-miR-2525-3p	Px009398	235	22	-32.1	0.000599	163
pxy-miR-2525-3p	Px013777	341	22	-32.1	0.001323	119
pxy-miR-2525-3p	Px004160	992	22	-32.1	0.009223	353
pxy-miR-2525-3p	Px016352	1347	22	-32.1	0.014907	936
pxy-miR-2525-3p	Px005302	1967	22	-32.1	0.025937	840
pxy-miR-2525-3p	Px012146	2380	22	-32.1	0.033736	1589
pxy-miR-2525-3p	Px000301	537	22	-32	0.003369	195
pxy-miR-2525-3p	Px013774	565	22	-32	0.003697	265
pxy-miR-2525-3p	Px003518	662	22	-32	0.004908	496
pxy-miR-2525-3p	Px015649	903	22	-32	0.008322	275
pxy-miR-2525-3p	Px013538	1108	22	-32	0.011572	8
pxy-miR-2525-3p	Px000839	1129	22	-32	0.011919	508
pxy-miR-2525-3p	Px017193	1133	22	-32	0.011986	1080
pxy-miR-2525-3p	Px016485	1283	22	-32	0.014534	51
pxy-miR-2525-3p	Px002800	1303	22	-32	0.014881	1188
pxy-miR-2525-3p	Px001714	1310	22	-32	0.015003	84
pxy-miR-2525-3p	Px001715	1310	22	-32	0.015003	84
pxy-miR-2525-3p	Px010476	458	22	-31.9	0.002643	193
pxy-miR-2525-3p	Px008798	1457	22	-31.9	0.018484	624
pxy-miR-2525-3p	Px009731	832	22	-31.8	0.00805	419
pxy-miR-2525-3p	Px005261	1458	22	-31.8	0.019418	221
pxy-miR-2525-3p	Px003812	1472	22	-31.8	0.019695	1331
pxy-miR-2525-3p	Px017680	1962	22	-31.8	0.029735	57
pxy-miR-2525-3p	Px016129	2274	22	-31.8	0.036398	1445
pxy-miR-2525-3p	Px004166	2307	22	-31.8	0.037112	1994
pxy-miR-2525-3p	Px016747	1534	22	-31.7	0.021956	241
pxy-miR-2525-3p	Px003105	1726	22	-31.7	0.026023	78
pxy-miR-2525-3p	Px011912	1743	22	-31.7	0.026389	613
pxy-miR-2525-3p	Px011914	2130	22	-31.7	0.03488	448
pxy-miR-2525-3p	Px005902	2338	22	-31.7	0.039551	1317
pxy-miR-2525-3p	Px011915	2443	22	-31.7	0.04193	618
pxy-miR-2525-3p	Px011676	112	22	-31.6	0.000137	83
pxy-miR-2525-3p	Px001711	229	22	-31.6	0.000761	117
pxy-miR-2525-3p	Px012417	470	22	-31.6	0.00327	262
pxy-miR-2525-3p	Px010248	884	22	-31.6	0.009854	335
pxy-miR-2525-3p	Px010247	1048	22	-31.6	0.012943	500
pxy-miR-2525-3p	Px009855	1870	22	-31.6	0.03054	9
pxy-miR-2525-3p	Px010781	1877	22	-31.6	0.030699	1524
pxy-miR-2525-3p	Px006030	112	22	-31.5	0.000146	41
pxy-miR-2525-3p	Px010529	144	22	-31.5	0.000275	70
pxy-miR-2525-3p	Px017916	171	22	-31.5	0.000416	126
pxy-miR-2525-3p	Px013608	519	22	-31.5	0.004145	123
pxy-miR-2525-3p	Px013608	519	22	-31.5	0.004145	153
pxy-miR-2525-3p	Px000303	1558	22	-31.5	0.024715	1476
pxy-miR-2525-3p	Px007672	1608	22	-31.5	0.025864	111
pxy-miR-2525-3p	Px001721	1929	22	-31.5	0.033412	1370
pxy-miR-2525-3p	Px008167	2230	22	-31.5	0.040689	5
pxy-miR-2525-3p	Px008956	2335	22	-31.5	0.043259	1444
pxy-miR-2525-3p	Px002067	137	22	-31.4	0.000259	84
pxy-miR-2525-3p	Px005134	1316	22	-31.4	0.02025	1287
pxy-miR-2525-3p	Px013999	180	22	-31.3	0.00053	119
pxy-miR-2525-3p	Px004016	782	22	-31.3	0.009395	363
pxy-miR-2525-3p	Px006434	894	22	-31.3	0.011691	822
pxy-miR-2525-3p	Px008902	1516	22	-31.3	0.026148	1345
pxy-miR-2525-3p	Px006603	1620	22	-31.3	0.028752	515
pxy-miR-2525-3p	Px016757	1876	22	-31.3	0.035302	288
pxy-miR-2525-3p	Px016129	2274	22	-31.3	0.045763	2057
pxy-miR-2525-3p	Px015277	280	22	-31.2	0.001478	93
pxy-miR-2525-3p	Px002591	942	22	-31.2	0.013373	721
pxy-miR-2525-3p	Px012749	104	22	-31.1	0.000156	75
pxy-miR-2525-3p	Px010722	725	22	-31.1	0.009188	655
pxy-miR-2525-3p	Px005932	899	22	-31.1	0.013059	101
pxy-miR-2525-3p	Px012838	1494	22	-31.1	0.028182	91
pxy-miR-2525-3p	Px003432	1818	22	-31.1	0.037126	85
pxy-miR-2525-3p	Px005332	2214	22	-31.1	0.048405	1729
pxy-miR-2525-3p	Px010504	89	22	-31	0.00011	49
pxy-miR-2525-3p	Px003941	193	22	-31	0.000746	139
pxy-miR-2525-3p	Px008756	315	22	-31	0.002108	6
pxy-miR-2525-3p	Px003334	1079	22	-31	0.01827	885
pxy-miR-2525-3p	Px006498	1351	22	-31	0.025568	854
[truncated: 18,113 more rows]
