# Supplementary material for: Global identification of microRNAs associated with chlorantraniliprole resistance in diamondback moth Plutella xylostella (L.)
Source: Sci Rep. 2017 Jan 18;7:40713. doi: 10.1038/srep40713 (PMC5241650; doi:10.1038/srep40713)
Supplement: Supplementary Dataset 8 [file srep40713-s9.xls]

## Sheet: S_R_with_annotation
Table S8: Predicted targets of differentially expressed miRNAs between CHR and CHS supported by both the two algorithms, miRanda and RNAhybrid
MiRNA	Target gene	gene_product	GO_id	GO_term	pathway	pathway_description
pxy-miR-276-5p	Px002150	LMBR1 domain-containing protein 2 homolog; similar with LMBD2_DROPS;
pxy-miR-276-5p	Px004233	Unknown function
pxy-miR-276-5p	Px004898	Unknown function
pxy-miR-276-5p	Px005662	ATP synthase subunit b, mitochondrial; similar with AT5F1_DROME;	GO:0000276,GO:0015078,GO:0015986	mitochondrial proton-transporting ATP synthase complex, coupling factor F(o)|hydrogen ion transmembrane transporter activity|ATP synthesis coupled proton transport	ko00190,ko05010,ko05012,ko05016	Oxidative phosphorylation|Alzheimer's disease|Parkinson's disease|Huntington's disease
pxy-miR-276-5p	Px005783	THO complex subunit 2; similar with THOC2_CALJA;			ko03013,ko03040	RNA transport|Spliceosome
pxy-miR-276-5p	Px006793	Sin3 histone deacetylase corepressor complex component SDS3; similar with SDS3_MOUSE;
pxy-miR-276-5p	Px009307	Eye-specific diacylglycerol kinase; similar with DGK2_DROME;	GO:0004143,GO:0005515,GO:0007205	diacylglycerol kinase activity|protein binding|activation of protein kinase C activity by G-protein coupled receptor protein signaling pathway	ko00561,ko00564,ko04070	Glycerolipid metabolism|Glycerophospholipid metabolism|Phosphatidylinositol signaling system
pxy-miR-276-5p	Px012149	Hemicentin-2; similar with HMCN2_HUMAN;	GO:0005515	protein binding	ko04512	ECM-receptor interaction
pxy-miR-276-5p	Px012670	GH19066; similar with B4JIB4_DROGR;	GO:0005515,GO:0008270	protein binding|zinc ion binding
pxy-miR-276-5p	Px016176	Insulin-degrading enzyme; similar with IDE_HUMAN;	GO:0003824,GO:0004222,GO:0006508,GO:0008270,GO:0046872	catalytic activity|metalloendopeptidase activity|proteolysis|zinc ion binding|metal ion binding	ko05010	Alzheimer's disease
pxy-miR-279c-5p	Px000802	Dynein heavy chain 2, axonemal; similar with DYH2_MOUSE;	GO:0003777,GO:0007018,GO:0030286	microtubule motor activity|microtubule-based movement|dynein complex	ko05016	Huntington's disease
pxy-miR-279c-5p	Px001236	Nucleoside diphosphate kinase; similar with NDKA_DROME;	GO:0004550,GO:0005524,GO:0006183,GO:0006228,GO:0006241	nucleoside diphosphate kinase activity|ATP binding|GTP biosynthetic process|UTP biosynthetic process|CTP biosynthetic process	ko00230,ko00240	Purine metabolism|Pyrimidine metabolism
pxy-miR-279c-5p	Px001328	DNA repair protein XRCC1; similar with XRCC1_MOUSE;	GO:0000012,GO:0003684,GO:0005622,GO:0005634	single strand break repair|damaged DNA binding|intracellular|nucleus	ko03410	Base excision repair
pxy-miR-279c-5p	Px001684	N-alpha-acetyltransferase 20, NatB catalytic subunit; similar with NAA20_XENTR;	GO:0008080,GO:0008152	N-acetyltransferase activity|metabolic process
pxy-miR-279c-5p	Px002874	Zinc finger protein 780A; similar with Z780A_HUMAN;	GO:0003676,GO:0005622,GO:0008270	nucleic acid binding|intracellular|zinc ion binding
pxy-miR-279c-5p	Px003825	Phytanoyl-CoA dioxygenase, peroxisomal; similar with PAHX_RAT;			ko04146	Peroxisome
pxy-miR-279c-5p	Px006477	Unknown function
pxy-miR-279c-5p	Px006499	Glutamate receptor delta-2 subunit; similar with GRID2_DANRE;	GO:0004970,GO:0005215,GO:0005234,GO:0006810,GO:0016020,GO:0030288	ionotropic glutamate receptor activity|transporter activity|extracellular-glutamate-gated ion channel activity|transport|membrane|outer membrane-bounded periplasmic space
pxy-miR-279c-5p	Px006649	Histone deacetylase 3; similar with HDAC3_TETNG;	GO:0004407,GO:0016575	histone deacetylase activity|histone deacetylation
pxy-miR-279c-5p	Px007078	Protein kinase C-binding protein NELL1; similar with NELL1_HUMAN;	GO:0005198,GO:0005509,GO:0005515,GO:0007155	structural molecule activity|calcium ion binding|protein binding|cell adhesion	ko04145,ko04350,ko04510,ko04512,ko05144	Phagosome|TGF-beta signaling pathway|Focal adhesion|ECM-receptor interaction|Malaria
pxy-miR-279c-5p	Px007850	Dynein heavy chain 2, axonemal; similar with DYH2_MOUSE;	GO:0003777,GO:0005524,GO:0007018,GO:0016887,GO:0030286	microtubule motor activity|ATP binding|microtubule-based movement|ATPase activity|dynein complex	ko05016	Huntington's disease
pxy-miR-279c-5p	Px009477	Phospholipase A2 isozyme PA4; similar with PA22_HELSU;	GO:0004623,GO:0005509,GO:0006644,GO:0016042	phospholipase A2 activity|calcium ion binding|phospholipid metabolic process|lipid catabolic process	ko00564,ko00565,ko00590,ko00591,ko00592,ko04010,ko04270,ko04370,ko04664,ko04730,ko04912,ko04972,ko04975,ko05145	Glycerophospholipid metabolism|Ether lipid metabolism|Arachidonic acid metabolism|Linoleic acid metabolism|alpha-Linolenic acid metabolism|MAPK signaling pathway|Vascular smooth muscle contraction|VEGF signaling pathway|Fc epsilon RI signaling pathway|Long-term depression|GnRH signaling pathway|Pancreatic secretion|Fat digestion and absorption|Toxoplasmosis
pxy-miR-279c-5p	Px009688	Putative apoptosis-inducing factor 1, mitochondrial; similar with AIFM1_DROME;			ko04210	Apoptosis
pxy-miR-279c-5p	Px010235	Facilitated trehalose transporter Tret1; similar with TRET1_APILI;	GO:0005215,GO:0006810,GO:0016021,GO:0055085	transporter activity|transport|integral to membrane|transmembrane transport
pxy-miR-279c-5p	Px010375	Probable E3 ubiquitin-protein ligase HERC4; similar with HERC4_MOUSE;	GO:0005622,GO:0006464,GO:0016881	intracellular|protein modification process|acid-amino acid ligase activity	ko04120	Ubiquitin mediated proteolysis
pxy-miR-279c-5p	Px010412	Exportin-5; similar with XPO5_HUMAN;			ko03013	RNA transport
pxy-miR-279c-5p	Px010436	Venom serine carboxypeptidase; similar with VCP_APIME;	GO:0004185,GO:0006508	serine-type carboxypeptidase activity|proteolysis
pxy-miR-279c-5p	Px011912	Moesin/ezrin/radixin homolog 1; similar with MOEH_CULQU;	GO:0005856	cytoskeleton	ko04810	Regulation of actin cytoskeleton
pxy-miR-279c-5p	Px011914	Moesin/ezrin/radixin homolog 1; similar with MOEH_CULQU;	GO:0005488,GO:0005515,GO:0005737,GO:0005856,GO:0008092,GO:0019898	binding|protein binding|cytoplasm|cytoskeleton|cytoskeletal protein binding|extrinsic to membrane	ko04810	Regulation of actin cytoskeleton
pxy-miR-279c-5p	Px011915	Myeloid zinc finger 1; similar with MZF1_HUMAN;	GO:0003676,GO:0005622,GO:0008270	nucleic acid binding|intracellular|zinc ion binding
pxy-miR-279c-5p	Px011973	12 kDa FK506-binding protein; similar with FKB12_DROME;	GO:0006457	protein folding
pxy-miR-279c-5p	Px012081	Protein LTV1 homolog; similar with LTV1_DROME;
pxy-miR-279c-5p	Px012550	Signal recognition particle 68 kDa protein; similar with SRP68_DROME;	GO:0005215,GO:0006810,GO:0016021,GO:0055085	transporter activity|transport|integral to membrane|transmembrane transport	ko03060	Protein export
pxy-miR-279c-5p	Px012991	Receptor-mediated endocytosis protein 6 homolog; similar with RME6_DROME;	GO:0005622,GO:0007165	intracellular|signal transduction
pxy-miR-279c-5p	Px013859	UPF0586 protein C9orf41 homolog; similar with CI041_MOUSE;
pxy-miR-279c-5p	Px014472	Brain protein 44-like protein; similar with BR44L_RAT;			ko03040,ko05322	Spliceosome|Systemic lupus erythematosus
pxy-miR-279c-5p	Px014957	Tubulin-specific chaperone D; similar with TBCD_HUMAN;
pxy-miR-279c-5p	Px015181	Tyrosine-protein kinase Abl; similar with ABL_DROME;	GO:0004672,GO:0004674,GO:0005515,GO:0005524,GO:0006468	protein kinase activity|protein serine/threonine kinase activity|protein binding|ATP binding|protein phosphorylation	ko04012,ko04110,ko04360,ko04722,ko05130,ko05131,ko05200,ko05220,ko05416	ErbB signaling pathway|Cell cycle|Axon guidance|Neurotrophin signaling pathway|Pathogenic Escherichia coli infection|Shigellosis|Pathways in cancer|Chronic myeloid leukemia|Viral myocarditis
pxy-miR-279c-5p	Px017267	Zinc finger protein 208; similar with ZN208_HUMAN;	GO:0003676,GO:0005622,GO:0008270	nucleic acid binding|intracellular|zinc ion binding
pxy-miR-279c-5p	Px017901	Zinc finger protein 436; similar with ZN436_PONAB;	GO:0003676,GO:0005622,GO:0005634,GO:0008270	nucleic acid binding|intracellular|nucleus|zinc ion binding
pxy-miR-279c-5p	Px017902	Protein SCO1 homolog, mitochondrial; similar with SCO1_HUMAN;	GO:0005507,GO:0005743,GO:0006825,GO:0006878,GO:0008535,GO:0045454	copper ion binding|mitochondrial inner membrane|copper ion transport|cellular copper ion homeostasis|respiratory chain complex IV assembly|cell redox homeostasis
pxy-miR-375-5p	Px000364	26S proteasome non-ATPase regulatory subunit 6; similar with PSMD6_HUMAN;	GO:0005515	protein binding	ko03050	Proteasome
pxy-miR-375-5p	Px000430	Unc-112-related protein; similar with UN112_DROME;	GO:0005515	protein binding	ko04510	Focal adhesion
pxy-miR-375-5p	Px000466	Unknown function
pxy-miR-375-5p	Px001490	PDZ and LIM domain protein Zasp; similar with ZASP_DROME;	GO:0005515	protein binding	ko04530	Tight junction
pxy-miR-375-5p	Px003109	Membralin; similar with MBRL_MOUSE;
pxy-miR-375-5p	Px003202	Zinc finger protein 256; similar with ZN256_HUMAN;	GO:0003676,GO:0005622,GO:0008270	nucleic acid binding|intracellular|zinc ion binding
pxy-miR-375-5p	Px003717	Putative uncharacterized protein; similar with E0VR34_PEDHC;
pxy-miR-375-5p	Px005542	DNA polymerase alpha catalytic subunit; similar with DPOLA_XENLA;	GO:0000166,GO:0003676,GO:0003677,GO:0003887,GO:0006139,GO:0006260	nucleotide binding|nucleic acid binding|DNA binding|DNA-directed DNA polymerase activity|nucleobase, nucleoside, nucleotide and nucleic acid metabolic process|DNA replication	ko00230,ko00240,ko03030	Purine metabolism|Pyrimidine metabolism|DNA replication
pxy-miR-375-5p	Px006615	Testin; similar with TES_MONDO;	GO:0008270	zinc ion binding	ko04310	Wnt signaling pathway
pxy-miR-375-5p	Px008026	Cytochrome P450 4g15; similar with C4G15_DROME;	GO:0004497,GO:0005506,GO:0009055,GO:0020037	monooxygenase activity|iron ion binding|electron carrier activity|heme binding	ko00363,ko00624,ko00627,ko00903,ko00945	Bisphenol degradation|Polycyclic aromatic hydrocarbon degradation|Aminobenzoate degradation|Limonene and pinene degradation|Stilbenoid, diarylheptanoid and gingerol biosynthesis
pxy-miR-375-5p	Px009653	Pyridoxal kinase; similar with PDXK_PIG;	GO:0008478,GO:0008615	pyridoxal kinase activity|pyridoxine biosynthetic process	ko00750	Vitamin B6 metabolism
pxy-miR-375-5p	Px009677	Alcohol dehydrogenase [NADP+]; similar with AK1A1_CHICK;	GO:0016491,GO:0055114	oxidoreductase activity|oxidation-reduction process	ko00010,ko00561,ko00930	Glycolysis / Gluconeogenesis|Glycerolipid metabolism|Caprolactam degradation
pxy-miR-375-5p	Px009946	Unknown function
pxy-miR-375-5p	Px010322	Transmembrane and TPR repeat-containing protein CG4341; similar with TMTC2_DROME;	GO:0005488,GO:0005515	binding|protein binding	ko00514	Other types of O-glycan biosynthesis
pxy-miR-375-5p	Px010811	Juvenile hormone-inducible protein, putative; similar with Q17DW7_AEDAE;
pxy-miR-375-5p	Px011087	Probable dolichyl-P-Man:Man(7)GlcNAc(2)-PP-dolichyl-alpha-1, 6-mannosyltransferase; similar with ALG12_DROME;	GO:0006506,GO:0016757,GO:0031227	GPI anchor biosynthetic process|transferase activity, transferring glycosyl groups|intrinsic to endoplasmic reticulum membrane	ko00510,ko00513	N-Glycan biosynthesis|Various types of N-glycan biosynthesis
pxy-miR-375-5p	Px011864	Nuclear pore complex protein Nup93; similar with NUP93_DANRE;	GO:0005643,GO:0006810	nuclear pore|transport	ko03013	RNA transport
pxy-miR-375-5p	Px012417	GE19982; similar with B4PIK6_DROYA;
pxy-miR-375-5p	Px012472	MFS-type transporter C6orf192 homolog; similar with CF192_MOUSE;	GO:0015520,GO:0015904,GO:0016021,GO:0046677,GO:0055085	tetracycline:hydrogen antiporter activity|tetracycline transport|integral to membrane|response to antibiotic|transmembrane transport
pxy-miR-375-5p	Px015262	Protein tyrosine phosphatase type IVA 1; similar with TP4A1_PONAB;	GO:0006470,GO:0008138,GO:0016311,GO:0016791	protein dephosphorylation|protein tyrosine/serine/threonine phosphatase activity|dephosphorylation|phosphatase activity
pxy-miR-375-5p	Px015385	Neurofibromin; similar with NF1_RAT;			ko04010	MAPK signaling pathway
pxy-miR-375-5p	Px017916	Putative uncharacterized protein; similar with E3X273_ANODA;
pxy-miR-4969-5p	Px000639	Protein O-mannosyl-transferase 2; similar with POMT2_DROME;	GO:0000030,GO:0006493,GO:0016020	mannosyltransferase activity|protein O-linked glycosylation|membrane	ko00514	Other types of O-glycan biosynthesis
pxy-miR-4969-5p	Px001200	Electron transfer flavoprotein-ubiquinone oxidoreductase, mitochondrial; similar with ETFD_RAT;	GO:0004174,GO:0055114	electron-transferring-flavoprotein dehydrogenase activity|oxidation-reduction process
pxy-miR-4969-5p	Px001919	SAFB-like transcription modulator; similar with SLTM_XENLA;	GO:0003676	nucleic acid binding
pxy-miR-4969-5p	Px003786	Unknown function
pxy-miR-4969-5p	Px007805	GK16218; similar with B4N1W7_DROWI;
pxy-miR-4969-5p	Px008215	Putative uncharacterized protein; similar with E9IMW3_SOLIN;	GO:0005515,GO:0007165	protein binding|signal transduction
pxy-miR-4969-5p	Px010320	Uncharacterized protein C19orf29 homolog; similar with CS029_MOUSE;
pxy-miR-4969-5p	Px010950	Sodium/hydrogen exchanger-like domain-containing protein 1; similar with NHDC1_HUMAN;
pxy-miR-4969-5p	Px011725	Putative uncharacterized protein; similar with E0VCT4_PEDHC;
pxy-miR-4969-5p	Px012932	Organic cation transporter protein; similar with ORCT_DROME;	GO:0005215,GO:0006810,GO:0016020,GO:0016021,GO:0055085	transporter activity|transport|membrane|integral to membrane|transmembrane transport
pxy-miR-4969-5p	Px014448	Putative uncharacterized protein; similar with D6WKA8_TRICA;
pxy-miR-4969-5p	Px015204	Transposon Ty3-I Gag-Pol polyprotein; similar with YI31B_YEAST;	GO:0003676,GO:0003677,GO:0003723,GO:0003964,GO:0004190,GO:0006278,GO:0006508,GO:0015074	nucleic acid binding|DNA binding|RNA binding|RNA-directed DNA polymerase activity|aspartic-type endopeptidase activity|RNA-dependent DNA replication|proteolysis|DNA integration
pxy-miR-625_117616-3p	Px003793	TAF5-like RNA polymerase II p300/CBP-associated factor-associated factor 65 kDa subunit 5L; similar with TAF5L_MOUSE;	GO:0005096,GO:0005515,GO:0005622,GO:0005634,GO:0030528,GO:0045449,GO:0051056	GTPase activator activity|protein binding|intracellular|nucleus|transcription regulator activity|regulation of transcription|regulation of small GTPase mediated signal transduction	ko03022	Basal transcription factors
pxy-miR-625_117616-3p	Px005129	Zinc finger protein 26; similar with ZFP26_MOUSE;	GO:0003676,GO:0005622,GO:0005634,GO:0008270	nucleic acid binding|intracellular|nucleus|zinc ion binding
pxy-miR-625_117616-3p	Px005563	Putative uncharacterized protein; similar with D6WKI3_TRICA;
pxy-miR-625_117616-3p	Px005801	Putative uncharacterized protein GLEAN_07953; similar with D2A3B9_TRICA;
pxy-miR-625_117616-3p	Px008643	RNA polymerase I-specific transcription initiation factor RRN3; similar with RRN3_HUMAN;
pxy-miR-625_117616-3p	Px009956	Unknown function
pxy-miR-625_117616-3p	Px010750	H/ACA ribonucleoprotein complex non-core subunit NAF1; similar with NAF1_DROME;	GO:0009982,GO:0030515,GO:0031429	pseudouridine synthase activity|snoRNA binding|box H/ACA snoRNP complex	ko04142	Lysosome
pxy-miR-625_117616-3p	Px011115	Putative uncharacterized protein GLEAN_07953; similar with D2A3B9_TRICA;
pxy-miR-625_117616-3p	Px011957	Cell division cycle protein 27 homolog; similar with CDC27_HUMAN;	GO:0005488,GO:0005515	binding|protein binding	ko04110,ko04111,ko04113,ko04114,ko04120,ko04914	Cell cycle|Cell cycle - yeast|Meiosis - yeast|Oocyte meiosis|Ubiquitin mediated proteolysis|Progesterone-mediated oocyte maturation
pxy-miR-625_117616-3p	Px012120	Zinc finger protein 521; similar with ZN521_MOUSE;	GO:0005622,GO:0008270	intracellular|zinc ion binding
pxy-miR-625_117616-3p	Px015918	Mitochondrial thiamine pyrophosphate carrier; similar with TPC_BOVIN;	GO:0005488,GO:0005743,GO:0006810,GO:0055085	binding|mitochondrial inner membrane|transport|transmembrane transport
pxy-miR-625_85053-3p	Px001942	Carbonic anhydrase 2; similar with CAH2_MOUSE;	GO:0004089,GO:0006730,GO:0008270	carbonate dehydratase activity|one-carbon metabolic process|zinc ion binding	ko00910	Nitrogen metabolism
pxy-miR-625_85053-3p	Px004985	Unknown function
pxy-miR-625_85053-3p	Px006608	Probable prefoldin subunit 5; similar with PFD5_DROME;	GO:0006457,GO:0016272,GO:0051082	protein folding|prefoldin complex|unfolded protein binding
pxy-miR-625_85053-3p	Px007651	Unknown function
pxy-miR-64_964078-5p	Px003466	Cytochrome c oxidase assembly protein COX19; similar with COX19_BOVIN;			ko00770	Pantothenate and CoA biosynthesis
pxy-miR-64_964078-5p	Px008916	Transmembrane BAX inhibitor motif-containing protein 4; similar with TMBI4_MOUSE;
pxy-miR-6498-5p	Px000158	Mothers against decapentaplegic homolog 4; similar with SMAD4_MOUSE;	GO:0003700,GO:0005515,GO:0005622,GO:0005667,GO:0006355,GO:0007179	sequence-specific DNA binding transcription factor activity|protein binding|intracellular|transcription factor complex|regulation of transcription, DNA-dependent|transforming growth factor beta receptor signaling pathway	ko04110,ko04310,ko04350,ko04520,ko05200,ko05210,ko05212,ko05220	Cell cycle|Wnt signaling pathway|TGF-beta signaling pathway|Adherens junction|Pathways in cancer|Colorectal cancer|Pancreatic cancer|Chronic myeloid leukemia
pxy-miR-6498-5p	Px003772	Dihydroorotate dehydrogenase (quinone), mitochondrial; similar with PYRD_DROME;	GO:0003824,GO:0004152,GO:0004158,GO:0006207,GO:0006222,GO:0008152,GO:0016020,GO:0055114	catalytic activity|dihydroorotate dehydrogenase activity|dihydroorotate oxidase activity|'de novo' pyrimidine base biosynthetic process|UMP biosynthetic process|metabolic process|membrane|oxidation-reduction process	ko00240	Pyrimidine metabolism
pxy-miR-6498-5p	Px003937	Unknown function
pxy-miR-6498-5p	Px006615	Testin; similar with TES_MONDO;	GO:0008270	zinc ion binding	ko04310	Wnt signaling pathway
pxy-miR-6498-5p	Px009601	Kinesin-like protein costa; similar with COS_DROPS;	GO:0003777,GO:0005524,GO:0007018	microtubule motor activity|ATP binding|microtubule-based movement	ko04340,ko05200,ko05217	Hedgehog signaling pathway|Pathways in cancer|Basal cell carcinoma
pxy-miR-6498-5p	Px009644	Unknown function
pxy-miR-6498-5p	Px011449	Unknown function
pxy-miR-6498-5p	Px012321	Protein furry; similar with FRY_DROME;
pxy-miR-6498-5p	Px012414	Protein FAM98A; similar with FA98A_RAT;
pxy-miR-6498-5p	Px012729	Unknown function
pxy-miR-6498-5p	Px015812	Mitochondrial inner membrane protein OXA1L; similar with OXA1L_MOUSE;	GO:0016021,GO:0051205	integral to membrane|protein insertion into membrane	ko03060,ko03070	Protein export|Bacterial secretion system
pxy-miR-6498-5p	Px016101	Suppressor of tumorigenicity 14 protein homolog; similar with ST14_BOVIN;	GO:0003824,GO:0004252,GO:0005515,GO:0006508	catalytic activity|serine-type endopeptidase activity|protein binding|proteolysis
pxy-miR-6498-5p	Px016714	Protein yellow; similar with YELL_DROYA;
pxy-miR-8491-5p	Px003396	Codanin-1; similar with CDAN1_MOUSE;
pxy-miR-8491-5p	Px015070	Unknown function
pxy-mir-8514-3p	Px000839	Unknown function
pxy-mir-8514-3p	Px001413	Olfactory receptor; similar with C4B7W7_BOMMO;	GO:0004984,GO:0005549,GO:0007608,GO:0016020	olfactory receptor activity|odorant binding|sensory perception of smell|membrane	ko04144	Endocytosis
pxy-mir-8514-3p	Px002800	Leucine-rich repeat-containing protein 4B; similar with LRC4B_HUMAN;			ko04360	Axon guidance
pxy-mir-8514-3p	Px003646	Rootletin; similar with CROCC_HUMAN;
pxy-mir-8514-3p	Px007980	Putative uncharacterized protein; similar with E9IH51_SOLIN;
pxy-mir-8514-3p	Px012028	SET and MYND domain-containing protein 4; similar with SMYD4_HUMAN;	GO:0005515	protein binding
pxy-mir-8514-3p	Px013317	Endonuclease-reverse transcriptase; similar with D7F157_BOMMO;
pxy-mir-8514-3p	Px013814	Sodium/potassium-transporting ATPase subunit beta-2; similar with ATPB2_DROME;	GO:0005391,GO:0006754,GO:0006813,GO:0006814,GO:0016020	sodium:potassium-exchanging ATPase activity|ATP biosynthetic process|potassium ion transport|sodium ion transport|membrane	ko04260,ko04960,ko04964,ko04970,ko04971,ko04972,ko04973,ko04974,ko04976,ko04978	Cardiac muscle contraction|Aldosterone-regulated sodium reabsorption|Proximal tubule bicarbonate reclamation|Salivary secretion|Gastric acid secretion|Pancreatic secretion|Carbohydrate digestion and absorption|Protein digestion and absorption|Bile secretion|Mineral absorption
pxy-mir-8514-3p	Px013950	Unknown function
pxy-mir-8514-3p	Px014772	RILP-like protein homolog; similar with RIPL_DROME;			ko04145	Phagosome
pxy-mir-8514-3p	Px014859	Uridine phosphorylase 1; similar with UPP1_MOUSE;	GO:0003824,GO:0004850,GO:0005737,GO:0009116,GO:0009166	catalytic activity|uridine phosphorylase activity|cytoplasm|nucleoside metabolic process|nucleotide catabolic process	ko00240,ko00983	Pyrimidine metabolism|Drug metabolism - other enzymes
pxy-miR-8529-5p	Px002186	Glutamate receptor, ionotropic kainate 2; similar with GRIK2_MOUSE;	GO:0004872,GO:0004970,GO:0005215,GO:0005216,GO:0005234,GO:0006810,GO:0006811,GO:0016020,GO:0030288	receptor activity|ionotropic glutamate receptor activity|transporter activity|ion channel activity|extracellular-glutamate-gated ion channel activity|transport|ion transport|membrane|outer membrane-bounded periplasmic space
pxy-miR-8529-5p	Px002225	Zinc finger protein 512B; similar with Z512B_HUMAN;
pxy-miR-8529-5p	Px002412	Protein Fer3; similar with FER3_DROME;	GO:0005634,GO:0030528,GO:0045449	nucleus|transcription regulator activity|regulation of transcription
pxy-miR-8529-5p	Px003825	Phytanoyl-CoA dioxygenase, peroxisomal; similar with PAHX_RAT;			ko04146	Peroxisome
pxy-miR-8529-5p	Px004319	Arginyl-tRNA--protein transferase 1; similar with ATE1_HUMAN;	GO:0004057,GO:0016598	arginyltransferase activity|protein arginylation
pxy-miR-8529-5p	Px005210	Coiled-coil domain-containing protein 147; similar with CC147_HUMAN;			ko04010,ko04510	MAPK signaling pathway|Focal adhesion
pxy-miR-8529-5p	Px006344	Putative uncharacterized protein; similar with D6W7K1_TRICA;
pxy-miR-8529-5p	Px007254	Unknown function
pxy-miR-8529-5p	Px009431	Tetratricopeptide repeat protein 15; similar with TTC15_MOUSE;	GO:0005198,GO:0005488,GO:0005515,GO:0006890,GO:0030126	structural molecule activity|binding|protein binding|retrograde vesicle-mediated transport, Golgi to ER|COPI vesicle coat
pxy-miR-8529-5p	Px011229	Putative cuticle protein; similar with C0H6P8_BOMMO;	GO:0042302	structural constituent of cuticle
pxy-miR-8529-5p	Px011860	Putative cuticle protein; similar with C0H6P8_BOMMO;	GO:0042302	structural constituent of cuticle
pxy-miR-8529-5p	Px012057	Malate dehydrogenase, cytoplasmic; similar with MDHC_RAT;	GO:0003824,GO:0005488,GO:0005975,GO:0006108,GO:0008152,GO:0016491,GO:0016615,GO:0016616,GO:0030060,GO:0044262,GO:0055114	catalytic activity|binding|carbohydrate metabolic process|malate metabolic process|metabolic process|oxidoreductase activity|malate dehydrogenase activity|oxidoreductase activity, acting on the CH-OH group of donors, NAD or NADP as acceptor|L-malate dehydrogenase activity|cellular carbohydrate metabolic process|oxidation-reduction process	ko00020,ko00620,ko00630,ko00710,ko04964	Citrate cycle (TCA cycle)|Pyruvate metabolism|Glyoxylate and dicarboxylate metabolism|Carbon fixation in photosynthetic organisms|Proximal tubule bicarbonate reclamation
pxy-miR-8529-5p	Px012476	Protein tramtrack, beta isoform; similar with TTKB_DROME;	GO:0003676,GO:0005515,GO:0005622,GO:0008270	nucleic acid binding|protein binding|intracellular|zinc ion binding
pxy-miR-8529-5p	Px012634	Unknown function
pxy-miR-8529-5p	Px013098	Raf homolog serine/threonine-protein kinase phl; similar with KRAF1_DROME;	GO:0004672,GO:0004674,GO:0005057,GO:0005524,GO:0006468,GO:0007165,GO:0035556	protein kinase activity|protein serine/threonine kinase activity|receptor signaling protein activity|ATP binding|protein phosphorylation|signal transduction|intracellular signal transduction	ko04013,ko04320	MAPK signaling pathway - fly|Dorso-ventral axis formation
pxy-miR-8530-5p	Px002206	Polyprotein; similar with Q2MGA5_ANTMY;
pxy-miR-8530-5p	Px002518	Homeobox protein caupolican; similar with CAUP_DROME;	GO:0003677,GO:0003700,GO:0005515,GO:0005634,GO:0006355,GO:0030528,GO:0043565,GO:0045449	DNA binding|sequence-specific DNA binding transcription factor activity|protein binding|nucleus|regulation of transcription, DNA-dependent|transcription regulator activity|sequence-specific DNA binding|regulation of transcription
pxy-miR-8530-5p	Px004547	Retinol dehydrogenase 14; similar with RDH14_MOUSE;	GO:0003824,GO:0005488,GO:0008152,GO:0016491,GO:0055114	catalytic activity|binding|metabolic process|oxidoreductase activity|oxidation-reduction process
pxy-miR-8530-5p	Px004660	Protein C20orf121, putative; similar with E0VHP2_PEDHC;
pxy-miR-8530-5p	Px010328	Solute carrier family 25 member 46-A; similar with S246A_XENLA;	GO:0005634,GO:0006355	nucleus|regulation of transcription, DNA-dependent	ko00071,ko03320,ko04146,ko04920	Fatty acid metabolism|PPAR signaling pathway|Peroxisome|Adipocytokine signaling pathway
pxy-miR-8530-5p	Px014559	Monocarboxylate transporter 5; similar with MOT5_HUMAN;	GO:0055085	transmembrane transport
pxy-miR-8530-5p	Px016395	Transient-receptor-potential-like protein; similar with TRPL_DROME;	GO:0005216,GO:0005262,GO:0005515,GO:0006811,GO:0006816,GO:0016020,GO:0016021,GO:0055085	ion channel activity|calcium channel activity|protein binding|ion transport|calcium ion transport|membrane|integral to membrane|transmembrane transport	ko04745	Phototransduction - fly
pxy-miR-8533-3p	Px003252	Larval cuticle protein LCP-30; similar with CU30_BOMMO;	GO:0042302	structural constituent of cuticle
pxy-miR-8533-3p	Px005548	Maternal protein pumilio; similar with PUM_DROME;
pxy-miR-8533-3p	Px006126	Unknown function
pxy-miR-8533-3p	Px006991	Vacuolar protein sorting-associated protein 53 homolog; similar with VPS53_CHICK;
pxy-miR-8533-3p	Px007679	Calmodulin; similar with CALM_ELEEL;	GO:0005509	calcium ion binding	ko04020,ko04070,ko04114,ko04270,ko04626,ko04720,ko04722,ko04740,ko04744,ko04745,ko04910,ko04912,ko04916,ko04970,ko04971,ko05010,ko05214	Calcium signaling pathway|Phosphatidylinositol signaling system|Oocyte meiosis|Vascular smooth muscle contraction|Plant-pathogen interaction|Long-term potentiation|Neurotrophin signaling pathway|Olfactory transduction|Phototransduction|Phototransduction - fly|Insulin signaling pathway|GnRH signaling pathway|Melanogenesis|Salivary secretion|Gastric acid secretion|Alzheimer's disease|Glioma
pxy-miR-8533-3p	Px007682	Acyl carrier protein, mitochondrial; similar with ACPM_DROME;	GO:0000036,GO:0006633,GO:0048037	acyl carrier activity|fatty acid biosynthetic process|cofactor binding	ko00190,ko05010,ko05012,ko05016	Oxidative phosphorylation|Alzheimer's disease|Parkinson's disease|Huntington's disease
pxy-miR-8533-3p	Px009951	Myosuppressin; similar with NEMS_APIME;
pxy-miR-8533-3p	Px010318	AGAP009812-PA; similar with Q7Q1F6_ANOGA;
pxy-miR-8533-3p	Px011064	Ejaculatory bulb-specific protein 3; similar with PEB3_DROME;
pxy-miR-8533-3p	Px011941	Venom carboxylesterase-6; similar with EST6_APIME;			ko00960,ko00983	Tropane, piperidine and pyridine alkaloid biosynthesis|Drug metabolism - other enzymes
pxy-miR-8533-3p	Px012579	mRNA export factor; similar with RAEL1_PIG;	GO:0005515	protein binding	ko03013	RNA transport
pxy-miR-8533-3p	Px012992	Unknown function
pxy-miR-8533-3p	Px015414	Myosuppressin; similar with NEMS_APIME;
pxy-miR-8533-3p	Px016352	Transcriptional regulator ATRX homolog; similar with ATRX_DROME;	GO:0003676,GO:0003677,GO:0004386,GO:0005524	nucleic acid binding|DNA binding|helicase activity|ATP binding
pxy-miR-8533-3p	Px018009	Cytosol aminopeptidase; similar with AMPL_HUMAN;	GO:0004177,GO:0005622,GO:0005737,GO:0006508,GO:0008235,GO:0019538,GO:0030145	aminopeptidase activity|intracellular|cytoplasm|proteolysis|metalloexopeptidase activity|protein metabolic process|manganese ion binding	ko00330,ko00480	Arginine and proline metabolism|Glutathione metabolism
pxy-miR-8534-3p	Px000130	E3 ubiquitin-protein ligase Bre1; similar with BRE1_DROME;	GO:0005515,GO:0008270	protein binding|zinc ion binding
pxy-miR-8534-3p	Px002255	Zinc finger protein 512B; similar with Z512B_HUMAN;
pxy-miR-8534-3p	Px002256	Endothelin-converting enzyme 2; similar with ECE2_MOUSE;	GO:0004222,GO:0006508,GO:0008237	metalloendopeptidase activity|proteolysis|metallopeptidase activity
pxy-miR-8534-3p	Px002632	Xaa-Pro dipeptidase; similar with PEPD_HUMAN;	GO:0004177,GO:0006508,GO:0008235,GO:0009987,GO:0030145	aminopeptidase activity|proteolysis|metalloexopeptidase activity|cellular process|manganese ion binding
pxy-miR-8534-3p	Px004074	Unknown function
pxy-miR-8534-3p	Px004400	Cytoplasmic FMR1-interacting protein; similar with CYFIP_DROPS;			ko04810	Regulation of actin cytoskeleton
pxy-miR-8534-3p	Px008284	CCR4-NOT transcription complex subunit 3; similar with CNOT3_HUMAN;	GO:0005634,GO:0030528,GO:0045449	nucleus|transcription regulator activity|regulation of transcription	ko03018	RNA degradation
pxy-miR-8534-3p	Px008524	Probable histone-lysine N-methyltransferase Mes-4; similar with MES4_DROME;	GO:0005515,GO:0005634,GO:0008270,GO:0018024	protein binding|nucleus|zinc ion binding|histone-lysine N-methyltransferase activity	ko00310	Lysine degradation
pxy-miR-8534-3p	Px009621	1-phosphatidylinositol-3-phosphate 5-kinase; similar with FYV1_MOUSE;	GO:0016307,GO:0046488	phosphatidylinositol phosphate kinase activity|phosphatidylinositol metabolic process	ko00562,ko04070,ko04145,ko04810	Inositol phosphate metabolism|Phosphatidylinositol signaling system|Phagosome|Regulation of actin cytoskeleton
pxy-miR-8534-3p	Px009812	Unknown function
pxy-miR-8534-3p	Px009910	Unknown function
pxy-miR-8534-3p	Px010413	Putative uncharacterized protein; similar with B0W490_CULQU;	GO:0005515	protein binding
pxy-miR-8534-3p	Px010476	Putative uncharacterized protein; similar with D6WG00_TRICA;			ko00510,ko00513	N-Glycan biosynthesis|Various types of N-glycan biosynthesis
pxy-miR-8534-3p	Px010959	Glucocorticoid-induced transcript 1 protein; similar with GLCI1_MOUSE;
pxy-miR-8534-3p	Px011578	PIH1 domain-containing protein 1; similar with PIHD1_DANRE;
pxy-miR-8534-3p	Px011713	Fatty acid synthase; similar with FAS_HUMAN;	GO:0003824,GO:0004312,GO:0004313,GO:0004314,GO:0004315,GO:0004316,GO:0004317,GO:0004319,GO:0004320,GO:0009058,GO:0016295,GO:0016296,GO:0016297,GO:0016788	catalytic activity|fatty acid synthase activity|[acyl-carrier-protein] S-acetyltransferase activity|[acyl-carrier-protein] S-malonyltransferase activity|3-oxoacyl-[acyl-carrier-protein] synthase activity|3-oxoacyl-[acyl-carrier-protein] reductase activity|3-hydroxypalmitoyl-[acyl-carrier-protein] dehydratase activity|enoyl-[acyl-carrier-protein] reductase (NADPH, B-specific) activity|oleoyl-[acyl…	ko00061,ko04910	Fatty acid biosynthesis|Insulin signaling pathway
pxy-miR-8534-3p	Px012845	Putative uncharacterized protein; similar with D6WQ21_TRICA;
pxy-miR-8534-3p	Px015057	Cohesin subunit SA-1; similar with STAG1_HUMAN;			ko04110,ko04111,ko04113	Cell cycle|Cell cycle - yeast|Meiosis - yeast
pxy-miR-8534-3p	Px015364	Nucleosomal histone kinase 1; similar with NHK1_DROME;	GO:0004672,GO:0004674,GO:0005524,GO:0006468	protein kinase activity|protein serine/threonine kinase activity|ATP binding|protein phosphorylation
pxy-miR-8534-3p	Px017071	Neural cell adhesion molecule 2; similar with NCAM2_HUMAN;	GO:0005515	protein binding	ko04514,ko05020	Cell adhesion molecules (CAMs)|Prion diseases
pxy-miR-8534-3p	Px017423	Unknown function
pxy-miR-8534-5p	Px001129	Transmembrane protein 35; similar with TMM35_BOVIN;
pxy-miR-8534-5p	Px001721	Pre-mRNA-processing factor 17; similar with PRP17_MOUSE;	GO:0005515	protein binding	ko03040	Spliceosome
pxy-miR-8534-5p	Px001891	Zinc transporter ZIP11; similar with S39AB_BOVIN;	GO:0016020,GO:0030001,GO:0046873,GO:0055085	membrane|metal ion transport|metal ion transmembrane transporter activity|transmembrane transport
pxy-miR-8534-5p	Px002138	Neuropeptides capa receptor; similar with CAPAR_DROME;	GO:0001607,GO:0007186,GO:0016021	neuromedin U receptor activity|G-protein coupled receptor protein signaling pathway|integral to membrane	ko04080	Neuroactive ligand-receptor interaction
pxy-miR-8534-5p	Px002634	Beta-1,4-N-acetylgalactosaminyltransferase bre-4; similar with BRE4_CAEBR;	GO:0005975,GO:0016757	carbohydrate metabolic process|transferase activity, transferring glycosyl groups	ko00510,ko00513,ko00514,ko00533,ko00601	N-Glycan biosynthesis|Various types of N-glycan biosynthesis|Other types of O-glycan biosynthesis|Glycosaminoglycan biosynthesis - keratan sulfate|Glycosphingolipid biosynthesis - lacto and neolacto series
pxy-miR-8534-5p	Px004827	Putative uncharacterized protein; similar with D6WPZ1_TRICA;
pxy-miR-8534-5p	Px005154	Unknown function
pxy-miR-8534-5p	Px005575	LIM/homeobox protein Lhx5; similar with LHX5_HUMAN;	GO:0008270	zinc ion binding
pxy-miR-8534-5p	Px005902	Cytochrome P450 6B6; similar with CP6B6_HELAM;	GO:0004497,GO:0005506,GO:0009055,GO:0020037,GO:0055114	monooxygenase activity|iron ion binding|electron carrier activity|heme binding|oxidation-reduction process	ko00140,ko00591,ko00627,ko00830,ko00980,ko00982,ko00983	Steroid hormone biosynthesis|Linoleic acid metabolism|Aminobenzoate degradation|Retinol metabolism|Metabolism of xenobiotics by cytochrome P450|Drug metabolism - cytochrome P450|Drug metabolism - other enzymes
pxy-miR-8534-5p	Px006217	Unknown function
pxy-miR-8534-5p	Px006398	39S ribosomal protein L12, mitochondrial; similar with RM12_BOVIN;	GO:0003735,GO:0005622,GO:0005840,GO:0006412	structural constituent of ribosome|intracellular|ribosome|translation	ko04964	Proximal tubule bicarbonate reclamation
pxy-miR-8534-5p	Px007094	Achaete-scute-like protein ASH3; similar with A6N868_BOMMO;	GO:0003677,GO:0005634,GO:0030528,GO:0045449	DNA binding|nucleus|transcription regulator activity|regulation of transcription
pxy-miR-8534-5p	Px007238	Solute carrier family 46 member 3; similar with S46A3_CHICK;	GO:0055085	transmembrane transport
pxy-miR-8534-5p	Px007482	Kinase suppressor of Ras 2; similar with KSR2_MOUSE;	GO:0004672,GO:0005524,GO:0006468	protein kinase activity|ATP binding|protein phosphorylation	ko04010,ko04012,ko04062,ko04150,ko04270,ko04510,ko04650,ko04720,ko04722,ko04730,ko04810,ko04910,ko04914,ko05160,ko05200,ko05210,ko05211,ko05212,ko05213,ko05214,ko05215,ko05216,ko05218,ko05219,ko05220,ko05221,ko05223	MAPK signaling pathway|ErbB signaling pathway|Chemokine signaling pathway|mTOR signaling pathway|Vascular smooth muscle contraction|Focal adhesion|Natural killer cell mediated cytotoxicity|Long-term potentiation|Neurotrophin signaling pathway|Long-term depression|Regulation of actin cytoskeleton|Insulin signaling pathway|Progesterone-mediated oocyte maturation|Hepatitis C|Pathways in cancer|Color…
pxy-miR-8534-5p	Px008166	Unknown function
pxy-miR-8534-5p	Px008497	Condensin complex subunit 3; similar with CND3_HUMAN;	GO:0005488	binding	ko04111	Cell cycle - yeast
pxy-miR-8534-5p	Px011449	Unknown function
pxy-miR-8534-5p	Px012356	DNA-binding protein SATB2; similar with SATB2_HUMAN;	GO:0003677,GO:0003700,GO:0005515,GO:0006355,GO:0043565,GO:0045449	DNA binding|sequence-specific DNA binding transcription factor activity|protein binding|regulation of transcription, DNA-dependent|sequence-specific DNA binding|regulation of transcription
pxy-miR-8534-5p	Px013845	Diacylglycerol kinase 1; similar with DGK1_DROME;			ko00561,ko00564,ko04070	Glycerolipid metabolism|Glycerophospholipid metabolism|Phosphatidylinositol signaling system
pxy-miR-8534-5p	Px014021	Putative uncharacterized protein; similar with E2AT44_9HYME;
pxy-miR-8534-5p	Px017288	Coiled-coil and C2 domain-containing protein 2A; similar with C2D2A_MOUSE;	GO:0007267	cell-cell signaling
pxy-miR-8534-5p	Px017521	Down syndrome cell adhesion molecule-like protein CG42256; similar with DSCL_DROME;	GO:0005515	protein binding
pxy-miR-8534-5p	Px017613	Putative uncharacterized protein; similar with D6WJD6_TRICA;	GO:0005515	protein binding
pxy-miR-8535-3p	Px003062	Unknown function
pxy-miR-8535-3p	Px004214	Predicted protein; similar with A7S037_NEMVE;			ko03018	RNA degradation
pxy-miR-8535-3p	Px007832	Pre-mRNA-processing-splicing factor 8; similar with PRP8_HUMAN;			ko03040	Spliceosome
pxy-miR-8535-3p	Px009680	Putative uncharacterized protein; similar with E3GZW5_ROTDC;
pxy-miR-8535-3p	Px010218	Tensin-like C1 domain-containing phosphatase; similar with TENC1_HUMAN;	GO:0005515	protein binding
pxy-miR-8535-3p	Px011598	Histidine protein methyltransferase 1 homolog; similar with MET18_HUMAN;
pxy-miR-8535-3p	Px016089	Y+L amino acid transporter 2; similar with YLAT2_MOUSE;	GO:0006865,GO:0015171,GO:0016020,GO:0055085	amino acid transport|amino acid transmembrane transporter activity|membrane|transmembrane transport
pxy-miR-8535-3p	Px016665	NF-kappa-B inhibitor cactus; similar with CACT_DROYA;	GO:0005515	protein binding
pxy-miR-8535-3p	Px017037	WD repeat-containing protein 26 homolog; similar with WDR26_DROME;	GO:0005515	protein binding
pxy-miR-932-5p	Px000158	Mothers against decapentaplegic homolog 4; similar with SMAD4_MOUSE;	GO:0003700,GO:0005515,GO:0005622,GO:0005667,GO:0006355,GO:0007179	sequence-specific DNA binding transcription factor activity|protein binding|intracellular|transcription factor complex|regulation of transcription, DNA-dependent|transforming growth factor beta receptor signaling pathway	ko04110,ko04310,ko04350,ko04520,ko05200,ko05210,ko05212,ko05220	Cell cycle|Wnt signaling pathway|TGF-beta signaling pathway|Adherens junction|Pathways in cancer|Colorectal cancer|Pancreatic cancer|Chronic myeloid leukemia
pxy-miR-932-5p	Px004813	High affinity copper uptake protein 1; similar with COPT1_HUMAN;	GO:0005375,GO:0006825,GO:0016021	copper ion transmembrane transporter activity|copper ion transport|integral to membrane	ko04978	Mineral absorption
pxy-miR-932-5p	Px008902	Putative protein arginine N-methyltransferase 10; similar with ANM10_XENLA;	GO:0005488,GO:0005515,GO:0005737,GO:0008168	binding|protein binding|cytoplasm|methyltransferase activity
pxy-miR-932-5p	Px013255	AGAP010655-PA; similar with Q7PRL4_ANOGA;			ko04010,ko04510	MAPK signaling pathway|Focal adhesion
pxy-miR-932-5p	Px017860	Leucine-rich repeat and fibronectin type-III domain-containing protein 5; similar with LRFN5_RAT;	GO:0005515	protein binding	ko04360	Axon guidance
pxy-novel-13_1575	Px001603	Bardet-Biedl syndrome 1 protein; similar with BBS1_HUMAN;	GO:0005515	protein binding
pxy-novel-13_1575	Px002196	Protein RUFY3; similar with RUFY3_HUMAN;	GO:0008270	zinc ion binding	ko04144	Endocytosis
pxy-novel-13_1575	Px004904	Cell division cycle 5-like protein; similar with CDC5L_BOVIN;	GO:0003677,GO:0005515,GO:0045449	DNA binding|protein binding|regulation of transcription	ko03040	Spliceosome
pxy-novel-13_1575	Px006693	Oxysterol-binding protein-related protein 1; similar with OSBL1_MOUSE;
pxy-novel-13_1575	Px007654	Putative uncharacterized protein; similar with E2A826_9HYME;	GO:0005515,GO:0008270	protein binding|zinc ion binding
pxy-novel-13_1575	Px008004	Unknown function
pxy-novel-13_1575	Px009084	Protein tramtrack, beta isoform; similar with TTKB_DROME;	GO:0005515	protein binding
pxy-novel-13_1575	Px010982	Nicalin-1; similar with NCLN_DANRE;
pxy-novel-13_1575	Px011608	Fanconi-associated nuclease 1; similar with FAN1_DANRE;	GO:0016788	hydrolase activity, acting on ester bonds
pxy-novel-13_1575	Px012011	Pancreatic triacylglycerol lipase; similar with LIPP_MYOCO;	GO:0003824,GO:0006629	catalytic activity|lipid metabolic process	ko00561,ko04972,ko04975	Glycerolipid metabolism|Pancreatic secretion|Fat digestion and absorption
pxy-novel-13_1575	Px013123	Unknown function
pxy-novel-13_1575	Px014486	Endothelin-converting enzyme 2; similar with ECE2_MOUSE;	GO:0004222,GO:0006508,GO:0008237	metalloendopeptidase activity|proteolysis|metallopeptidase activity
pxy-novel-77_7193	Px001522	Neutral alpha-glucosidase AB; similar with GANAB_MOUSE;	GO:0004553,GO:0005975	hydrolase activity, hydrolyzing O-glycosyl compounds|carbohydrate metabolic process	ko00510,ko04141	N-Glycan biosynthesis|Protein processing in endoplasmic reticulum
pxy-novel-77_7193	Px008957	Zinc finger protein; similar with E1FXK7_LOALO;	GO:0005622,GO:0008270	intracellular|zinc ion binding	ko04722	Neurotrophin signaling pathway
pxy-miR-8488-5p	Px014601	Sulfide:quinone oxidoreductase, mitochondrial; similar with SQRD_MOUSE;	GO:0016491,GO:0055114	oxidoreductase activity|oxidation-reduction process
pxy-miR-8488-5p	Px008621	Unknown function
pxy-miR-8488-5p	Px003690	Zinc finger protein 836; similar with ZN836_HUMAN;	GO:0003676,GO:0005622,GO:0005634,GO:0008270	nucleic acid binding|intracellular|nucleus|zinc ion binding
pxy-miR-8488-5p	Px016031	Origin recognition complex subunit 6; similar with ORC6_DROME;	GO:0003677,GO:0005664,GO:0006260	DNA binding|nuclear origin of replication recognition complex|DNA replication	ko04110,ko04111,ko04113	Cell cycle|Cell cycle - yeast|Meiosis - yeast
pxy-miR-8488-5p	Px003265	Ubiquitin-conjugating enzyme E2 T; similar with UBE2T_BOVIN;	GO:0016881,GO:0043687	acid-amino acid ligase activity|post-translational protein modification
pxy-miR-8488-5p	Px001898	Protein kinase dsk1; similar with DSK1_SCHPO;	GO:0004672,GO:0004674,GO:0005524,GO:0006468	protein kinase activity|protein serine/threonine kinase activity|ATP binding|protein phosphorylation
pxy-miR-8488-5p	Px014926	Rho GTPase-activating protein 26; similar with RHG26_MOUSE;	GO:0005515,GO:0005622,GO:0005737,GO:0007165,GO:0008093,GO:0017124,GO:0046847	protein binding|intracellular|cytoplasm|signal transduction|cytoskeletal adaptor activity|SH3 domain binding|filopodium assembly	ko05100	Bacterial invasion of epithelial cells
pxy-miR-8488-5p	Px000003	Uncharacterized protein KIAA0564 homolog; similar with K0564_DANRE;	GO:0000166,GO:0005524,GO:0016887,GO:0017111	nucleotide binding|ATP binding|ATPase activity|nucleoside-triphosphatase activity	ko03008	Ribosome biogenesis in eukaryotes
pxy-miR-8488-5p	Px006485	Activin receptor type-1; similar with ACVR1_MOUSE;	GO:0004672,GO:0005524,GO:0006468	protein kinase activity|ATP binding|protein phosphorylation
pxy-miR-8488-5p	Px015497	Phospholipase A2B; similar with C0LTQ2_TRICA;	GO:0004623,GO:0005509,GO:0016042	phospholipase A2 activity|calcium ion binding|lipid catabolic process
pxy-miR-8488-5p	Px007593	Unknown function
pxy-miR-8488-5p	Px006987	Egl nine homolog 1; similar with EGLN1_HUMAN;	GO:0005506,GO:0008270,GO:0016491,GO:0016705,GO:0031418,GO:0055114	iron ion binding|zinc ion binding|oxidoreductase activity|oxidoreductase activity, acting on paired donors, with incorporation or reduction of molecular oxygen|L-ascorbic acid binding|oxidation-reduction process	ko05200,ko05211	Pathways in cancer|Renal cell carcinoma
pxy-miR-8488-5p	Px010150	Aminoglycoside phosphotransferase domain-containing protein 1; similar with AGPD1_XENLA;
pxy-miR-8488-5p	Px007851	Putative uncharacterized protein; similar with E9IYM2_SOLIN;
pxy-miR-8488-5p	Px007237	Proton-coupled folate transporter; similar with PCFT_XENLA;	GO:0055085	transmembrane transport
