# Supplementary material for: Global identification of microRNAs associated with chlorantraniliprole resistance in diamondback moth Plutella xylostella (L.)
Source: Sci Rep. 2017 Jan 18;7:40713. doi: 10.1038/srep40713 (PMC5241650; doi:10.1038/srep40713)
Supplement: Supplementary Dataset 9 [file srep40713-s10.xls]

## Sheet: S_Z_with_annotation
Table S9: Finally predicted targets of differentially expressed miRNAs between ZZ and CHS supported by both the two algorithms, miRanda and RNAhybrid.
MiRNA	Target gene	gene_product	GO_id	GO_term	pathway	pathway_description
pxy-bantam-3p	Px012844	Zinc finger protein 358; similar with ZN358_HUMAN;	GO:0003676,GO:0005622,GO:0008270	nucleic acid binding|intracellular|zinc ion binding
pxy-bantam-3p	Px010336	Ubiquitin carboxyl-terminal hydrolase 3; similar with UBP3_HUMAN;	GO:0004221,GO:0006511,GO:0008270	ubiquitin thiolesterase activity|ubiquitin-dependent protein catabolic process|zinc ion binding
pxy-bantam-3p	Px017213	Neuroblastoma-amplified sequence; similar with NBAS_HUMAN;	GO:0005515	protein binding
pxy-bantam-3p	Px002298	Unknown function
pxy-let-7-3P	Px015514	Serine/threonine-protein kinase pelle; similar with KPEL_DROME;	GO:0004672,GO:0004674,GO:0005515,GO:0005524,GO:0006468,GO:0007165	protein kinase activity|protein serine/threonine kinase activity|protein binding|ATP binding|protein phosphorylation|signal transduction
pxy-let-7-3P	Px016665	NF-kappa-B inhibitor cactus; similar with CACT_DROYA;	GO:0005515	protein binding
pxy-let-7-3P	Px011037	Ubiquitin-conjugating enzyme E2 Q2; similar with UB2Q2_HUMAN;	GO:0016881,GO:0043687	acid-amino acid ligase activity|post-translational protein modification	ko04120	Ubiquitin mediated proteolysis
pxy-let-7-3P	Px011036	Glutathione S-transferase 1; similar with GSTT1_MANSE;	GO:0005515	protein binding	ko00480,ko00980,ko00982	Glutathione metabolism|Metabolism of xenobiotics by cytochrome P450|Drug metabolism - cytochrome P450
pxy-let-7-3P	Px012601	Serine/threonine-protein kinase svkA; similar with SVKA_DICDI;	GO:0004672,GO:0005524,GO:0006468	protein kinase activity|ATP binding|protein phosphorylation
pxy-let-7-3P	Px012602	Unknown function
pxy-let-7-3P	Px002973	Unknown function
pxy-let-7-3P	Px002972	Serine/threonine-protein phosphatase PP1-beta catalytic subunit; similar with PP1B_RAT;	GO:0016787	hydrolase activity	ko04113,ko04114,ko04270,ko04510,ko04720,ko04810,ko04910	Meiosis - yeast|Oocyte meiosis|Vascular smooth muscle contraction|Focal adhesion|Long-term potentiation|Regulation of actin cytoskeleton|Insulin signaling pathway
pxy-miR-100-5p	Px012817	AGAP005599-PB; similar with A7UTS4_ANOGA;	GO:0006811,GO:0016021	ion transport|integral to membrane
pxy-miR-100-5p	Px012816	Glutamate-gated chloride channel; similar with GLUCL_DROME;	GO:0005230,GO:0006810,GO:0006811,GO:0016020,GO:0016021	extracellular ligand-gated ion channel activity|transport|ion transport|membrane|integral to membrane
pxy-miR-100-5p	Px002150	LMBR1 domain-containing protein 2 homolog; similar with LMBD2_DROPS;
pxy-miR-100-5p	Px013707	Cytochrome P450 4V2; similar with CP4V2_PONAB;	GO:0004497,GO:0005506,GO:0009055,GO:0016021,GO:0020037,GO:0050909,GO:0055114	monooxygenase activity|iron ion binding|electron carrier activity|integral to membrane|heme binding|sensory perception of taste|oxidation-reduction process
pxy-miR-100-5p	Px011003	Myotubularin-related protein 5; similar with MTMR5_HUMAN;
pxy-miR-11-3p	Px001857	Unknown function
pxy-miR-11-3p	Px002020	SPRY domain-containing SOCS box protein 4; similar with SPSB4_HUMAN;	GO:0003676,GO:0005515,GO:0005622,GO:0008270	nucleic acid binding|protein binding|intracellular|zinc ion binding
pxy-miR-11-3p	Px013387	Lachesin; similar with LACH_SCHAM;	GO:0005515	protein binding
pxy-miR-11-3p	Px004516	Clavesin-1; similar with CLVS1_HUMAN;	GO:0005215,GO:0005622,GO:0006810	transporter activity|intracellular|transport
pxy-miR-11-3p	Px002704	Uncharacterized protein KIAA1143; similar with K1143_HUMAN;
pxy-miR-11-3p	Px003283	Transmembrane 7 superfamily member 3; similar with TM7S3_RAT;
pxy-miR-11-3p	Px013590	Protein arginine N-methyltransferase 3; similar with ANM3_HUMAN;	GO:0005737,GO:0006479,GO:0008276	cytoplasm|protein methylation|protein methyltransferase activity
pxy-miR-11-3p	Px017041	Superoxide dismutase [Cu-Zn]; similar with SODC_MACMU;	GO:0006801,GO:0046872,GO:0055114	superoxide metabolic process|metal ion binding|oxidation-reduction process	ko04146,ko05014,ko05016,ko05020	Peroxisome|Amyotrophic lateral sclerosis (ALS)|Huntington's disease|Prion diseases
pxy-miR-11-3p	Px001608	Superoxide dismutase [Cu-Zn]; similar with SODC_MACMU;	GO:0006801,GO:0046872,GO:0055114	superoxide metabolic process|metal ion binding|oxidation-reduction process	ko04146,ko05014,ko05016,ko05020	Peroxisome|Amyotrophic lateral sclerosis (ALS)|Huntington's disease|Prion diseases
pxy-miR-11-3p	Px012983	Folylpolyglutamate synthase, mitochondrial; similar with FOLC_HUMAN;	GO:0004326,GO:0005524,GO:0009058,GO:0009396,GO:0016874	tetrahydrofolylpolyglutamate synthase activity|ATP binding|biosynthetic process|folic acid-containing compound biosynthetic process|ligase activity	ko00790	Folate biosynthesis
pxy-miR-1175-5p	Px000492	Dipeptidyl peptidase 3; similar with DPP3_DROME;	GO:0005737,GO:0006508,GO:0008239	cytoplasm|proteolysis|dipeptidyl-peptidase activity
pxy-miR-1175-5p	Px005558	Protein takeout; similar with TAKT_DROME;			ko03008,ko03013	Ribosome biogenesis in eukaryotes|RNA transport
pxy-miR-1175-5p	Px017992	Polyprotein; similar with Q2MGA5_ANTMY;
pxy-miR-1175-5p	Px004046	Esterase FE4; similar with ESTF_MYZPE;			ko00960,ko00983	Tropane, piperidine and pyridine alkaloid biosynthesis|Drug metabolism - other enzymes
pxy-miR-1175-5p	Px004101	Transposon Ty3-G Gag-Pol polyprotein; similar with YG31B_YEAST;	GO:0003723,GO:0003964,GO:0006278	RNA binding|RNA-directed DNA polymerase activity|RNA-dependent DNA replication
pxy-miR-1175-5p	Px016743	Endoplasmic reticulum metallopeptidase 1; similar with ERMP1_MOUSE;	GO:0006508,GO:0008233	proteolysis|peptidase activity	ko03010	Ribosome
pxy-miR-1175-5p	Px007239	Diuretic hormone receptor; similar with DIHR_MANSE;	GO:0004888,GO:0004930,GO:0007166,GO:0007186,GO:0008036,GO:0016020	transmembrane receptor activity|G-protein coupled receptor activity|cell surface receptor linked signaling pathway|G-protein coupled receptor protein signaling pathway|diuretic hormone receptor activity|membrane	ko04080,ko04730	Neuroactive ligand-receptor interaction|Long-term depression
pxy-miR-1175-5p	Px003045	Unknown function
pxy-miR-1175-5p	Px006334	Zinc finger protein 26; similar with ZFP26_MOUSE;	GO:0003676,GO:0005622,GO:0005634,GO:0008270	nucleic acid binding|intracellular|nucleus|zinc ion binding
pxy-miR-1175-5p	Px013294	Protein lethal(2)essential for life; similar with L2EFL_DROME;	GO:0009408	response to heat	ko04141	Protein processing in endoplasmic reticulum
pxy-miR-1175-5p	Px001137	Kelch-like ECH-associated protein 1; similar with KEAP1_PIG;	GO:0005515	protein binding	ko04120	Ubiquitin mediated proteolysis
pxy-miR-1175-5p	Px001705	Membrane alanyl aminopeptidase; similar with AMPM_MANSE;	GO:0006508,GO:0008237,GO:0008270	proteolysis|metallopeptidase activity|zinc ion binding	ko00480,ko04614,ko04640	Glutathione metabolism|Renin-angiotensin system|Hematopoietic cell lineage
pxy-miR-1175-5p	Px003332	Protein max; similar with MAX_DANRE;	GO:0005634,GO:0030528,GO:0045449	nucleus|transcription regulator activity|regulation of transcription	ko04010,ko05200,ko05222	MAPK signaling pathway|Pathways in cancer|Small cell lung cancer
pxy-miR-1175-5p	Px006500	Peroxisomal acyl-coenzyme A oxidase 3; similar with ACOX3_HUMAN;	GO:0003995,GO:0003997,GO:0005777,GO:0006631,GO:0006635,GO:0008152,GO:0016627,GO:0050660,GO:0055114	acyl-CoA dehydrogenase activity|acyl-CoA oxidase activity|peroxisome|fatty acid metabolic process|fatty acid beta-oxidation|metabolic process|oxidoreductase activity, acting on the CH-CH group of donors|flavin adenine dinucleotide binding|oxidation-reduction process	ko00071,ko00592,ko01040,ko03320,ko04146	Fatty acid metabolism|alpha-Linolenic acid metabolism|Biosynthesis of unsaturated fatty acids|PPAR signaling pathway|Peroxisome
pxy-miR-1175-5p	Px009240	Unknown function
pxy-miR-1175-5p	Px015785	ORF; similar with Q8I7Q1_DROME;	GO:0004190,GO:0006508	aspartic-type endopeptidase activity|proteolysis
pxy-miR-1175-5p	Px003206	Histone deacetylase 4; similar with HDAC4_MOUSE;
pxy-miR-1175-5p	Px005174	WD repeat-containing protein C10orf79; similar with E2C509_9HYME;	GO:0005515	protein binding
pxy-miR-1175-5p	Px009904	Ankyrin repeat and FYVE domain-containing protein 1; similar with ANFY1_MOUSE;	GO:0005515	protein binding
pxy-miR-1175-5p	Px001585	Unknown function
pxy-miR-1175-5p	Px016725	Tubulin-specific chaperone D; similar with TBCD_MOUSE;			ko03040	Spliceosome
pxy-miR-12-3p	Px016083	Zinc finger protein 1; similar with ZFH1_DROME;	GO:0003676,GO:0003677,GO:0003700,GO:0005515,GO:0005622,GO:0005634,GO:0006355,GO:0008270,GO:0030528,GO:0043565,GO:0045449	nucleic acid binding|DNA binding|sequence-specific DNA binding transcription factor activity|protein binding|intracellular|nucleus|regulation of transcription, DNA-dependent|zinc ion binding|transcription regulator activity|sequence-specific DNA binding|regulation of transcription
pxy-miR-12-3p	Px012107	Mitochondrial ubiquitin ligase activator of NFKB 1; similar with MUL1_MOUSE;	GO:0016881	acid-amino acid ligase activity
pxy-miR-12-3p	Px007376	Unknown function
pxy-miR-12-3p	Px005377	Multiple coagulation factor deficiency protein 2 homolog; similar with MCFD2_RAT;	GO:0005509	calcium ion binding
pxy-miR-12-3p	Px012241	Unknown function
pxy-miR-12-3p	Px002461	AP-2 complex subunit beta; similar with AP2B1_MOUSE;	GO:0005488,GO:0006886,GO:0016192,GO:0030117,GO:0030131	binding|intracellular protein transport|vesicle-mediated transport|membrane coat|clathrin adaptor complex	ko04142	Lysosome
pxy-miR-137-3p	Px017375	TPPP family protein CG4893; similar with Y4893_DROME;
pxy-miR-137-3p	Px011721	RNA-binding protein 28; similar with RBM28_MOUSE;	GO:0000166,GO:0003676	nucleotide binding|nucleic acid binding	ko03008	Ribosome biogenesis in eukaryotes
pxy-miR-13b-3p	Px013333	Unknown function
pxy-miR-13b-3p	Px013332	Unknown function
pxy-miR-13b-3p	Px001951	Long-chain fatty acid transport protein 4; similar with S27A4_MACFA;	GO:0003824,GO:0008152	catalytic activity|metabolic process	ko03320	PPAR signaling pathway
pxy-miR-13b-3p	Px004514	Alpha-tocopherol transfer protein-like; similar with TTPAL_MOUSE;	GO:0005215,GO:0005622,GO:0006810	transporter activity|intracellular|transport
pxy-miR-13b-3p	Px001281	Opsin-VA; similar with OPSO_RUTRU;	GO:0007186,GO:0016021	G-protein coupled receptor protein signaling pathway|integral to membrane
pxy-miR-210-3p	Px013297	Transmembrane and coiled-coil domains protein 2; similar with TMCC2_HUMAN;
pxy-miR-210-3p	Px000405	Putative uncharacterized protein; similar with D7GY51_TRICA;	GO:0003676,GO:0008270	nucleic acid binding|zinc ion binding
pxy-miR-210-3p	Px001062	Probable beta-arrestin; similar with ARRB_CAEEL;	GO:0007165	signal transduction	ko04010,ko04062,ko04144,ko04744	MAPK signaling pathway|Chemokine signaling pathway|Endocytosis|Phototransduction
pxy-miR-210-3p	Px008028	Potassium channel subfamily K member 9; similar with KCNK9_XENLA;	GO:0005267,GO:0006813,GO:0016020	potassium channel activity|potassium ion transport|membrane
pxy-miR-210-3p	Px011358	VIP36-like protein; similar with LMA2L_HUMAN;	GO:0016020	membrane	ko04141	Protein processing in endoplasmic reticulum
pxy-miR-210-3p	Px009396	Unknown function
pxy-miR-210-3p	Px011591	Reticulon-4; similar with RTN4_MOUSE;	GO:0005783	endoplasmic reticulum	ko04310	Wnt signaling pathway
pxy-miR-210-3p	Px007022	Protein gooseberry-neuro; similar with GSBN_DROME;	GO:0003677,GO:0003700,GO:0005515,GO:0006355,GO:0043565,GO:0045449	DNA binding|sequence-specific DNA binding transcription factor activity|protein binding|regulation of transcription, DNA-dependent|sequence-specific DNA binding|regulation of transcription
pxy-miR-210-3p	Px014767	Dipeptidyl peptidase 9; similar with DPP9_MOUSE;	GO:0006508,GO:0008236,GO:0016020	proteolysis|serine-type peptidase activity|membrane
pxy-miR-210-3p	Px010412	Exportin-5; similar with XPO5_HUMAN;			ko03013	RNA transport
pxy-miR-210-3p	Px006990	Uncharacterized protein C21orf2; similar with CU002_HUMAN;	GO:0005515	protein binding	ko05016	Huntington's disease
pxy-miR-210-3p	Px011519	4,5-DOPA dioxygenase extradiol-like protein; similar with DIOXL_ARATH;	GO:0006725,GO:0008198,GO:0008270,GO:0016491,GO:0016701,GO:0055114	cellular aromatic compound metabolic process|ferrous iron binding|zinc ion binding|oxidoreductase activity|oxidoreductase activity, acting on single donors with incorporation of molecular oxygen|oxidation-reduction process
pxy-miR-210-3p	Px009756	Unknown function
pxy-miR-210-3p	Px009048	Putative uncharacterized protein; similar with B0WM92_CULQU;
pxy-miR-210-3p	Px005496	GDP-mannose 4,6 dehydratase; similar with GMDS_DROME;	GO:0003824,GO:0005488,GO:0005622,GO:0008152,GO:0008446,GO:0019673,GO:0044237,GO:0050662	catalytic activity|binding|intracellular|metabolic process|GDP-mannose 4,6-dehydratase activity|GDP-mannose metabolic process|cellular metabolic process|coenzyme binding	ko00051,ko00520	Fructose and mannose metabolism|Amino sugar and nucleotide sugar metabolism
pxy-miR-210-3p	Px017493	Alpha-1,3-mannosyl-glycoprotein 2-beta-N-acetylglucosaminyltransferase; similar with MGAT1_RAT;	GO:0000139,GO:0003827,GO:0006487	Golgi membrane|alpha-1,3-mannosylglycoprotein 2-beta-N-acetylglucosaminyltransferase activity|protein N-linked glycosylation	ko00510,ko00513	N-Glycan biosynthesis|Various types of N-glycan biosynthesis
pxy-miR-210-3p	Px013849	Putative alpha-1,3-mannosyl-glycoprotein 2-beta-N-acetylglucosaminyltransferase; similar with MGAT1_CAEEL;	GO:0000139,GO:0003827,GO:0006487	Golgi membrane|alpha-1,3-mannosylglycoprotein 2-beta-N-acetylglucosaminyltransferase activity|protein N-linked glycosylation	ko00510,ko00513	N-Glycan biosynthesis|Various types of N-glycan biosynthesis
pxy-miR-210-3p	Px013848	Alpha-1,3-mannosyl-glycoprotein 2-beta-N-acetylglucosaminyltransferase; similar with MGAT1_RAT;	GO:0000139,GO:0003827,GO:0006487	Golgi membrane|alpha-1,3-mannosylglycoprotein 2-beta-N-acetylglucosaminyltransferase activity|protein N-linked glycosylation	ko00510,ko00513	N-Glycan biosynthesis|Various types of N-glycan biosynthesis
pxy-miR-210-3p	Px016450	DNA polymerase epsilon subunit 4; similar with DPOE4_MOUSE;	GO:0003677,GO:0005622,GO:0043565	DNA binding|intracellular|sequence-specific DNA binding	ko00230,ko00240,ko03030,ko03410,ko03420	Purine metabolism|Pyrimidine metabolism|DNA replication|Base excision repair|Nucleotide excision repair
pxy-miR-210-3p	Px016449	Probable maltase H; similar with MAL2_DROME;	GO:0003824,GO:0005975,GO:0043169	catalytic activity|carbohydrate metabolic process|cation binding	ko00052,ko00500	Galactose metabolism|Starch and sucrose metabolism
pxy-miR-210-3p	Px016448	5'-3' exoribonuclease 1; similar with XRN1_MOUSE;	GO:0003677	DNA binding	ko03008,ko03018	Ribosome biogenesis in eukaryotes|RNA degradation
pxy-miR-210-3p	Px009458	Putative uncharacterized protein GLEAN_08390; similar with D2A1I9_TRICA;
pxy-miR-210-3p	Px012776	HD domain-containing protein 2; similar with HDDC2_DANRE;	GO:0003824	catalytic activity
pxy-miR-210-3p	Px012784	ATP-dependent RNA helicase bel; similar with DDX3_DROME;	GO:0003676,GO:0004386,GO:0005524,GO:0008026	nucleic acid binding|helicase activity|ATP binding|ATP-dependent helicase activity	ko04622	RIG-I-like receptor signaling pathway
pxy-miR-210-3p	Px013566	Eukaryotic translation initiation factor 3 subunit C; similar with EIF3C_BOMMO;	GO:0003743,GO:0005515,GO:0005852,GO:0006413	translation initiation factor activity|protein binding|eukaryotic translation initiation factor 3 complex|translational initiation	ko03013	RNA transport
pxy-miR-210-3p	Px001292	Unknown function
pxy-miR-210-3p	Px006216	Probable Ras GTPase-activating protein; similar with GAP2_DROME;	GO:0005096,GO:0005515,GO:0005622,GO:0007165,GO:0051056	GTPase activator activity|protein binding|intracellular|signal transduction|regulation of small GTPase mediated signal transduction	ko04010,ko04360	MAPK signaling pathway|Axon guidance
pxy-miR-210-3p	Px006599	Unknown function
pxy-miR-210-3p	Px010635	Unknown function
pxy-miR-210-3p	Px014548	Unknown function
pxy-miR-210-3p	Px010219	Unknown function
pxy-miR-210-3p	Px011822	Acid sphingomyelinase-like phosphodiesterase 3a; similar with ASM3A_BOVIN;	GO:0003824,GO:0004252,GO:0006508	catalytic activity|serine-type endopeptidase activity|proteolysis
pxy-miR-210-3p	Px009511	Putative uncharacterized protein; similar with D6W6W7_TRICA;	GO:0005488	binding
pxy-miR-210-3p	Px014419	Defective proboscis extension response, putative; similar with Q179H0_AEDAE;	GO:0005515	protein binding
pxy-miR-2525-3p	Px008045	Myosin-2 essential light chain; similar with MLC2_DROME;	GO:0005509	calcium ion binding
pxy-miR-2525-3p	Px004969	Minor histocompatibility antigen H13; similar with HM13_HUMAN;	GO:0004190,GO:0016021	aspartic-type endopeptidase activity|integral to membrane
pxy-miR-2525-3p	Px014670	GK14008; similar with B4NKZ5_DROWI;	GO:0005622,GO:0005634,GO:0008270	intracellular|nucleus|zinc ion binding
pxy-miR-2525-3p	Px005338	Spectrin beta chain; similar with SPTCB_DROME;	GO:0003779,GO:0005200,GO:0005515,GO:0008091	actin binding|structural constituent of cytoskeleton|protein binding|spectrin
pxy-miR-2525-3p	Px006990	Uncharacterized protein C21orf2; similar with CU002_HUMAN;	GO:0005515	protein binding	ko05016	Huntington's disease
pxy-miR-2525-3p	Px002757	Protein roadkill; similar with RDX_DROME;	GO:0005515	protein binding
pxy-miR-2525-3p	Px011078	Probable tRNA pseudouridine synthase 2; similar with TRUB2_XENTR;	GO:0001522,GO:0003723,GO:0006396,GO:0009451,GO:0009982	pseudouridine synthesis|RNA binding|RNA processing|RNA modification|pseudouridine synthase activity
pxy-miR-2525-3p	Px004599	Putative uncharacterized protein GLEAN_08496; similar with D2A2Q6_TRICA;
pxy-miR-2525-3p	Px005664	Solute carrier organic anion transporter family member 2A1; similar with SO2A1_MOUSE;	GO:0005215,GO:0006810,GO:0016020	transporter activity|transport|membrane
pxy-miR-2525-3p	Px005019	Aquaporin AQPAe.a; similar with AQP_AEDAE;	GO:0005215,GO:0006810,GO:0016020	transporter activity|transport|membrane
pxy-miR-2525-3p	Px017844	Putative uncharacterized protein GLEAN_07421; similar with D1ZZP3_TRICA;			ko03008	Ribosome biogenesis in eukaryotes
pxy-miR-2525-3p	Px007108	Putative uncharacterized protein; similar with Q17MH6_AEDAE;	GO:0005576,GO:0006030,GO:0008061	extracellular region|chitin metabolic process|chitin binding	ko03040	Spliceosome
pxy-miR-2525-3p	Px013490	Synaptotagmin-1; similar with SYT1_PONAB;	GO:0005215,GO:0005515,GO:0006810,GO:0008021,GO:0016020	transporter activity|protein binding|transport|synaptic vesicle|membrane
pxy-miR-2525-3p	Px005632	Cytoplasmic dynein 1 intermediate chain; similar with DYIN_DROME;			ko04145,ko04962	Phagosome|Vasopressin-regulated water reabsorption
pxy-miR-2525-3p	Px005634	Peptide deformylase, mitochondrial; similar with DEFM_HUMAN;	GO:0005506,GO:0006412,GO:0042586	iron ion binding|translation|peptide deformylase activity
pxy-miR-2525-3p	Px011417	Facilitated trehalose transporter Tret1-2 homolog; similar with TRE12_DROME;	GO:0005215,GO:0006810,GO:0016020,GO:0016021,GO:0022891,GO:0055085	transporter activity|transport|membrane|integral to membrane|substrate-specific transmembrane transporter activity|transmembrane transport
pxy-miR-2525-3p	Px013620	Unknown function
pxy-miR-2525-3p	Px007995	NADH dehydrogenase [ubiquinone] 1 alpha subcomplex assembly factor 3; similar with NDUF3_BOVIN;
pxy-miR-2525-3p	Px012794	Methylcrotonoyl-CoA carboxylase subunit alpha, mitochondrial; similar with MCCA_HUMAN;	GO:0003824,GO:0004075,GO:0005524,GO:0008152,GO:0016874	catalytic activity|biotin carboxylase activity|ATP binding|metabolic process|ligase activity	ko00280	Valine, leucine and isoleucine degradation
pxy-miR-2525-3p	Px003350	Unknown function	GO:0005515	protein binding
pxy-miR-2525-3p	Px004762	Unknown function
pxy-miR-2525-3p	Px004763	Snurportin-1; similar with SPN1_MOUSE;			ko03013	RNA transport
pxy-miR-2525-3p	Px002155	General transcription factor IIH subunit 4; similar with TF2H4_PANTR;	GO:0003702,GO:0005634,GO:0006281,GO:0006355	RNA polymerase II transcription factor activity|nucleus|DNA repair|regulation of transcription, DNA-dependent	ko03022,ko03420	Basal transcription factors|Nucleotide excision repair
pxy-miR-2525-3p	Px003351	Cystathionine beta-synthase; similar with CBS_HUMAN;	GO:0003824,GO:0004122,GO:0005515,GO:0005737,GO:0006535,GO:0008152,GO:0019343,GO:0030170	catalytic activity|cystathionine beta-synthase activity|protein binding|cytoplasm|cysteine biosynthetic process from serine|metabolic process|cysteine biosynthetic process via cystathionine|pyridoxal phosphate binding	ko00260,ko00270	Glycine, serine and threonine metabolism|Cysteine and methionine metabolism
pxy-miR-2525-3p	Px014006	Histone-lysine N-methyltransferase MLL5; similar with MLL5_MOUSE;	GO:0005515,GO:0008270	protein binding|zinc ion binding
pxy-miR-2525-3p	Px004567	Protein SERAC1; similar with SRAC1_MOUSE;
pxy-miR-2525-3p	Px003538	Epidermal growth factor receptor kinase substrate 8; similar with EPS8_MOUSE;	GO:0005515	protein binding	ko04012,ko04660,ko05130	ErbB signaling pathway|T cell receptor signaling pathway|Pathogenic Escherichia coli infection
pxy-miR-2525-3p	Px003539	Epidermal growth factor receptor kinase substrate 8-like protein 2; similar with ES8L2_MOUSE;
pxy-miR-2525-3p	Px016352	Transcriptional regulator ATRX homolog; similar with ATRX_DROME;	GO:0003676,GO:0003677,GO:0004386,GO:0005524	nucleic acid binding|DNA binding|helicase activity|ATP binding
pxy-miR-2525-3p	Px005302	Collagen alpha-1(IX) chain; similar with CO9A1_CHICK;	GO:0003676,GO:0005198,GO:0007155	nucleic acid binding|structural molecule activity|cell adhesion	ko04974	Protein digestion and absorption
pxy-miR-2525-3p	Px012146	Peptidyl-prolyl cis-trans isomerase D; similar with PPID_RAT;	GO:0003755,GO:0005488,GO:0005515,GO:0006457	peptidyl-prolyl cis-trans isomerase activity|binding|protein binding|protein folding	ko04020,ko05012,ko05016	Calcium signaling pathway|Parkinson's disease|Huntington's disease
pxy-miR-2525-3p	Px013774	Chondroadherin; similar with CHAD_BOVIN;	GO:0005515	protein binding	ko04510,ko04512	Focal adhesion|ECM-receptor interaction
pxy-miR-2525-3p	Px003518	Putative uncharacterized protein; similar with D6WMS6_TRICA;
pxy-miR-2525-3p	Px013538	2-oxoglutarate dehydrogenase, mitochondrial; similar with ODO1_BOVIN;	GO:0004591,GO:0006096,GO:0008152,GO:0016624,GO:0030976	oxoglutarate dehydrogenase (succinyl-transferring) activity|glycolysis|metabolic process|oxidoreductase activity, acting on the aldehyde or oxo group of donors, disulfide as acceptor|thiamine pyrophosphate binding	ko00020,ko00310,ko00380	Citrate cycle (TCA cycle)|Lysine degradation|Tryptophan metabolism
pxy-miR-2525-3p	Px017193	ETS-domain lacking; similar with Q7K119_DROME;	GO:0005515,GO:0005634,GO:0043565	protein binding|nucleus|sequence-specific DNA binding	ko04013,ko04320	MAPK signaling pathway - fly|Dorso-ventral axis formation
pxy-miR-2525-3p	Px001714	TBC1 domain family member 5; similar with TBCD5_HUMAN;	GO:0005097,GO:0005622,GO:0032313	Rab GTPase activator activity|intracellular|regulation of Rab GTPase activity	ko04122	Sulfur relay system
pxy-miR-2525-3p	Px001715	4,5-DOPA dioxygenase extradiol-like protein; similar with DIOXL_ARATH;	GO:0006725,GO:0008198,GO:0016491	cellular aromatic compound metabolic process|ferrous iron binding|oxidoreductase activity
pxy-miR-2525-3p	Px010476	Putative uncharacterized protein; similar with D6WG00_TRICA;			ko00510,ko00513	N-Glycan biosynthesis|Various types of N-glycan biosynthesis
pxy-miR-2525-3p	Px008798	Serine/threonine-protein phosphatase 2B catalytic subunit 3; similar with PP2B3_DROME;	GO:0016787	hydrolase activity	ko04010,ko04020,ko04114,ko04210,ko04310,ko04360,ko04370,ko04380,ko04650,ko04660,ko04662,ko04720,ko05010,ko05014	MAPK signaling pathway|Calcium signaling pathway|Oocyte meiosis|Apoptosis|Wnt signaling pathway|Axon guidance|VEGF signaling pathway|Osteoclast differentiation|Natural killer cell mediated cytotoxicity|T cell receptor signaling pathway|B cell receptor signaling pathway|Long-term potentiation|Alzheimer's disease|Amyotrophic lateral sclerosis (ALS)
pxy-miR-2525-3p	Px003812	Homeobox protein orthopedia; similar with OTP_DROME;	GO:0003677,GO:0045449	DNA binding|regulation of transcription
pxy-miR-2525-3p	Px017680	CaiB/baiF CoA-transferase family protein C7orf10 homolog; similar with CG010_MOUSE;	GO:0003824,GO:0008152	catalytic activity|metabolic process	ko00072,ko00280,ko00650	Synthesis and degradation of ketone bodies|Valine, leucine and isoleucine degradation|Butanoate metabolism
pxy-miR-2525-3p	Px016129	Unknown function
pxy-miR-2525-3p	Px003105	UNC93-like protein; similar with UN93L_DROME;
pxy-miR-2525-3p	Px005902	Cytochrome P450 6B6; similar with CP6B6_HELAM;	GO:0004497,GO:0005506,GO:0009055,GO:0020037,GO:0055114	monooxygenase activity|iron ion binding|electron carrier activity|heme binding|oxidation-reduction process	ko00140,ko00591,ko00627,ko00830,ko00980,ko00982,ko00983	Steroid hormone biosynthesis|Linoleic acid metabolism|Aminobenzoate degradation|Retinol metabolism|Metabolism of xenobiotics by cytochrome P450|Drug metabolism - cytochrome P450|Drug metabolism - other enzymes
pxy-miR-2525-3p	Px010781	Translation initiation factor eIF-2B subunit delta; similar with EI2BD_RAT;	GO:0044237	cellular metabolic process	ko03013	RNA transport
pxy-miR-2525-3p	Px017916	Putative uncharacterized protein; similar with E3X273_ANODA;
pxy-miR-2525-3p	Px008956	Putative uncharacterized protein; similar with D6WGV1_TRICA;
pxy-miR-2525-3p	Px002067	Unknown function
pxy-miR-2525-3p	Px006434	Exoskeleton protein RP43; similar with RP43_RIFPA;			ko04977	Vitamin digestion and absorption
pxy-miR-2525-3p	Px008902	Putative protein arginine N-methyltransferase 10; similar with ANM10_XENLA;	GO:0005488,GO:0005515,GO:0005737,GO:0008168	binding|protein binding|cytoplasm|methyltransferase activity
pxy-miR-2525-3p	Px002591	Unknown function
pxy-miR-2525-3p	Px012838	tRNA guanosine-2'-O-methyltransferase TRM11 homolog; similar with TRM11_BOVIN;	GO:0003676,GO:0008168,GO:0032259	nucleic acid binding|methyltransferase activity|methylation	ko00340,ko00350,ko00624	Histidine metabolism|Tyrosine metabolism|Polycyclic aromatic hydrocarbon degradation
pxy-miR-2525-3p	Px003432	tRNA guanosine-2'-O-methyltransferase TRM11 homolog; similar with TRM11_BOVIN;	GO:0003676,GO:0008168,GO:0032259	nucleic acid binding|methyltransferase activity|methylation	ko00340,ko00350,ko00624	Histidine metabolism|Tyrosine metabolism|Polycyclic aromatic hydrocarbon degradation
pxy-miR-2525-3p	Px005332	Beta-amyloid-like protein; similar with A4_DROME;	GO:0005488,GO:0016021	binding|integral to membrane	ko05010	Alzheimer's disease
pxy-miR-2525-3p	Px010504	Neutral alpha-glucosidase AB; similar with GANAB_MOUSE;	GO:0003824,GO:0004553,GO:0005975,GO:0030246	catalytic activity|hydrolase activity, hydrolyzing O-glycosyl compounds|carbohydrate metabolic process|carbohydrate binding	ko00510,ko04141	N-Glycan biosynthesis|Protein processing in endoplasmic reticulum
pxy-miR-2525-3p	Px003334	Unknown function
pxy-miR-2525-3p	Px007706	Unknown function
pxy-miR-2525-3p	Px001047	Heat shock protein 67B2; similar with HS6B_DROME;			ko00270,ko04122	Cysteine and methionine metabolism|Sulfur relay system
pxy-miR-2525-3p	Px010182	Protein O-mannosyltransferase 1; similar with POMT1_DROME;	GO:0000030,GO:0006493,GO:0016020	mannosyltransferase activity|protein O-linked glycosylation|membrane	ko00514	Other types of O-glycan biosynthesis
pxy-miR-2525-3p	Px003342	AT-rich interactive domain-containing protein 4B; similar with ARI4B_MOUSE;	GO:0003677,GO:0005622	DNA binding|intracellular
pxy-miR-2525-3p	Px017264	Zinc finger protein 85; similar with ZNF85_HUMAN;	GO:0003676,GO:0005622,GO:0008270	nucleic acid binding|intracellular|zinc ion binding
pxy-miR-2525-3p	Px004483	N-alpha-acetyltransferase 20, NatB catalytic subunit; similar with NAA20_XENTR;	GO:0008080,GO:0008152	N-acetyltransferase activity|metabolic process
pxy-miR-2525-3p	Px007967	Tachykinin-like peptides receptor 86C; similar with TLR1_DROME;	GO:0003824,GO:0007186,GO:0008152,GO:0016021	catalytic activity|G-protein coupled receptor protein signaling pathway|metabolic process|integral to membrane	ko04080	Neuroactive ligand-receptor interaction
pxy-miR-2525-3p	Px005139	Focal adhesion kinase 1; similar with FAK1_XENLA;	GO:0004713,GO:0004871,GO:0005925,GO:0006468,GO:0007172	protein tyrosine kinase activity|signal transducer activity|focal adhesion|protein phosphorylation|signal complex assembly	ko04012,ko04062,ko04360,ko04370,ko04510,ko04670,ko04810,ko05100,ko05146,ko05200,ko05222	ErbB signaling pathway|Chemokine signaling pathway|Axon guidance|VEGF signaling pathway|Focal adhesion|Leukocyte transendothelial migration|Regulation of actin cytoskeleton|Bacterial invasion of epithelial cells|Amoebiasis|Pathways in cancer|Small cell lung cancer
pxy-miR-2525-3p	Px016529	Unknown function
pxy-miR-2525-3p	Px002054	Uncharacterized oxidoreductase MexAM1_META1p0182; similar with Y182_METEA;	GO:0003824,GO:0005488,GO:0008152,GO:0016491,GO:0055114	catalytic activity|binding|metabolic process|oxidoreductase activity|oxidation-reduction process	ko01040	Biosynthesis of unsaturated fatty acids
pxy-miR-2525-3p	Px006372	Unknown function
pxy-miR-2525-3p	Px002097	Monocarboxylate transporter 12; similar with MOT12_MOUSE;	GO:0055085	transmembrane transport
pxy-miR-2525-3p	Px011020	Putative malate dehydrogenase 1B; similar with MDH1B_BRAFL;	GO:0006108,GO:0016615,GO:0055114	malate metabolic process|malate dehydrogenase activity|oxidation-reduction process
pxy-miR-2525-3p	Px002501	Putative uncharacterized protein; similar with B0WHK3_CULQU;
pxy-miR-2525-3p	Px013351	Zinc finger protein 62; similar with ZFP62_MOUSE;	GO:0003676,GO:0005622,GO:0008270	nucleic acid binding|intracellular|zinc ion binding
pxy-miR-2525-3p	Px011299	Cofilin/actin-depolymerizing factor homolog; similar with CADF_DROME;	GO:0003779,GO:0005622	actin binding|intracellular	ko04360,ko04666,ko04810	Axon guidance|Fc gamma R-mediated phagocytosis|Regulation of actin cytoskeleton
pxy-miR-2525-3p	Px017679	Unknown function
pxy-miR-2525-3p	Px010102	Neuronal acetylcholine receptor subunit alpha-7; similar with ACHA7_HUMAN;	GO:0004889,GO:0005216,GO:0005230,GO:0006810,GO:0006811,GO:0016020,GO:0016021,GO:0045211	nicotinic acetylcholine-activated cation-selective channel activity|ion channel activity|extracellular ligand-gated ion channel activity|transport|ion transport|membrane|integral to membrane|postsynaptic membrane	ko04020,ko04080	Calcium signaling pathway|Neuroactive ligand-receptor interaction
pxy-miR-2525-3p	Px004907	Putative uncharacterized protein; similar with E2B7N4_9HYME;	GO:0003824,GO:0009116	catalytic activity|nucleoside metabolic process
pxy-miR-2525-3p	Px011685	Unknown function
pxy-miR-2525-3p	Px013453	Glucose dehydrogenase [acceptor]; similar with DHGL_DROPS;	GO:0006066,GO:0016614,GO:0050660	alcohol metabolic process|oxidoreductase activity, acting on CH-OH group of donors|flavin adenine dinucleotide binding	ko00260	Glycine, serine and threonine metabolism
pxy-miR-2525-3p	Px011905	Cytoplasmic dynein 1 intermediate chain; similar with DYIN_DROME;			ko04145,ko04962	Phagosome|Vasopressin-regulated water reabsorption
pxy-miR-2525-3p	Px014589	Inositol 1,4,5-trisphosphate receptor; similar with ITPR_DROME;			ko04020,ko04070,ko04745	Calcium signaling pathway|Phosphatidylinositol signaling system|Phototransduction - fly
pxy-miR-2525-3p	Px008596	Transmembrane protease serine 9; similar with TMPS9_MOUSE;	GO:0003824,GO:0004252,GO:0006508	catalytic activity|serine-type endopeptidase activity|proteolysis
pxy-miR-2525-3p	Px004047	Axonemal 84 kDa protein; similar with AXP83_CIOIN;
pxy-miR-2525-3p	Px011639	Peregrin; similar with BRPF1_HUMAN;	GO:0005515,GO:0005622,GO:0008270	protein binding|intracellular|zinc ion binding
pxy-miR-2525-3p	Px012763	CKLF-like MARVEL transmembrane domain-containing protein 4; similar with CKLF4_MOUSE;	GO:0016020	membrane
pxy-miR-2525-3p	Px016398	Predicted protein; similar with A7TD52_NEMVE;
pxy-miR-2525-3p	Px012775	Probable sulfite oxidase, mitochondrial; similar with SUOX_DROME;	GO:0009055,GO:0016491,GO:0020037,GO:0030151,GO:0046872,GO:0055114	electron carrier activity|oxidoreductase activity|heme binding|molybdenum ion binding|metal ion binding|oxidation-reduction process	ko00920	Sulfur metabolism
pxy-miR-2525-3p	Px011472	EN protein binding/engrailed nuclear homeoprotein-regulated protein; similar with Q2F6A2_BOMMO;
pxy-miR-2525-3p	Px006357	Kalirin; similar with KALRN_HUMAN;	GO:0005515	protein binding
pxy-miR-2525-3p	Px015728	DnaJ homolog subfamily C member 13; similar with DJC13_HUMAN;	GO:0005488	binding
pxy-miR-2525-3p	Px015355	DnaJ homolog subfamily C member 13; similar with DJC13_HUMAN;	GO:0005488	binding
pxy-miR-2525-3p	Px012954	Unknown function
pxy-miR-2525-3p	Px015204	Transposon Ty3-I Gag-Pol polyprotein; similar with YI31B_YEAST;	GO:0003676,GO:0003677,GO:0003723,GO:0003964,GO:0004190,GO:0006278,GO:0006508,GO:0015074	nucleic acid binding|DNA binding|RNA binding|RNA-directed DNA polymerase activity|aspartic-type endopeptidase activity|RNA-dependent DNA replication|proteolysis|DNA integration
pxy-miR-2525-3p	Px010196	Protein Kr-h2; similar with KRH2_DROME;	GO:0016021	integral to membrane
pxy-miR-2525-3p	Px014038	Coiled-coil domain-containing protein KIAA1407; similar with K1407_HUMAN;
pxy-miR-2525-3p	Px013501	Putative uncharacterized protein; similar with D6WUZ6_TRICA;
pxy-miR-2525-3p	Px002878	Heparan-sulfate 6-O-sulfotransferase 1; similar with H6ST1_HUMAN;	GO:0008146,GO:0016021,GO:0016051	sulfotransferase activity|integral to membrane|carbohydrate biosynthetic process	ko00534	Glycosaminoglycan biosynthesis - heparan sulfate
pxy-miR-2525-3p	Px006055	Unknown function
pxy-miR-2525-3p	Px003546	Trypsin, alkaline C; similar with TRYC_MANSE;	GO:0003824,GO:0004252,GO:0006508	catalytic activity|serine-type endopeptidase activity|proteolysis	ko04080,ko04972,ko04974	Neuroactive ligand-receptor interaction|Pancreatic secretion|Protein digestion and absorption
pxy-miR-2525-3p	Px009287	Trypsin CFT-1; similar with TRYP_CHOFU;	GO:0003824,GO:0004252,GO:0006508	catalytic activity|serine-type endopeptidase activity|proteolysis	ko04080,ko04972,ko04974	Neuroactive ligand-receptor interaction|Pancreatic secretion|Protein digestion and absorption
pxy-miR-2525-3p	Px015827	26S protease regulatory subunit 7; similar with PRS7_MACFA;	GO:0000166,GO:0005524,GO:0005737,GO:0016787,GO:0017111,GO:0030163	nucleotide binding|ATP binding|cytoplasm|hydrolase activity|nucleoside-triphosphatase activity|protein catabolic process	ko03050	Proteasome
pxy-miR-2525-3p	Px005777	Ras-related and estrogen-regulated growth inhibitor; similar with RERG_BOVIN;	GO:0003924,GO:0005525,GO:0005622,GO:0007165,GO:0007264,GO:0016020	GTPase activity|GTP binding|intracellular|signal transduction|small GTPase mediated signal transduction|membrane
pxy-miR-2525-3p	Px003880	GI10409; similar with B4K5Z3_DROMO;	GO:0003677	DNA binding
pxy-miR-2525-3p	Px000355	Zinc finger CCHC domain-containing protein 2; similar with ZCHC2_MOUSE;
pxy-miR-2525-3p	Px012404	Probable chitinase 3; similar with CHIT3_DROME;	GO:0003824,GO:0004553,GO:0004568,GO:0005576,GO:0005975,GO:0006030,GO:0006032,GO:0008061,GO:0043169	catalytic activity|hydrolase activity, hydrolyzing O-glycosyl compounds|chitinase activity|extracellular region|carbohydrate metabolic process|chitin metabolic process|chitin catabolic process|chitin binding|cation binding	ko00520	Amino sugar and nucleotide sugar metabolism
pxy-miR-2525-3p	Px013509	Phosphatidylinositol-4-phosphate 5-kinase type-1 gamma; similar with PI51C_HUMAN;	GO:0016307,GO:0046488	phosphatidylinositol phosphate kinase activity|phosphatidylinositol metabolic process	ko00562,ko04070,ko04144,ko04666,ko04810	Inositol phosphate metabolism|Phosphatidylinositol signaling system|Endocytosis|Fc gamma R-mediated phagocytosis|Regulation of actin cytoskeleton
pxy-miR-2525-3p	Px006671	UDP-glucuronosyltransferase 2B30; similar with UDB30_MACFA;	GO:0008152,GO:0016758	metabolic process|transferase activity, transferring hexosyl groups	ko00040,ko00053,ko00140,ko00500,ko00514,ko00830,ko00860,ko00980,ko00982,ko00983	Pentose and glucuronate interconversions|Ascorbate and aldarate metabolism|Steroid hormone biosynthesis|Starch and sucrose metabolism|Other types of O-glycan biosynthesis|Retinol metabolism|Porphyrin and chlorophyll metabolism|Metabolism of xenobiotics by cytochrome P450|Drug metabolism - cytochrome P450|Drug metabolism - other enzymes
pxy-miR-2525-3p	Px004233	Unknown function
pxy-miR-2525-3p	Px012689	G protein-coupled receptor kinase 5; similar with GRK5_MOUSE;	GO:0004871	signal transducer activity	ko04062,ko04144	Chemokine signaling pathway|Endocytosis
pxy-miR-2525-3p	Px015878	Protein SERAC1; similar with SRAC1_MOUSE;
pxy-miR-2525-3p	Px008937	Putative uncharacterized protein; similar with E0VK23_PEDHC;
pxy-miR-2525-3p	Px000767	Unknown function
pxy-miR-2525-3p	Px012012	Putative uncharacterized protein; similar with D2KMR5_BOMMO;
pxy-miR-2525-3p	Px015443	Unknown function
pxy-miR-274-5p	Px013796	Hyphancin-3F; similar with CE3F_HYPCU;	GO:0005576	extracellular region
pxy-miR-274-5p	Px014449	Profilin; similar with PROF_BOMMO;	GO:0003779,GO:0007010,GO:0015629,GO:0030036	actin binding|cytoskeleton organization|actin cytoskeleton|actin cytoskeleton organization	ko04810,ko05131	Regulation of actin cytoskeleton|Shigellosis
pxy-miR-274-5p	Px011719	Putative uncharacterized protein GLEAN_07567; similar with D2A377_TRICA;
pxy-miR-274-5p	Px007798	Neuralized-like protein 2; similar with NEUL2_MOUSE;	GO:0035556	intracellular signal transduction
pxy-miR-274-5p	Px010412	Exportin-5; similar with XPO5_HUMAN;			ko03013	RNA transport
pxy-miR-274-5p	Px012450	Transmembrane and ubiquitin-like domain-containing protein 2; similar with TMUB2_HUMAN;	GO:0005515	protein binding
pxy-miR-274-5p	Px003008	Receptor-interacting serine/threonine-protein kinase 1; similar with RIPK1_MOUSE;	GO:0005515,GO:0007165	protein binding|signal transduction	ko04210,ko04620,ko04622,ko04623,ko05160	Apoptosis|Toll-like receptor signaling pathway|RIG-I-like receptor signaling pathway|Cytosolic DNA-sensing pathway|Hepatitis C
pxy-miR-274-5p	Px012556	Usher syndrome type-1G protein homolog; similar with USH1G_MOUSE;	GO:0005515	protein binding
pxy-miR-274-5p	Px004523	Pre-mRNA-splicing factor Syf2; similar with SYF2_DROME;			ko03040	Spliceosome
pxy-miR-274-5p	Px012792	Putative uncharacterized protein; similar with D6WKL6_TRICA;
pxy-miR-274-5p	Px013661	Unknown function
pxy-miR-274-5p	Px015785	ORF; similar with Q8I7Q1_DROME;	GO:0004190,GO:0006508	aspartic-type endopeptidase activity|proteolysis
pxy-miR-274-5p	Px001031	Trypsin-1; similar with TRY1_ANOGA;	GO:0003824,GO:0004252,GO:0006508	catalytic activity|serine-type endopeptidase activity|proteolysis	ko04080,ko04972,ko04974	Neuroactive ligand-receptor interaction|Pancreatic secretion|Protein digestion and absorption
pxy-miR-274-5p	Px001111	Probable multidrug resistance-associated protein lethal(2)03659; similar with L259_DROME;	GO:0005524,GO:0006810,GO:0016021,GO:0042626,GO:0055085	ATP binding|transport|integral to membrane|ATPase activity, coupled to transmembrane movement of substances|transmembrane transport	ko02010,ko04976	ABC transporters|Bile secretion
pxy-miR-274-5p	Px012530	Down syndrome cell adhesion molecule-like protein CG42256; similar with DSCL_DROME;	GO:0005515	protein binding
pxy-miR-274-5p	Px008160	Reverse transcriptase/ribonuclease H/putative methyltransferase; similar with Q8UWC9_TETNG;			ko04120	Ubiquitin mediated proteolysis
pxy-miR-274-5p	Px000940	Unknown function
pxy-miR-275-5p	Px013878	Putative uncharacterized protein; similar with Q54EK9_DICDI;
pxy-miR-275-5p	Px015615	Proton-coupled folate transporter; similar with PCFT_DANRE;
pxy-miR-275-5p	Px004719	Elongation of very long chain fatty acids protein 6; similar with ELOV6_CHICK;	GO:0016021	integral to membrane	ko01040	Biosynthesis of unsaturated fatty acids
pxy-miR-275-5p	Px016473	Protein transport protein Sec24B; similar with SC24B_HUMAN;	GO:0006886,GO:0006888,GO:0008270,GO:0030127	intracellular protein transport|ER to Golgi vesicle-mediated transport|zinc ion binding|COPII vesicle coat	ko04141	Protein processing in endoplasmic reticulum
pxy-miR-275-5p	Px010860	Unknown function
pxy-miR-275-5p	Px015393	Gag-like protein; similar with Q9BPP9_BOMMO;
pxy-miR-275-5p	Px014768	Serine proteinase-like protein; similar with Q1HPQ5_BOMMO;	GO:0003824	catalytic activity
pxy-miR-275-5p	Px007612	AGAP010972-PA; similar with A0NBZ8_ANOGA;
pxy-miR-275-5p	Px004587	Ubiquitin-conjugating enzyme morgue, putative; similar with E0VAU1_PEDHC;	GO:0005515	protein binding	ko04120,ko04141	Ubiquitin mediated proteolysis|Protein processing in endoplasmic reticulum
pxy-miR-275-5p	Px005512	Ig-like and fibronectin type-III domain-containing protein C25G4.10; similar with YPG43_CAEEL;	GO:0005515	protein binding
pxy-miR-275-5p	Px003912	FLYWCH-type zinc finger-containing protein 1; similar with FWCH1_HUMAN;
pxy-miR-275-5p	Px002611	Protein Dr1; similar with NC2B_DROME;	GO:0003677,GO:0005622,GO:0043565	DNA binding|intracellular|sequence-specific DNA binding	ko04612	Antigen processing and presentation
pxy-miR-275-5p	Px002612	Unknown function
pxy-miR-275-5p	Px005981	Nuclear lamin L1 alpha, putative; similar with Q16NH7_AEDAE;
pxy-miR-275-5p	Px016818	Zinc finger protein 879; similar with ZN879_MOUSE;	GO:0003676,GO:0005622,GO:0008270	nucleic acid binding|intracellular|zinc ion binding
pxy-miR-275-5p	Px003349	Serine/threonine-protein phosphatase 2A 56 kDa regulatory subunit alpha isoform; similar with 2A5A_MOUSE;	GO:0000159,GO:0005488,GO:0007165,GO:0008601	protein phosphatase type 2A complex|binding|signal transduction|protein phosphatase type 2A regulator activity	ko03015,ko04113,ko04114,ko04310	mRNA surveillance pathway|Meiosis - yeast|Oocyte meiosis|Wnt signaling pathway
pxy-miR-275-5p	Px001062	Probable beta-arrestin; similar with ARRB_CAEEL;	GO:0007165	signal transduction	ko04010,ko04062,ko04144,ko04744	MAPK signaling pathway|Chemokine signaling pathway|Endocytosis|Phototransduction
pxy-miR-275-5p	Px001594	Heterogeneous nuclear ribonucleoprotein F; similar with HNRPF_BOVIN;	GO:0000166,GO:0003676	nucleotide binding|nucleic acid binding
pxy-miR-275-5p	Px013548	FERM, RhoGEF and pleckstrin domain-containing protein 2; similar with FARP2_MOUSE;	GO:0005515,GO:0005856	protein binding|cytoskeleton	ko04520	Adherens junction
pxy-miR-275-5p	Px014440	Cytochrome P450 9e2; similar with CP9E2_BLAGE;	GO:0004497,GO:0005506,GO:0009055,GO:0020037,GO:0055114	monooxygenase activity|iron ion binding|electron carrier activity|heme binding|oxidation-reduction process	ko00363,ko00624,ko00627,ko00903,ko00945	Bisphenol degradation|Polycyclic aromatic hydrocarbon degradation|Aminobenzoate degradation|Limonene and pinene degradation|Stilbenoid, diarylheptanoid and gingerol biosynthesis
pxy-miR-275-5p	Px002105	Unknown function
pxy-miR-275-5p	Px003852	Irregular chiasm C-roughest protein; similar with ICCR_DROME;	GO:0005515	protein binding	ko03013	RNA transport
pxy-miR-275-5p	Px005413	Protein lethal(2)essential for life; similar with L2EFL_DROME;			ko04141	Protein processing in endoplasmic reticulum
pxy-miR-275-5p	Px015033	Rho GTPase-activating protein 21; similar with E2BKC4_9HYME;
pxy-miR-275-5p	Px006006	UPF0668 protein C10orf76 homolog; similar with CJ076_XENLA;
pxy-miR-275-5p	Px003273	Pancreatic lipase-related protein 2; similar with LIPR2_CAVPO;	GO:0003824,GO:0006629	catalytic activity|lipid metabolic process	ko00561,ko04972,ko04975,ko04977	Glycerolipid metabolism|Pancreatic secretion|Fat digestion and absorption|Vitamin digestion and absorption
pxy-miR-275-5p	Px013471	Centrosomal protein of 135 kDa; similar with CP135_MOUSE;			ko04010,ko04510	MAPK signaling pathway|Focal adhesion
pxy-miR-275-5p	Px014786	Ankyrin repeat and FYVE domain-containing protein 1; similar with ANFY1_HUMAN;	GO:0005515	protein binding
pxy-miR-275-5p	Px017085	E3 ubiquitin-protein ligase HECTD1; similar with HECD1_HUMAN;	GO:0005622,GO:0006464,GO:0016881	intracellular|protein modification process|acid-amino acid ligase activity
pxy-miR-275-5p	Px007761	Putative GTP-binding protein Parf; similar with PARF_HUMAN;	GO:0005525,GO:0005622,GO:0007264,GO:0015031	GTP binding|intracellular|small GTPase mediated signal transduction|protein transport
pxy-miR-275-5p	Px003454	ACYPI002360 protein; similar with C4WRP8_ACYPI;
pxy-miR-275-5p	Px001721	Pre-mRNA-processing factor 17; similar with PRP17_MOUSE;	GO:0005515	protein binding	ko03040	Spliceosome
pxy-miR-275-5p	Px000848	Tetraspan membrane protein of hair cell stereocilia homolog; similar with TMHS_CHICK;
pxy-miR-275-5p	Px000845	Lipoma HMGIC fusion partner-like 3 protein; similar with LHPL3_HUMAN;
pxy-miR-275-5p	Px000847	Tektin-4; similar with TEKT4_MOUSE;	GO:0000226,GO:0005874	microtubule cytoskeleton organization|microtubule	ko04012,ko04150,ko04350,ko04666,ko04910,ko05221	ErbB signaling pathway|mTOR signaling pathway|TGF-beta signaling pathway|Fc gamma R-mediated phagocytosis|Insulin signaling pathway|Acute myeloid leukemia
pxy-miR-275-5p	Px000846	Tektin-4; similar with TEKT4_BOVIN;	GO:0000226,GO:0005874	microtubule cytoskeleton organization|microtubule	ko04012,ko04150,ko04350,ko04666,ko04910,ko05221	ErbB signaling pathway|mTOR signaling pathway|TGF-beta signaling pathway|Fc gamma R-mediated phagocytosis|Insulin signaling pathway|Acute myeloid leukemia
pxy-miR-275-5p	Px016212	Sex determination protein fruitless; similar with FRU_DROME;	GO:0003676,GO:0003677,GO:0005622,GO:0008270	nucleic acid binding|DNA binding|intracellular|zinc ion binding
pxy-miR-275-5p	Px006357	Kalirin; similar with KALRN_HUMAN;	GO:0005515	protein binding
pxy-miR-275-5p	Px015752	PR domain zinc finger protein 10; similar with PRD10_PONAB;	GO:0005529,GO:0005622,GO:0008270	sugar binding|intracellular|zinc ion binding
pxy-miR-275-5p	Px009497	p21-activated protein kinase-interacting protein 1-like; similar with PK1IP_DANRE;	GO:0005515	protein binding
pxy-miR-275-5p	Px013826	Mitoferrin; similar with B0WT60_CULQU;
pxy-miR-275-5p	Px012779	Putative uncharacterized protein; similar with D6WL20_TRICA;	GO:0005515	protein binding
pxy-miR-275-5p	Px001887	Potassium voltage-gated channel protein Shab; similar with KCNAB_DROME;	GO:0005216,GO:0005249,GO:0005515,GO:0006811,GO:0006813,GO:0008076,GO:0016020,GO:0055085	ion channel activity|voltage-gated potassium channel activity|protein binding|ion transport|potassium ion transport|voltage-gated potassium channel complex|membrane|transmembrane transport	ko04742	Taste transduction
pxy-miR-275-5p	Px001265	WD repeat-containing protein 35; similar with WDR35_RAT;	GO:0005488,GO:0005515	binding|protein binding
pxy-miR-275-5p	Px009647	Unknown function
pxy-miR-275-5p	Px001865	Intraflagellar transport protein 122 homolog; similar with IF122_XENTR;	GO:0005515	protein binding
pxy-miR-275-5p	Px015057	Cohesin subunit SA-1; similar with STAG1_HUMAN;			ko04110,ko04111,ko04113	Cell cycle|Cell cycle - yeast|Meiosis - yeast
pxy-miR-275-5p	Px010546	Protein ST7 homolog; similar with ST7_DROME;
pxy-miR-275-5p	Px006157	Putative uncharacterized protein; similar with D6W884_TRICA;	GO:0004190,GO:0006508	aspartic-type endopeptidase activity|proteolysis
pxy-miR-275-5p	Px005243	Trypsin, alkaline A; similar with TRYA_MANSE;	GO:0003824,GO:0004252,GO:0006508	catalytic activity|serine-type endopeptidase activity|proteolysis	ko04080,ko04972,ko04974	Neuroactive ligand-receptor interaction|Pancreatic secretion|Protein digestion and absorption
pxy-miR-275-5p	Px005084	Protein fem-1 homolog A-A; similar with FM1AA_MOUSE;	GO:0005515	protein binding
pxy-miR-275-5p	Px012784	ATP-dependent RNA helicase bel; similar with DDX3_DROME;	GO:0003676,GO:0004386,GO:0005524,GO:0008026	nucleic acid binding|helicase activity|ATP binding|ATP-dependent helicase activity	ko04622	RIG-I-like receptor signaling pathway
pxy-miR-275-5p	Px005181	BR serine/threonine-protein kinase 2; similar with BRSK2_HUMAN;	GO:0004672,GO:0005524,GO:0006468	protein kinase activity|ATP binding|protein phosphorylation
pxy-miR-275-5p	Px013837	Carnitine O-palmitoyltransferase 1, muscle isoform; similar with CPT1B_RAT;	GO:0008415	acyltransferase activity	ko00071,ko03320,ko04920	Fatty acid metabolism|PPAR signaling pathway|Adipocytokine signaling pathway
pxy-miR-275-5p	Px007349	Rho guanine nucleotide exchange factor 10-like protein; similar with ARGAL_PONAB;	GO:0005089,GO:0005622,GO:0035023	Rho guanyl-nucleotide exchange factor activity|intracellular|regulation of Rho protein signal transduction	ko05200,ko05220	Pathways in cancer|Chronic myeloid leukemia
pxy-miR-275-5p	Px010501	Rho-related BTB domain-containing protein 1; similar with RHBT1_MOUSE;	GO:0005515,GO:0005525,GO:0005622,GO:0007264,GO:0015031	protein binding|GTP binding|intracellular|small GTPase mediated signal transduction|protein transport	ko04120	Ubiquitin mediated proteolysis
pxy-miR-275-5p	Px013404	Vinexin; similar with VINEX_HUMAN;	GO:0005515	protein binding	ko03320,ko04520,ko04910	PPAR signaling pathway|Adherens junction|Insulin signaling pathway
pxy-miR-275-5p	Px015075	Ras association domain-containing protein 8; similar with RASF8_MOUSE;	GO:0007165	signal transduction
pxy-miR-275-5p	Px015076	Inhibitor of growth protein 1; similar with ING1_MOUSE;
pxy-miR-275-5p	Px016278	Cytoplasmic aconitate hydratase; similar with ACOC_MOUSE;	GO:0008152	metabolic process	ko00020,ko00630,ko00720	Citrate cycle (TCA cycle)|Glyoxylate and dicarboxylate metabolism|Carbon fixation pathways in prokaryotes
pxy-miR-275-5p	Px017418	Dystrophin, isoforms A/C/F/G/H; similar with DMDA_DROME;	GO:0005515	protein binding	ko05410,ko05412,ko05414,ko05416	Hypertrophic cardiomyopathy (HCM)|Arrhythmogenic right ventricular cardiomyopathy (ARVC)|Dilated cardiomyopathy (DCM)|Viral myocarditis
pxy-miR-275-5p	Px005007	Unknown function
pxy-miR-275-5p	Px011552	Multidrug resistance-associated protein 4; similar with MRP4_HUMAN;	GO:0005524,GO:0006810,GO:0016021,GO:0042626,GO:0055085	ATP binding|transport|integral to membrane|ATPase activity, coupled to transmembrane movement of substances|transmembrane transport	ko02010	ABC transporters
pxy-miR-275-5p	Px009494	Solute carrier family 2, facilitated glucose transporter member 3; similar with GTR3_PONAB;	GO:0005215,GO:0006810,GO:0016021,GO:0055085	transporter activity|transport|integral to membrane|transmembrane transport
pxy-miR-275-5p	Px012611	Neither inactivation nor afterpotential protein C; similar with NINAC_DROME;	GO:0003774,GO:0004672,GO:0004674,GO:0005515,GO:0005524,GO:0006468,GO:0016459	motor activity|protein kinase activity|protein serine/threonine kinase activity|protein binding|ATP binding|protein phosphorylation|myosin complex	ko04745	Phototransduction - fly
pxy-miR-275-5p	Px015848	Unknown function
pxy-miR-275-5p	Px006620	Heterogeneous nuclear ribonucleoprotein A1, A2/B1 homolog; similar with ROA1_SCHAM;	GO:0000166,GO:0003676	nucleotide binding|nucleic acid binding	ko03040	Spliceosome
pxy-miR-275-5p	Px011204	Putative uncharacterized protein; similar with D7GYJ7_TRICA;
pxy-miR-275-5p	Px005121	ATP-dependent zinc metalloprotease YME1 homolog; similar with YME1_CAEEL;	GO:0000166,GO:0004222,GO:0005524,GO:0006508,GO:0016020,GO:0017111,GO:0030163	nucleotide binding|metalloendopeptidase activity|ATP binding|proteolysis|membrane|nucleoside-triphosphatase activity|protein catabolic process
pxy-miR-275-5p	Px011863	Nuclear pore complex protein Nup93; similar with NUP93_DANRE;	GO:0005643,GO:0006810	nuclear pore|transport	ko03013	RNA transport
pxy-miR-275-5p	Px009630	Fatty acid synthase; similar with FAS_CHICK;	GO:0003824,GO:0005488,GO:0005515,GO:0008152,GO:0009058,GO:0016740	catalytic activity|binding|protein binding|metabolic process|biosynthetic process|transferase activity	ko00061,ko04910	Fatty acid biosynthesis|Insulin signaling pathway
pxy-miR-275-5p	Px011612	B9 domain-containing protein 1; similar with B9D1_XENLA;
pxy-miR-275-5p	Px002727	PolyQ domain-containing hypothetical conserved protein; similar with Q1HR04_AEDAE;
pxy-miR-275-5p	Px007016	Neuropeptide-like 1; similar with NPLP1_DROME;
pxy-miR-275-5p	Px003030	Gamma-glutamylcyclotransferase; similar with GGCT_HUMAN;	GO:0003839	gamma-glutamylcyclotransferase activity	ko00480	Glutathione metabolism
pxy-miR-275-5p	Px006817	Cyclin-K; similar with CCNK_HUMAN;
pxy-miR-275-5p	Px003105	UNC93-like protein; similar with UN93L_DROME;
pxy-miR-275-5p	Px008368	Putative uncharacterized protein; similar with Q16JT9_AEDAE;	GO:0005576,GO:0006030,GO:0008061	extracellular region|chitin metabolic process|chitin binding	ko00520	Amino sugar and nucleotide sugar metabolism
pxy-miR-275-5p	Px013416	Spectrin beta chain, brain 1; similar with SPTB2_MOUSE;	GO:0005515	protein binding
pxy-miR-275-5p	Px009528	Protein brunelleschi; similar with BRU_DROME;
pxy-miR-275-5p	Px003165	Retrotransposable element Tf2 155 kDa protein type 1; similar with RTF21_SCHPO;	GO:0003676,GO:0003677,GO:0003723,GO:0003964,GO:0006278,GO:0008270,GO:0015074	nucleic acid binding|DNA binding|RNA binding|RNA-directed DNA polymerase activity|RNA-dependent DNA replication|zinc ion binding|DNA integration
pxy-miR-275-5p	Px011522	Neutral alpha-glucosidase AB; similar with GANAB_MOUSE;	GO:0004553,GO:0005975	hydrolase activity, hydrolyzing O-glycosyl compounds|carbohydrate metabolic process	ko00510,ko04141	N-Glycan biosynthesis|Protein processing in endoplasmic reticulum
pxy-miR-275-5p	Px008632	Ras-related protein Rab-8A; similar with RAB8A_RAT;	GO:0003924,GO:0005525,GO:0005622,GO:0006886,GO:0006913,GO:0007165,GO:0007264,GO:0015031	GTPase activity|GTP binding|intracellular|intracellular protein transport|nucleocytoplasmic transport|signal transduction|small GTPase mediated signal transduction|protein transport
pxy-miR-275-5p	Px005294	Unknown function
pxy-miR-275-5p	Px003366	Zinc finger protein 64 homolog, isoforms 1 and 2; similar with ZF64A_HUMAN;	GO:0003676,GO:0005622,GO:0008270	nucleic acid binding|intracellular|zinc ion binding
pxy-miR-275-5p	Px004490	Adenosine deaminase CECR1; similar with CECR1_XENLA;	GO:0005615,GO:0009168,GO:0019239	extracellular space|purine ribonucleoside monophosphate biosynthetic process|deaminase activity	ko00230,ko05340	Purine metabolism|Primary immunodeficiency
pxy-miR-275-5p	Px012982	Heat shock 70 kDa protein cognate 3; similar with HSP7C_DROME;	GO:0005524	ATP binding	ko03060,ko04141,ko05020	Protein export|Protein processing in endoplasmic reticulum|Prion diseases
pxy-miR-275-5p	Px010880	Zinc finger protein 142; similar with ZN142_HUMAN;	GO:0005622,GO:0008270	intracellular|zinc ion binding
pxy-miR-275-5p	Px016398	Predicted protein; similar with A7TD52_NEMVE;
pxy-miR-275-5p	Px016325	DNA polymerase subunit gamma-2, mitochondrial; similar with DPOG2_XENLA;	GO:0004812,GO:0005524,GO:0006412	aminoacyl-tRNA ligase activity|ATP binding|translation
pxy-miR-275-5p	Px002500	Putative uncharacterized protein; similar with E2A661_9HYME;
pxy-miR-275-5p	Px000968	SKI family transcriptional corepressor 2; similar with SKOR2_MOUSE;	GO:0000166,GO:0005488,GO:0005634	nucleotide binding|binding|nucleus
pxy-miR-275-5p	Px000159	Unknown function
pxy-miR-275-5p	Px010997	Gonadotropin-releasing hormone II receptor; similar with GNRR2_CLAGA;	GO:0007186,GO:0016021	G-protein coupled receptor protein signaling pathway|integral to membrane	ko04080,ko04912	Neuroactive ligand-receptor interaction|GnRH signaling pathway
pxy-miR-275-5p	Px004233	Unknown function
pxy-miR-275-5p	Px001014	Putative uncharacterized protein; similar with E1ZZT9_9HYME;
pxy-miR-275-5p	Px008586	Poly [ADP-ribose] polymerase; similar with PARP_SARPE;	GO:0003677,GO:0003950,GO:0005622,GO:0005634,GO:0008270	DNA binding|NAD+ ADP-ribosyltransferase activity|intracellular|nucleus|zinc ion binding	ko03410	Base excision repair
pxy-miR-275-5p	Px004475	Multiple coagulation factor deficiency protein 2 homolog; similar with MCFD2_RAT;	GO:0005509	calcium ion binding
pxy-miR-275-5p	Px003941	Probable phospholipid-transporting ATPase IA; similar with AT8A1_HUMAN;	GO:0005524,GO:0006754,GO:0015662,GO:0016020,GO:0016820	ATP binding|ATP biosynthetic process|ATPase activity, coupled to transmembrane movement of ions, phosphorylative mechanism|membrane|hydrolase activity, acting on acid anhydrides, catalyzing transmembrane movement of substances
pxy-miR-275-5p	Px006417	Glutamate receptor 1; similar with GLK1_DROME;	GO:0004872,GO:0004970,GO:0005216,GO:0005234,GO:0006811,GO:0016020	receptor activity|ionotropic glutamate receptor activity|ion channel activity|extracellular-glutamate-gated ion channel activity|ion transport|membrane
pxy-miR-275-5p	Px003669	PHD finger and CXXC domain-containing protein CG17446; similar with Y7446_DROME;	GO:0003677,GO:0005515,GO:0008270	DNA binding|protein binding|zinc ion binding
pxy-miR-275-5p	Px017262	Microprocessor complex subunit DGCR8; similar with DGCR8_BOVIN;	GO:0003723,GO:0003725,GO:0005622	RNA binding|double-stranded RNA binding|intracellular
pxy-miR-276-3p	Px005606	T-complex protein 11-like protein 1; similar with T11L1_HUMAN;
pxy-miR-276-3p	Px008846	Unknown function
pxy-miR-276-3p	Px012506	Proton-coupled amino acid transporter 4; similar with S36A4_MOUSE;			ko04974	Protein digestion and absorption
pxy-miR-2768-3p	Px004151	Uncharacterized oxidoreductase TM_0325; similar with Y325_THEMA;	GO:0003824,GO:0005488,GO:0008152,GO:0016491,GO:0055114	catalytic activity|binding|metabolic process|oxidoreductase activity|oxidation-reduction process	ko00830,ko04146	Retinol metabolism|Peroxisome
pxy-miR-2768-3p	Px016485	Pupal cuticle protein; similar with CUPP_BOMMO;
pxy-miR-277-3p	Px008314	Lipoma-preferred partner homolog; similar with LPP_CHICK;	GO:0008270	zinc ion binding
pxy-miR-277-3p	Px016454	Calreticulin; similar with CALR_BOMMO;	GO:0005509,GO:0005783,GO:0006457,GO:0051082	calcium ion binding|endoplasmic reticulum|protein folding|unfolded protein binding	ko04141,ko04145,ko04612,ko05142	Protein processing in endoplasmic reticulum|Phagosome|Antigen processing and presentation|Chagas disease (American trypanosomiasis)
pxy-miR-279a-5p	Px001461	Putative Ras-related protein Rab-33; similar with RAB33_CIOIN;	GO:0003924,GO:0005525,GO:0005622,GO:0006886,GO:0006913,GO:0007165,GO:0007264,GO:0015031	GTPase activity|GTP binding|intracellular|intracellular protein transport|nucleocytoplasmic transport|signal transduction|small GTPase mediated signal transduction|protein transport
pxy-miR-279a-5p	Px006827	Protein disulfide-isomerase A5; similar with PDIA5_BOVIN;	GO:0006662,GO:0009055,GO:0015035,GO:0016853,GO:0045454	glycerol ether metabolic process|electron carrier activity|protein disulfide oxidoreductase activity|isomerase activity|cell redox homeostasis
pxy-miR-279a-5p	Px003879	Unknown function
pxy-miR-279a-5p	Px003207	Formin-binding protein 1-like; similar with FBP1L_XENLA;	GO:0005515	protein binding	ko04910	Insulin signaling pathway
pxy-miR-279a-5p	Px014951	Formin-binding protein 1-like; similar with FBP1L_XENTR;	GO:0005515	protein binding	ko04910	Insulin signaling pathway
pxy-miR-279a-5p	Px000209	Ral GTPase-activating protein subunit beta; similar with RLGPB_MOUSE;
pxy-miR-279a-5p	Px007380	Clavesin-2; similar with CLVS2_DANRE;	GO:0005215,GO:0005622,GO:0006810	transporter activity|intracellular|transport
pxy-miR-279a-5p	Px014318	Serine protease inhibitor dipetalogastin; similar with DPGN_DIPMA;	GO:0005515	protein binding	ko04512	ECM-receptor interaction
pxy-miR-279a-5p	Px013498	Serine/threonine-protein phosphatase 2A catalytic subunit alpha isoform; similar with PP2AA_RAT;	GO:0016787	hydrolase activity	ko03015,ko04111,ko04113,ko04114,ko04310,ko04350,ko04530,ko04730,ko05142,ko05160	mRNA surveillance pathway|Cell cycle - yeast|Meiosis - yeast|Oocyte meiosis|Wnt signaling pathway|TGF-beta signaling pathway|Tight junction|Long-term depression|Chagas disease (American trypanosomiasis)|Hepatitis C
pxy-miR-279a-5p	Px012717	Proline dehydrogenase 1, mitochondrial; similar with PROD_DROME;			ko00330	Arginine and proline metabolism
pxy-miR-279a-5p	Px001400	Calmodulin; similar with CALM_PLECO;	GO:0005509	calcium ion binding	ko04020,ko04070,ko04114,ko04270,ko04626,ko04720,ko04722,ko04740,ko04744,ko04745,ko04910,ko04912,ko04916,ko04970,ko04971,ko05010,ko05214	Calcium signaling pathway|Phosphatidylinositol signaling system|Oocyte meiosis|Vascular smooth muscle contraction|Plant-pathogen interaction|Long-term potentiation|Neurotrophin signaling pathway|Olfactory transduction|Phototransduction|Phototransduction - fly|Insulin signaling pathway|GnRH signaling pathway|Melanogenesis|Salivary secretion|Gastric acid secretion|Alzheimer's disease|Glioma
pxy-miR-279a-5p	Px015212	Putative uncharacterized transposon-derived protein F52C9.6; similar with YSM6_CAEEL;
pxy-miR-279a-5p	Px007540	Putative epidermal cell surface receptor; similar with SAS_DROME;	GO:0005515	protein binding
pxy-miR-279a-5p	Px012957	Transmembrane emp24 domain-containing protein 5; similar with TMED5_RAT;	GO:0006810,GO:0016021	transport|integral to membrane	ko04620	Toll-like receptor signaling pathway
pxy-miR-279a-5p	Px002388	Symplekin; similar with SYMPK_HUMAN;			ko03015,ko04530	mRNA surveillance pathway|Tight junction
pxy-miR-279a-5p	Px006516	Aldose 1-epimerase; similar with GALM_BOVIN;	GO:0003824,GO:0005975,GO:0016853,GO:0019318,GO:0030246	catalytic activity|carbohydrate metabolic process|isomerase activity|hexose metabolic process|carbohydrate binding	ko00010	Glycolysis / Gluconeogenesis
pxy-miR-279a-5p	Px012259	Ejaculatory bulb-specific protein 3; similar with PEB3_DROME;
pxy-miR-279a-5p	Px006517	Tryptophan 2,3-dioxygenase; similar with T23O_AEDAE;	GO:0004833,GO:0005506,GO:0016491,GO:0019441,GO:0055114	tryptophan 2,3-dioxygenase activity|iron ion binding|oxidoreductase activity|tryptophan catabolic process to kynurenine|oxidation-reduction process	ko00380	Tryptophan metabolism
pxy-miR-279a-5p	Px016313	Zinc finger protein 713; similar with ZN713_HUMAN;	GO:0003676,GO:0003677,GO:0005622,GO:0005634,GO:0008270	nucleic acid binding|DNA binding|intracellular|nucleus|zinc ion binding
pxy-miR-279a-5p	Px006036	Ataxin-10; similar with ATX10_MOUSE;
pxy-miR-279a-5p	Px009848	Unknown function
pxy-miR-279a-5p	Px009782	Mitochondrial fission process protein 1; similar with MTFP1_HUMAN;	GO:0004089,GO:0008270,GO:0015976	carbonate dehydratase activity|zinc ion binding|carbon utilization
pxy-miR-279a-5p	Px006129	Unknown function
pxy-miR-279a-5p	Px001760	Geranylgeranyl transferase type-1 subunit beta; similar with PGTB1_BOVIN;	GO:0003824	catalytic activity
pxy-miR-279a-5p	Px002504	WD repeat-containing protein 47; similar with E2A5D3_9HYME;	GO:0005515	protein binding
pxy-miR-279a-5p	Px011789	Zinc finger protein 93; similar with ZNF93_HUMAN;	GO:0005622,GO:0008270	intracellular|zinc ion binding
pxy-miR-279a-5p	Px007016	Neuropeptide-like 1; similar with NPLP1_DROME;
pxy-miR-279a-5p	Px011059	Serine/threonine-protein kinase Ial; similar with AURKB_DROME;	GO:0004672,GO:0004674,GO:0005524,GO:0006468	protein kinase activity|protein serine/threonine kinase activity|ATP binding|protein phosphorylation
pxy-miR-279a-5p	Px013764	Glutamyl-tRNA(Gln) amidotransferase subunit A homolog; similar with GATA_DROME;	GO:0006412,GO:0016884	translation|carbon-nitrogen ligase activity, with glutamine as amido-N-donor	ko00970	Aminoacyl-tRNA biosynthesis
pxy-miR-279a-5p	Px005608	RNA polymerase II-associated factor 1 homolog; similar with PAF1_PONAB;
pxy-miR-279a-5p	Px016177	Rho guanine nucleotide exchange factor 2; similar with ARHG2_HUMAN;	GO:0005089,GO:0005515,GO:0005622,GO:0035023,GO:0035556	Rho guanyl-nucleotide exchange factor activity|protein binding|intracellular|regulation of Rho protein signal transduction|intracellular signal transduction	ko05130	Pathogenic Escherichia coli infection
pxy-miR-279a-5p	Px013813	Putative protease inhibitor 4; similar with Q5MGH4_LONON;
pxy-miR-279a-5p	Px005498	Unknown function
pxy-miR-279a-5p	Px001531	Probable peroxisomal acyl-coenzyme A oxidase 1; similar with ACOX1_DROME;	GO:0003995,GO:0003997,GO:0005777,GO:0006631,GO:0006635,GO:0008152,GO:0016627,GO:0050660,GO:0055114	acyl-CoA dehydrogenase activity|acyl-CoA oxidase activity|peroxisome|fatty acid metabolic process|fatty acid beta-oxidation|metabolic process|oxidoreductase activity, acting on the CH-CH group of donors|flavin adenine dinucleotide binding|oxidation-reduction process	ko00071,ko00592,ko01040,ko03320,ko04146	Fatty acid metabolism|alpha-Linolenic acid metabolism|Biosynthesis of unsaturated fatty acids|PPAR signaling pathway|Peroxisome
pxy-miR-279a-5p	Px001427	Beta-arrestin-1; similar with ARRB1_MACFA;	GO:0007165	signal transduction	ko04010,ko04062,ko04144,ko04744	MAPK signaling pathway|Chemokine signaling pathway|Endocytosis|Phototransduction
pxy-miR-279a-5p	Px014275	Rho-related GTP-binding protein RhoE; similar with RND3_RAT;	GO:0005525,GO:0005622,GO:0007264,GO:0015031	GTP binding|intracellular|small GTPase mediated signal transduction|protein transport
pxy-miR-279a-5p	Px012006	Unknown function
pxy-miR-279a-5p	Px007400	Cathepsin B; similar with CATB_RAT;	GO:0004197,GO:0006508,GO:0008234,GO:0050790	cysteine-type endopeptidase activity|proteolysis|cysteine-type peptidase activity|regulation of catalytic activity	ko04142,ko04612	Lysosome|Antigen processing and presentation
pxy-miR-279a-5p	Px009583	Unknown function
pxy-miR-279a-5p	Px008306	Zinc finger and SCAN domain-containing protein 12; similar with ZSC12_PONPY;	GO:0003676,GO:0005622,GO:0008270,GO:0035556	nucleic acid binding|intracellular|zinc ion binding|intracellular signal transduction
pxy-miR-279a-5p	Px007915	DNA-directed RNA polymerase II subunit RPB1; similar with RPB1_CAEEL;			ko00230,ko00240,ko03020,ko05016	Purine metabolism|Pyrimidine metabolism|RNA polymerase|Huntington's disease
pxy-miR-279a-5p	Px001490	PDZ and LIM domain protein Zasp; similar with ZASP_DROME;	GO:0005515	protein binding	ko04530	Tight junction
pxy-miR-279a-5p	Px014671	Beta-1-syntrophin; similar with SNTB1_HUMAN;	GO:0005515	protein binding	ko03008	Ribosome biogenesis in eukaryotes
pxy-miR-279a-5p	Px003824	Uncharacterized protein C15orf41 homolog; similar with CO041_DANRE;
pxy-miR-279a-5p	Px001711	Aminopeptidase N; similar with AMPN_MOUSE;	GO:0006508,GO:0008237,GO:0008270	proteolysis|metallopeptidase activity|zinc ion binding	ko00480,ko04614,ko04640	Glutathione metabolism|Renin-angiotensin system|Hematopoietic cell lineage
pxy-miR-279a-5p	Px009073	Unknown function
pxy-miR-279a-5p	Px014424	Proton-coupled amino acid transporter 4; similar with S36A4_XENLA;			ko04974	Protein digestion and absorption
pxy-miR-279a-5p	Px005949	Protein SON; similar with SON_MOUSE;	GO:0003676,GO:0003723,GO:0003725,GO:0005622	nucleic acid binding|RNA binding|double-stranded RNA binding|intracellular
pxy-miR-279a-5p	Px008078	Leucine-rich repeat-containing protein 15; similar with LRC15_RAT;	GO:0005515	protein binding	ko04620,ko05160	Toll-like receptor signaling pathway|Hepatitis C
pxy-miR-279a-5p	Px017569	Zinc finger and BTB domain-containing protein 17; similar with ZBT17_MOUSE;	GO:0003676,GO:0005622,GO:0008270	nucleic acid binding|intracellular|zinc ion binding	ko04110	Cell cycle
pxy-miR-279a-5p	Px014785	Ankyrin repeat and FYVE domain-containing protein 1; similar with ANFY1_MOUSE;	GO:0005515,GO:0008270	protein binding|zinc ion binding
pxy-miR-279a-5p	Px007157	Putative uncharacterized protein; similar with D6WKX4_TRICA;
pxy-miR-279a-5p	Px013247	Protein SGT1 homolog; similar with SGT1_MOUSE;
pxy-miR-279a-5p	Px003758	Unknown function
pxy-miR-279a-5p	Px004735	Charged multivesicular body protein 2b-B; similar with CH2BB_XENLA;	GO:0015031	protein transport	ko04144	Endocytosis
pxy-miR-279a-5p	Px007562	Endoplasmic reticulum metallopeptidase 1; similar with ERMP1_XENLA;	GO:0006508,GO:0008233	proteolysis|peptidase activity	ko03010	Ribosome
pxy-miR-279a-5p	Px004950	2-amino-3-ketobutyrate coenzyme A ligase, mitochondrial; similar with KBL_BOVIN;	GO:0003824,GO:0008152,GO:0008890,GO:0009058,GO:0016740,GO:0016769,GO:0030170	catalytic activity|metabolic process|glycine C-acetyltransferase activity|biosynthetic process|transferase activity|transferase activity, transferring nitrogenous groups|pyridoxal phosphate binding	ko00260	Glycine, serine and threonine metabolism
pxy-miR-279a-5p	Px010426	Epidermal growth factor receptor kinase substrate 8; similar with EPS8_MOUSE;	GO:0005515	protein binding
pxy-miR-279a-5p	Px001433	Probable chitinase 2; similar with CHIT2_DROME;	GO:0003824,GO:0004553,GO:0004568,GO:0005975,GO:0006032,GO:0043169	catalytic activity|hydrolase activity, hydrolyzing O-glycosyl compounds|chitinase activity|carbohydrate metabolic process|chitin catabolic process|cation binding	ko00520	Amino sugar and nucleotide sugar metabolism
pxy-miR-279a-5p	Px012364	GM21737; similar with B4HTB1_DROSE;	GO:0003824,GO:0006629	catalytic activity|lipid metabolic process
pxy-miR-279b-3p	Px000221	Probable ATP-dependent DNA helicase HFM1; similar with HFM1_XENTR;	GO:0003676,GO:0004386,GO:0005524,GO:0008026	nucleic acid binding|helicase activity|ATP binding|ATP-dependent helicase activity
pxy-miR-279b-3p	Px001026	A-kinase anchor protein 9; similar with AKAP9_HUMAN;	GO:0000166	nucleotide binding
pxy-miR-279b-3p	Px011119	Putative uncharacterized protein; similar with D6W877_TRICA;	GO:0003676,GO:0008270	nucleic acid binding|zinc ion binding
pxy-miR-279b-3p	Px014670	GK14008; similar with B4NKZ5_DROWI;	GO:0005622,GO:0005634,GO:0008270	intracellular|nucleus|zinc ion binding
pxy-miR-279b-3p	Px009854	Thioredoxin domain-containing protein 11; similar with TXD11_HUMAN;	GO:0045454	cell redox homeostasis	ko04141,ko04612	Protein processing in endoplasmic reticulum|Antigen processing and presentation
pxy-miR-279c-3p	Px004356	Endoribonuclease Dcr-1; similar with DCR1_DROME;	GO:0003676,GO:0003723,GO:0003725,GO:0004386,GO:0004525,GO:0005515,GO:0005524,GO:0005622,GO:0006396,GO:0016891	nucleic acid binding|RNA binding|double-stranded RNA binding|helicase activity|ribonuclease III activity|protein binding|ATP binding|intracellular|RNA processing|endoribonuclease activity, producing 5'-phosphomonoesters
pxy-miR-279c-3p	Px014670	GK14008; similar with B4NKZ5_DROWI;	GO:0005622,GO:0005634,GO:0008270	intracellular|nucleus|zinc ion binding
pxy-miR-279c-3p	Px011064	Ejaculatory bulb-specific protein 3; similar with PEB3_DROME;
pxy-miR-279c-3p	Px005900	Cytochrome P450 6B2; similar with CP6B2_HELAM;	GO:0004497,GO:0005506,GO:0009055,GO:0020037,GO:0055114	monooxygenase activity|iron ion binding|electron carrier activity|heme binding|oxidation-reduction process	ko00140,ko00591,ko00627,ko00830,ko00980,ko00982,ko00983	Steroid hormone biosynthesis|Linoleic acid metabolism|Aminobenzoate degradation|Retinol metabolism|Metabolism of xenobiotics by cytochrome P450|Drug metabolism - cytochrome P450|Drug metabolism - other enzymes
pxy-miR-279c-3p	Px015303	Farnesoic acid O-methyl transferase-like protein; similar with Q1HQX5_AEDAE;
pxy-miR-279c-3p	Px000288	Irregular chiasm C-roughest protein; similar with ICCR_DROME;	GO:0005515	protein binding
pxy-miR-279d-3p	Px004356	Endoribonuclease Dcr-1; similar with DCR1_DROME;	GO:0003676,GO:0003723,GO:0003725,GO:0004386,GO:0004525,GO:0005515,GO:0005524,GO:0005622,GO:0006396,GO:0016891	nucleic acid binding|RNA binding|double-stranded RNA binding|helicase activity|ribonuclease III activity|protein binding|ATP binding|intracellular|RNA processing|endoribonuclease activity, producing 5'-phosphomonoesters
pxy-miR-279d-3p	Px014670	GK14008; similar with B4NKZ5_DROWI;	GO:0005622,GO:0005634,GO:0008270	intracellular|nucleus|zinc ion binding
pxy-miR-279d-3p	Px000755	G-protein coupled receptor Mth2; similar with MTH2_DROYA;	GO:0004888,GO:0004930,GO:0007166,GO:0007186,GO:0016020	transmembrane receptor activity|G-protein coupled receptor activity|cell surface receptor linked signaling pathway|G-protein coupled receptor protein signaling pathway|membrane
pxy-miR-279e-3p	Px001835	Endonuclease-reverse transcriptase; similar with D5LB38_BOMMO;
pxy-miR-279e-3p	Px005022	Multiple C2 and transmembrane domain-containing protein 1; similar with MCTP1_HUMAN;	GO:0005515	protein binding
pxy-miR-279e-3p	Px005023	Multiple C2 and transmembrane domain-containing protein 1; similar with MCTP1_HUMAN;	GO:0005515	protein binding
pxy-miR-279e-3p	Px005789	Muscle-specific protein 20; similar with MP20_DROME;	GO:0005515	protein binding	ko04810	Regulation of actin cytoskeleton
pxy-miR-281-3p	Px001905	Unknown function
pxy-miR-281-3p	Px008957	Zinc finger protein; similar with E1FXK7_LOALO;	GO:0005622,GO:0008270	intracellular|zinc ion binding	ko04722	Neurotrophin signaling pathway
pxy-miR-281-3p	Px013944	F-actin-capping protein subunit alpha; similar with CAPZA_DROME;	GO:0003779,GO:0008290,GO:0030036	actin binding|F-actin capping protein complex|actin cytoskeleton organization
pxy-miR-281-3p	Px007637	Cytidine deaminase; similar with CDD_HUMAN;	GO:0003824,GO:0004126,GO:0008270,GO:0016787,GO:0046087	catalytic activity|cytidine deaminase activity|zinc ion binding|hydrolase activity|cytidine metabolic process	ko00240,ko00983	Pyrimidine metabolism|Drug metabolism - other enzymes
pxy-miR-281-3p	Px014058	Probable pseudouridine-5'-monophosphatase; similar with GS1_DROME;	GO:0003824,GO:0008152,GO:0016787	catalytic activity|metabolic process|hydrolase activity	ko00740	Riboflavin metabolism
pxy-miR-281-3p	Px014059	NADH dehydrogenase [ubiquinone] 1 alpha subcomplex subunit 2; similar with NDUA2_MACFA;			ko00190,ko05010,ko05012,ko05016	Oxidative phosphorylation|Alzheimer's disease|Parkinson's disease|Huntington's disease
pxy-miR-281-3p	Px011643	Unknown function
pxy-miR-281-3p	Px008572	Transketolase; similar with TKT_MOUSE;	GO:0003824,GO:0008152	catalytic activity|metabolic process	ko00030,ko00710,ko01051	Pentose phosphate pathway|Carbon fixation in photosynthetic organisms|Biosynthesis of ansamycins
pxy-miR-281-3p	Px016483	Putative uncharacterized protein; similar with B0WPZ3_CULQU;
pxy-miR-281-3p	Px000056	Unknown function
pxy-miR-281-5p	Px002360	Unknown function
pxy-miR-281-5p	Px008724	Target of rapamycin; similar with TOR_DROME;	GO:0005488,GO:0005515	binding|protein binding	ko04012,ko04150,ko04910,ko04920,ko04930,ko05200,ko05214,ko05215,ko05221	ErbB signaling pathway|mTOR signaling pathway|Insulin signaling pathway|Adipocytokine signaling pathway|Type II diabetes mellitus|Pathways in cancer|Glioma|Prostate cancer|Acute myeloid leukemia
pxy-miR-281-5p	Px011064	Ejaculatory bulb-specific protein 3; similar with PEB3_DROME;
pxy-miR-281-5p	Px007146	Dymeclin; similar with DYM_DROPS;	GO:0007186,GO:0016021	G-protein coupled receptor protein signaling pathway|integral to membrane	ko04080	Neuroactive ligand-receptor interaction
pxy-miR-281-5p	Px010225	Trypsin CFT-1; similar with TRYP_CHOFU;	GO:0003824,GO:0004252,GO:0006508	catalytic activity|serine-type endopeptidase activity|proteolysis
pxy-miR-281-5p	Px006803	Unknown function	GO:0003824,GO:0004252,GO:0006508	catalytic activity|serine-type endopeptidase activity|proteolysis
pxy-miR-281-5p	Px002585	Nose resistant to fluoxetine protein 6; similar with NRF6_CAEEL;	GO:0016747	transferase activity, transferring acyl groups other than amino-acyl groups	ko00350,ko00362,ko00626,ko00627,ko00642,ko00903	Tyrosine metabolism|Benzoate degradation|Naphthalene degradation|Aminobenzoate degradation|Ethylbenzene degradation|Limonene and pinene degradation
pxy-miR-281-5p	Px017497	Unknown function	GO:0004129	cytochrome-c oxidase activity	ko00190,ko04260,ko05010,ko05012,ko05016	Oxidative phosphorylation|Cardiac muscle contraction|Alzheimer's disease|Parkinson's disease|Huntington's disease
pxy-miR-283-3p	Px012729	Unknown function
pxy-miR-283-3p	Px006512	RNA-binding protein 41; similar with RBM41_HUMAN;	GO:0000166,GO:0003676	nucleotide binding|nucleic acid binding
pxy-miR-283-3p	Px006731	Cuticle protein; similar with CU01_ANOGA;	GO:0042302	structural constituent of cuticle
pxy-miR-283-3p	Px002528	Putative uncharacterized protein; similar with D6WER4_TRICA;
pxy-miR-283-3p	Px008192	Alpha-tocopherol transfer protein-like; similar with TTPAL_HUMAN;	GO:0005215,GO:0005622,GO:0006810	transporter activity|intracellular|transport
pxy-miR-283-3p	Px012733	Putative uncharacterized protein; similar with D6W9U7_TRICA;
pxy-miR-283-3p	Px009447	Putative uncharacterized protein; similar with A0FDQ7_BOMMO;
pxy-miR-283-3p	Px015906	Polycomb protein eed-A; similar with EEDA_XENLA;	GO:0003824,GO:0004252,GO:0005515,GO:0006508	catalytic activity|serine-type endopeptidase activity|protein binding|proteolysis
pxy-miR-285-3p	Px001015	F-box protein FBX9, putative; similar with B7Q4U3_IXOSC;
pxy-miR-285-3p	Px008575	Homeobox protein ceh-9; similar with HM09_CAEEL;	GO:0003677,GO:0003700,GO:0005515,GO:0005634,GO:0006355,GO:0030528,GO:0043565,GO:0045449	DNA binding|sequence-specific DNA binding transcription factor activity|protein binding|nucleus|regulation of transcription, DNA-dependent|transcription regulator activity|sequence-specific DNA binding|regulation of transcription
pxy-miR-285-3p	Px000950	GM15317; similar with B4IB88_DROSE;
pxy-miR-285-3p	Px014973	Unknown function
pxy-miR-285-3p	Px014102	Unknown function
pxy-miR-2a-5p	Px002597	Zinc finger protein weckle; similar with WEK_DROME;	GO:0005622,GO:0005634,GO:0008270	intracellular|nucleus|zinc ion binding
pxy-miR-2a-5p	Px004160	Pancreatic lipase-related protein 2; similar with LIPR2_RAT;	GO:0003824,GO:0006629	catalytic activity|lipid metabolic process	ko00561,ko04972,ko04975	Glycerolipid metabolism|Pancreatic secretion|Fat digestion and absorption
pxy-miR-2a-5p	Px004903	Fanconi anemia group M protein homolog; similar with FANCM_MOUSE;	GO:0003676,GO:0003677,GO:0004386,GO:0005524,GO:0016787	nucleic acid binding|DNA binding|helicase activity|ATP binding|hydrolase activity
pxy-miR-2a-5p	Px007184	Putative uncharacterized protein; similar with D7EKY3_TRICA;
pxy-miR-2a-5p	Px006076	Unknown function
pxy-miR-2a-5p	Px006075	Death-inducer obliterator 1; similar with DIDO1_HUMAN;
pxy-miR-2a-5p	Px000109	Pre-mRNA splicing factor, putative; similar with B3KZY4_PLAKH;			ko03040	Spliceosome
pxy-miR-2a-5p	Px003129	Anaphase-promoting complex subunit 5; similar with APC5_RAT;			ko04110,ko04111,ko04113,ko04114,ko04120,ko04914	Cell cycle|Cell cycle - yeast|Meiosis - yeast|Oocyte meiosis|Ubiquitin mediated proteolysis|Progesterone-mediated oocyte maturation
pxy-miR-2a-5p	Px012897	Putative uncharacterized protein; similar with Q16L70_AEDAE;
pxy-miR-2a-5p	Px001327	Unknown function
pxy-miR-2a-5p	Px008424	Phosphatidylserine synthase 1; similar with PTSS1_HUMAN;	GO:0006659	phosphatidylserine biosynthetic process	ko00564	Glycerophospholipid metabolism
pxy-miR-2a-5p	Px012717	Proline dehydrogenase 1, mitochondrial; similar with PROD_DROME;			ko00330	Arginine and proline metabolism
pxy-miR-2a-5p	Px015212	Putative uncharacterized transposon-derived protein F52C9.6; similar with YSM6_CAEEL;
pxy-miR-2a-5p	Px007540	Putative epidermal cell surface receptor; similar with SAS_DROME;	GO:0005515	protein binding
pxy-miR-2a-5p	Px012957	Transmembrane emp24 domain-containing protein 5; similar with TMED5_RAT;	GO:0006810,GO:0016021	transport|integral to membrane	ko04620	Toll-like receptor signaling pathway
pxy-miR-2a-5p	Px002388	Symplekin; similar with SYMPK_HUMAN;			ko03015,ko04530	mRNA surveillance pathway|Tight junction
pxy-miR-2a-5p	Px006516	Aldose 1-epimerase; similar with GALM_BOVIN;	GO:0003824,GO:0005975,GO:0016853,GO:0019318,GO:0030246	catalytic activity|carbohydrate metabolic process|isomerase activity|hexose metabolic process|carbohydrate binding	ko00010	Glycolysis / Gluconeogenesis
pxy-miR-2a-5p	Px012259	Ejaculatory bulb-specific protein 3; similar with PEB3_DROME;
pxy-miR-2a-5p	Px006517	Tryptophan 2,3-dioxygenase; similar with T23O_AEDAE;	GO:0004833,GO:0005506,GO:0016491,GO:0019441,GO:0055114	tryptophan 2,3-dioxygenase activity|iron ion binding|oxidoreductase activity|tryptophan catabolic process to kynurenine|oxidation-reduction process	ko00380	Tryptophan metabolism
pxy-miR-2a-5p	Px008078	Leucine-rich repeat-containing protein 15; similar with LRC15_RAT;	GO:0005515	protein binding	ko04620,ko05160	Toll-like receptor signaling pathway|Hepatitis C
pxy-miR-2a-5p	Px016313	Zinc finger protein 713; similar with ZN713_HUMAN;	GO:0003676,GO:0003677,GO:0005622,GO:0005634,GO:0008270	nucleic acid binding|DNA binding|intracellular|nucleus|zinc ion binding
pxy-miR-2a-5p	Px006036	Ataxin-10; similar with ATX10_MOUSE;
pxy-miR-2a-5p	Px009848	Unknown function
pxy-miR-2a-5p	Px009782	Mitochondrial fission process protein 1; similar with MTFP1_HUMAN;	GO:0004089,GO:0008270,GO:0015976	carbonate dehydratase activity|zinc ion binding|carbon utilization
pxy-miR-2a-5p	Px006129	Unknown function
pxy-miR-2a-5p	Px008028	Potassium channel subfamily K member 9; similar with KCNK9_XENLA;	GO:0005267,GO:0006813,GO:0016020	potassium channel activity|potassium ion transport|membrane
pxy-miR-2a-5p	Px016738	Potassium channel GORK; similar with GORK_ARATH;	GO:0005515	protein binding
pxy-miR-2a-5p	Px017022	Putative uncharacterized protein; similar with E1ZWN4_9HYME;
pxy-miR-2a-5p	Px003941	Probable phospholipid-transporting ATPase IA; similar with AT8A1_HUMAN;	GO:0005524,GO:0006754,GO:0015662,GO:0016020,GO:0016820	ATP binding|ATP biosynthetic process|ATPase activity, coupled to transmembrane movement of ions, phosphorylative mechanism|membrane|hydrolase activity, acting on acid anhydrides, catalyzing transmembrane movement of substances
pxy-miR-2a-5p	Px000029	Alkaline phosphatase, tissue-nonspecific isozyme; similar with PPBT_BOVIN;	GO:0003824,GO:0008152,GO:0016791	catalytic activity|metabolic process|phosphatase activity	ko00627,ko00790,ko02020	Aminobenzoate degradation|Folate biosynthesis|Two-component system
pxy-miR-2a-5p	Px006169	GM16524; similar with B4II15_DROSE;	GO:0005515	protein binding	ko05410,ko05414	Hypertrophic cardiomyopathy (HCM)|Dilated cardiomyopathy (DCM)
pxy-miR-2a-5p	Px012233	Probable G-protein coupled receptor 139; similar with GP139_HUMAN;
pxy-miR-2a-5p	Px004217	Neurofibromin; similar with NF1_RAT;	GO:0005622,GO:0005634,GO:0008270	intracellular|nucleus|zinc ion binding	ko04010	MAPK signaling pathway
pxy-miR-2a-5p	Px009046	Carbonic anhydrase 7; similar with CAH7_MOUSE;			ko00910	Nitrogen metabolism
pxy-miR-2a-5p	Px009302	Putative uncharacterized protein; similar with D7GYL0_TRICA;	GO:0003676,GO:0008270	nucleic acid binding|zinc ion binding	ko00052,ko00500,ko04973	Galactose metabolism|Starch and sucrose metabolism|Carbohydrate digestion and absorption
pxy-miR-2a-5p	Px008267	Retrotransposable element Tf2 155 kDa protein type 1; similar with RTF21_SCHPO;	GO:0003676,GO:0003677,GO:0015074	nucleic acid binding|DNA binding|DNA integration
pxy-miR-2c-3p	Px010260	Alcohol dehydrogenase [NADP+] A; similar with A1A1A_DANRE;	GO:0016491,GO:0055114	oxidoreductase activity|oxidation-reduction process	ko00040,ko00051,ko00052,ko00561,ko00620	Pentose and glucuronate interconversions|Fructose and mannose metabolism|Galactose metabolism|Glycerolipid metabolism|Pyruvate metabolism
pxy-miR-2c-3p	Px002782	Mitochondrial import receptor subunit TOM70; similar with TOM70_RAT;	GO:0005488,GO:0005515,GO:0005622,GO:0006396	binding|protein binding|intracellular|RNA processing
pxy-miR-2c-3p	Px013332	Unknown function
pxy-miR-2c-3p	Px013095	Unknown function
pxy-miR-2c-3p	Px005558	Protein takeout; similar with TAKT_DROME;			ko03008,ko03013	Ribosome biogenesis in eukaryotes|RNA transport
pxy-miR-2c-3p	Px014957	Tubulin-specific chaperone D; similar with TBCD_HUMAN;
pxy-miR-2c-3p	Px012460	E3 ubiquitin-protein ligase hyd; similar with HYD_DROME;	GO:0005622,GO:0006464,GO:0016881	intracellular|protein modification process|acid-amino acid ligase activity	ko04120	Ubiquitin mediated proteolysis
pxy-miR-2c-3p	Px000809	Nesprin-1; similar with SYNE1_MOUSE;	GO:0005515	protein binding
pxy-miR-2c-3p	Px000054	Neurochondrin homolog; similar with NCDN_DROME;
pxy-miR-2c-3p	Px003938	Uncharacterized protein KIAA0930 homolog; similar with K0930_XENLA;
pxy-miR-2c-3p	Px005645	Integrin alpha-PS3; similar with ITA3_DROME;	GO:0007155,GO:0008305	cell adhesion|integrin complex	ko04510,ko04512,ko04514,ko04640,ko04670,ko04672,ko04810,ko05140,ko05410,ko05412,ko05414	Focal adhesion|ECM-receptor interaction|Cell adhesion molecules (CAMs)|Hematopoietic cell lineage|Leukocyte transendothelial migration|Intestinal immune network for IgA production|Regulation of actin cytoskeleton|Leishmaniasis|Hypertrophic cardiomyopathy (HCM)|Arrhythmogenic right ventricular cardiomyopathy (ARVC)|Dilated cardiomyopathy (DCM)
pxy-miR-2c-3p	Px013333	Unknown function
pxy-miR-2c-3p	Px000685	Tetraspanin-7; similar with TSN7_PONPY;	GO:0016021	integral to membrane
pxy-miR-2c-3p	Px014179	Unknown function
pxy-miR-2c-3p	Px010286	CCR4-NOT transcription complex subunit 1; similar with CNOT1_XENTR;			ko03018	RNA degradation
pxy-miR-2c-3p	Px000510	Arylsulfatase B; similar with ARSB_FELCA;	GO:0003824,GO:0008152,GO:0008484	catalytic activity|metabolic process|sulfuric ester hydrolase activity	ko00531,ko04142	Glycosaminoglycan degradation|Lysosome
pxy-miR-2c-3p	Px012203	T-complex protein 1 subunit gamma; similar with TCPG_DROME;	GO:0005524,GO:0006457,GO:0044267,GO:0051082	ATP binding|protein folding|cellular protein metabolic process|unfolded protein binding
pxy-miR-2c-3p	Px002107	Phosphatidylinositol 3-kinase catalytic subunit type 3; similar with PK3C3_MOUSE;	GO:0004428,GO:0016773,GO:0046854,GO:0048015	inositol or phosphatidylinositol kinase activity|phosphotransferase activity, alcohol group as acceptor|phosphatidylinositol phosphorylation|phosphatidylinositol-mediated signaling	ko00562,ko04070,ko04140,ko04145	Inositol phosphate metabolism|Phosphatidylinositol signaling system|Regulation of autophagy|Phagosome
pxy-miR-2c-3p	Px004493	Optomotor-blind protein; similar with OMB_DROME;	GO:0003700,GO:0005634,GO:0006355,GO:0045449	sequence-specific DNA binding transcription factor activity|nucleus|regulation of transcription, DNA-dependent|regulation of transcription
pxy-miR-2c-3p	Px005572	JmjC domain-containing histone demethylation protein 1; similar with JHD1_DROME;
pxy-miR-2c-3p	Px006399	Putative uncharacterized protein; similar with B0WL50_CULQU;	GO:0005488	binding
pxy-miR-305-5p	Px011370	Unknown function
pxy-miR-305-5p	Px003989	Uncharacterized protein C16orf48 homolog; similar with CP048_MOUSE;
pxy-miR-305-5p	Px009621	1-phosphatidylinositol-3-phosphate 5-kinase; similar with FYV1_MOUSE;	GO:0016307,GO:0046488	phosphatidylinositol phosphate kinase activity|phosphatidylinositol metabolic process	ko00562,ko04070,ko04145,ko04810	Inositol phosphate metabolism|Phosphatidylinositol signaling system|Phagosome|Regulation of actin cytoskeleton
pxy-miR-305-5p	Px009620	Nucleolar MIF4G domain-containing protein 1 homolog; similar with NOM1_DROME;	GO:0005488,GO:0005515,GO:0016070	binding|protein binding|RNA metabolic process
pxy-miR-305-5p	Px014845	Unknown function
pxy-miR-305-5p	Px002206	Polyprotein; similar with Q2MGA5_ANTMY;
pxy-miR-305-5p	Px016032	Exportin-2; similar with XPO2_DROME;	GO:0005488,GO:0006886,GO:0008565	binding|intracellular protein transport|protein transporter activity
pxy-miR-305-5p	Px007636	Serine/threonine-protein kinase mTOR; similar with MTOR_RAT;	GO:0005515,GO:0016773	protein binding|phosphotransferase activity, alcohol group as acceptor	ko04012,ko04150,ko04910,ko04920,ko04930,ko05200,ko05214,ko05215,ko05221	ErbB signaling pathway|mTOR signaling pathway|Insulin signaling pathway|Adipocytokine signaling pathway|Type II diabetes mellitus|Pathways in cancer|Glioma|Prostate cancer|Acute myeloid leukemia
pxy-miR-305-5p	Px007543	Putative ATP-dependent Clp protease proteolytic subunit, mitochondrial; similar with CLPP_MOUSE;	GO:0004252,GO:0006508	serine-type endopeptidase activity|proteolysis	ko04112	Cell cycle - Caulobacter
pxy-miR-305-5p	Px008660	Putative uncharacterized protein; similar with E2ALC6_9HYME;
pxy-miR-305-5p	Px015787	Sodium/potassium-transporting ATPase subunit beta-2; similar with ATPB2_DROME;	GO:0005391,GO:0006754,GO:0006813,GO:0006814,GO:0016020	sodium:potassium-exchanging ATPase activity|ATP biosynthetic process|potassium ion transport|sodium ion transport|membrane	ko04260,ko04960,ko04964,ko04970,ko04971,ko04972,ko04973,ko04974,ko04976,ko04978	Cardiac muscle contraction|Aldosterone-regulated sodium reabsorption|Proximal tubule bicarbonate reclamation|Salivary secretion|Gastric acid secretion|Pancreatic secretion|Carbohydrate digestion and absorption|Protein digestion and absorption|Bile secretion|Mineral absorption
pxy-miR-305-5p	Px004658	Alpha-tocopherol transfer protein-like; similar with TTPAL_MOUSE;
pxy-miR-305-5p	Px017153	GTP-binding protein CG1354; similar with Y1354_DROME;	GO:0005525,GO:0005622	GTP binding|intracellular
pxy-miR-305-3p	Px011370	Unknown function
pxy-miR-305-3p	Px003989	Uncharacterized protein C16orf48 homolog; similar with CP048_MOUSE;
pxy-miR-305-3p	Px009621	1-phosphatidylinositol-3-phosphate 5-kinase; similar with FYV1_MOUSE;	GO:0016307,GO:0046488	phosphatidylinositol phosphate kinase activity|phosphatidylinositol metabolic process	ko00562,ko04070,ko04145,ko04810	Inositol phosphate metabolism|Phosphatidylinositol signaling system|Phagosome|Regulation of actin cytoskeleton
pxy-miR-305-3p	Px009620	Nucleolar MIF4G domain-containing protein 1 homolog; similar with NOM1_DROME;	GO:0005488,GO:0005515,GO:0016070	binding|protein binding|RNA metabolic process
pxy-miR-305-3p	Px014845	Unknown function
pxy-miR-305-3p	Px002206	Polyprotein; similar with Q2MGA5_ANTMY;
pxy-miR-305-3p	Px016032	Exportin-2; similar with XPO2_DROME;	GO:0005488,GO:0006886,GO:0008565	binding|intracellular protein transport|protein transporter activity
pxy-miR-305-3p	Px007636	Serine/threonine-protein kinase mTOR; similar with MTOR_RAT;	GO:0005515,GO:0016773	protein binding|phosphotransferase activity, alcohol group as acceptor	ko04012,ko04150,ko04910,ko04920,ko04930,ko05200,ko05214,ko05215,ko05221	ErbB signaling pathway|mTOR signaling pathway|Insulin signaling pathway|Adipocytokine signaling pathway|Type II diabetes mellitus|Pathways in cancer|Glioma|Prostate cancer|Acute myeloid leukemia
pxy-miR-305-3p	Px007543	Putative ATP-dependent Clp protease proteolytic subunit, mitochondrial; similar with CLPP_MOUSE;	GO:0004252,GO:0006508	serine-type endopeptidase activity|proteolysis	ko04112	Cell cycle - Caulobacter
pxy-miR-305-3p	Px008660	Putative uncharacterized protein; similar with E2ALC6_9HYME;
pxy-miR-305-3p	Px015787	Sodium/potassium-transporting ATPase subunit beta-2; similar with ATPB2_DROME;	GO:0005391,GO:0006754,GO:0006813,GO:0006814,GO:0016020	sodium:potassium-exchanging ATPase activity|ATP biosynthetic process|potassium ion transport|sodium ion transport|membrane	ko04260,ko04960,ko04964,ko04970,ko04971,ko04972,ko04973,ko04974,ko04976,ko04978	Cardiac muscle contraction|Aldosterone-regulated sodium reabsorption|Proximal tubule bicarbonate reclamation|Salivary secretion|Gastric acid secretion|Pancreatic secretion|Carbohydrate digestion and absorption|Protein digestion and absorption|Bile secretion|Mineral absorption
pxy-miR-305-3p	Px004658	Alpha-tocopherol transfer protein-like; similar with TTPAL_MOUSE;
pxy-miR-305-3p	Px017153	GTP-binding protein CG1354; similar with Y1354_DROME;	GO:0005525,GO:0005622	GTP binding|intracellular
pxy-miR-305-3p	Px010002	F-box only protein 11; similar with FBX11_HUMAN;	GO:0004842,GO:0005515,GO:0008270	ubiquitin-protein ligase activity|protein binding|zinc ion binding
pxy-miR-305-3p	Px012410	Serine/threonine-protein kinase fused; similar with FUSED_DROME;	GO:0004672,GO:0004674,GO:0005524,GO:0006468	protein kinase activity|protein serine/threonine kinase activity|ATP binding|protein phosphorylation	ko04340,ko05200,ko05217	Hedgehog signaling pathway|Pathways in cancer|Basal cell carcinoma
pxy-miR-305-3p	Px007108	Putative uncharacterized protein; similar with Q17MH6_AEDAE;	GO:0005576,GO:0006030,GO:0008061	extracellular region|chitin metabolic process|chitin binding	ko03040	Spliceosome
pxy-miR-305-3p	Px013746	Cyclin-dependent kinase 5 activator 2; similar with CD5R2_MOUSE;	GO:0008190,GO:0016533,GO:0016534,GO:0045947	eukaryotic initiation factor 4E binding|cyclin-dependent protein kinase 5 holoenzyme complex|cyclin-dependent protein kinase 5 activator activity|negative regulation of translational initiation	ko05010	Alzheimer's disease
pxy-miR-305-3p	Px002556	PHD finger protein rhinoceros; similar with RNO_DROPS;
pxy-miR-305-3p	Px004909	Alanine--glyoxylate aminotransferase 2-like; similar with AGT2L_DROME;	GO:0000166,GO:0003676,GO:0003677,GO:0003824,GO:0003887,GO:0006139,GO:0006260,GO:0008483,GO:0016021,GO:0030170,GO:0050909	nucleotide binding|nucleic acid binding|DNA binding|catalytic activity|DNA-directed DNA polymerase activity|nucleobase, nucleoside, nucleotide and nucleic acid metabolic process|DNA replication|transaminase activity|integral to membrane|pyridoxal phosphate binding|sensory perception of taste
pxy-miR-305-3p	Px006802	Endoribonuclease Dcr-1; similar with DCR1_DROME;	GO:0003723,GO:0004525,GO:0005515,GO:0006396	RNA binding|ribonuclease III activity|protein binding|RNA processing
pxy-miR-305-3p	Px011290	Heterogeneous nuclear ribonucleoprotein U-like protein 1; similar with HNRL1_HUMAN;	GO:0001906,GO:0005524	cell killing|ATP binding
pxy-miR-305-3p	Px009292	Cytochrome P450 CYP304F2; similar with D2JLK2_9NEOP;	GO:0004497,GO:0005506,GO:0009055,GO:0020037	monooxygenase activity|iron ion binding|electron carrier activity|heme binding	ko00981	Insect hormone biosynthesis
pxy-miR-305-3p	Px001933	Myrosinase 1; similar with MYRO1_BREBR;	GO:0003824,GO:0004553,GO:0005975,GO:0043169	catalytic activity|hydrolase activity, hydrolyzing O-glycosyl compounds|carbohydrate metabolic process|cation binding	ko00052,ko04973	Galactose metabolism|Carbohydrate digestion and absorption
pxy-miR-305-3p	Px000291	Myrosinase 1; similar with MYRO1_BREBR;	GO:0003824,GO:0004553,GO:0005975,GO:0043169	catalytic activity|hydrolase activity, hydrolyzing O-glycosyl compounds|carbohydrate metabolic process|cation binding	ko00052,ko04973	Galactose metabolism|Carbohydrate digestion and absorption
pxy-miR-305-3p	Px005261	14-3-3 protein epsilon; similar with 1433E_DROME;	GO:0019904	protein domain specific binding	ko04110,ko04114,ko04722	Cell cycle|Oocyte meiosis|Neurotrophin signaling pathway
pxy-miR-305-3p	Px012971	Protein SMG7; similar with SMG7_MOUSE;	GO:0005488	binding	ko03015	mRNA surveillance pathway
pxy-miR-305-3p	Px004782	Thyroid adenoma-associated protein homolog; similar with THADA_MOUSE;	GO:0005488	binding
pxy-miR-305-3p	Px003748	Sphingosine-1-phosphate lyase; similar with SGPL_DROME;	GO:0003824,GO:0016831,GO:0019752,GO:0030170	catalytic activity|carboxy-lyase activity|carboxylic acid metabolic process|pyridoxal phosphate binding	ko00600	Sphingolipid metabolism
pxy-miR-305-3p	Px009597	J domain-containing protein; similar with JDP_MANSE;	GO:0006457,GO:0031072,GO:0051082	protein folding|heat shock protein binding|unfolded protein binding
pxy-miR-305-3p	Px006280	Valacyclovir hydrolase; similar with BPHL_HUMAN;
pxy-miR-305-3p	Px001346	Unknown function
pxy-miR-305-3p	Px001273	Probable G-protein coupled receptor 125; similar with GP125_MOUSE;	GO:0004888,GO:0004930,GO:0005515,GO:0007166,GO:0007186,GO:0016020	transmembrane receptor activity|G-protein coupled receptor activity|protein binding|cell surface receptor linked signaling pathway|G-protein coupled receptor protein signaling pathway|membrane
pxy-miR-305-3p	Px009601	Kinesin-like protein costa; similar with COS_DROPS;	GO:0003777,GO:0005524,GO:0007018	microtubule motor activity|ATP binding|microtubule-based movement	ko04340,ko05200,ko05217	Hedgehog signaling pathway|Pathways in cancer|Basal cell carcinoma
pxy-miR-305-3p	Px004610	Sphingosine-1-phosphate lyase; similar with SGPL_DROME;	GO:0003824,GO:0016831,GO:0019752,GO:0030170	catalytic activity|carboxy-lyase activity|carboxylic acid metabolic process|pyridoxal phosphate binding	ko00600	Sphingolipid metabolism
pxy-miR-305-3p	Px013432	F-actin-capping protein subunit alpha; similar with CAPZA_DROME;	GO:0003779,GO:0008290,GO:0030036	actin binding|F-actin capping protein complex|actin cytoskeleton organization
pxy-miR-305-3p	Px005325	Putative uncharacterized protein; similar with D6WQJ9_TRICA;	GO:0003676,GO:0003700,GO:0004190,GO:0006355,GO:0006508,GO:0008270,GO:0043565	nucleic acid binding|sequence-specific DNA binding transcription factor activity|aspartic-type endopeptidase activity|regulation of transcription, DNA-dependent|proteolysis|zinc ion binding|sequence-specific DNA binding
pxy-miR-305-3p	Px008257	ATP-binding cassette sub-family A member 3; similar with B0WSD4_CULQU;			ko02010	ABC transporters
pxy-miR-305-3p	Px013930	Bladder cancer-associated protein; similar with BLCAP_DIDMA;
pxy-miR-305-3p	Px010851	Trithorax group protein osa; similar with OSA_DROME;
pxy-miR-305-3p	Px013833	D-3-phosphoglycerate dehydrogenase; similar with SERA_HUMAN;	GO:0003824,GO:0004617,GO:0005488,GO:0006564,GO:0008152,GO:0016616,GO:0048037,GO:0051287,GO:0055114	catalytic activity|phosphoglycerate dehydrogenase activity|binding|L-serine biosynthetic process|metabolic process|oxidoreductase activity, acting on the CH-OH group of donors, NAD or NADP as acceptor|cofactor binding|NAD or NADH binding|oxidation-reduction process	ko00260,ko00680	Glycine, serine and threonine metabolism|Methane metabolism
pxy-miR-305-3p	Px011370	Unknown function
pxy-miR-305-3p	Px016318	Alkyldihydroxyacetonephosphate synthase; similar with ADAS_DROME;	GO:0003824,GO:0016491,GO:0050660	catalytic activity|oxidoreductase activity|flavin adenine dinucleotide binding	ko00565,ko04146	Ether lipid metabolism|Peroxisome
pxy-miR-305-3p	Px003989	Uncharacterized protein C16orf48 homolog; similar with CP048_MOUSE;
pxy-miR-305-3p	Px009621	1-phosphatidylinositol-3-phosphate 5-kinase; similar with FYV1_MOUSE;	GO:0016307,GO:0046488	phosphatidylinositol phosphate kinase activity|phosphatidylinositol metabolic process	ko00562,ko04070,ko04145,ko04810	Inositol phosphate metabolism|Phosphatidylinositol signaling system|Phagosome|Regulation of actin cytoskeleton
pxy-miR-305-3p	Px009620	Nucleolar MIF4G domain-containing protein 1 homolog; similar with NOM1_DROME;	GO:0005488,GO:0005515,GO:0016070	binding|protein binding|RNA metabolic process
pxy-miR-305-3p	Px006665	cGMP-dependent 3',5'-cyclic phosphodiesterase; similar with PDE2A_BOVIN;	GO:0004114,GO:0005515,GO:0007165,GO:0008081	3',5'-cyclic-nucleotide phosphodiesterase activity|protein binding|signal transduction|phosphoric diester hydrolase activity	ko00230	Purine metabolism
pxy-miR-305-3p	Px016032	Exportin-2; similar with XPO2_DROME;	GO:0005488,GO:0006886,GO:0008565	binding|intracellular protein transport|protein transporter activity
pxy-miR-305-3p	Px014845	Unknown function
pxy-miR-305-3p	Px008660	Putative uncharacterized protein; similar with E2ALC6_9HYME;
pxy-miR-305-3p	Px002206	Polyprotein; similar with Q2MGA5_ANTMY;
pxy-miR-305-3p	Px007636	Serine/threonine-protein kinase mTOR; similar with MTOR_RAT;	GO:0005515,GO:0016773	protein binding|phosphotransferase activity, alcohol group as acceptor	ko04012,ko04150,ko04910,ko04920,ko04930,ko05200,ko05214,ko05215,ko05221	ErbB signaling pathway|mTOR signaling pathway|Insulin signaling pathway|Adipocytokine signaling pathway|Type II diabetes mellitus|Pathways in cancer|Glioma|Prostate cancer|Acute myeloid leukemia
pxy-miR-305-3p	Px007543	Putative ATP-dependent Clp protease proteolytic subunit, mitochondrial; similar with CLPP_MOUSE;	GO:0004252,GO:0006508	serine-type endopeptidase activity|proteolysis	ko04112	Cell cycle - Caulobacter
pxy-miR-305-3p	Px013626	Ankyrin repeat and LEM domain-containing protein 2; similar with ANKL2_HUMAN;	GO:0005515	protein binding
pxy-miR-305-3p	Px014079	Nose resistant to fluoxetine protein 6; similar with NRF6_CAEEL;	GO:0016747	transferase activity, transferring acyl groups other than amino-acyl groups	ko00350,ko00362,ko00626,ko00627,ko00642,ko00903	Tyrosine metabolism|Benzoate degradation|Naphthalene degradation|Aminobenzoate degradation|Ethylbenzene degradation|Limonene and pinene degradation
pxy-miR-305-3p	Px012417	GE19982; similar with B4PIK6_DROYA;
pxy-miR-305-3p	Px004658	Alpha-tocopherol transfer protein-like; similar with TTPAL_MOUSE;
pxy-miR-305-3p	Px011047	Solute carrier family 41 member 2; similar with S41A2_MOUSE;	GO:0006812,GO:0008324	cation transport|cation transmembrane transporter activity
pxy-miR-305-3p	Px015787	Sodium/potassium-transporting ATPase subunit beta-2; similar with ATPB2_DROME;	GO:0005391,GO:0006754,GO:0006813,GO:0006814,GO:0016020	sodium:potassium-exchanging ATPase activity|ATP biosynthetic process|potassium ion transport|sodium ion transport|membrane	ko04260,ko04960,ko04964,ko04970,ko04971,ko04972,ko04973,ko04974,ko04976,ko04978	Cardiac muscle contraction|Aldosterone-regulated sodium reabsorption|Proximal tubule bicarbonate reclamation|Salivary secretion|Gastric acid secretion|Pancreatic secretion|Carbohydrate digestion and absorption|Protein digestion and absorption|Bile secretion|Mineral absorption
pxy-miR-305-3p	Px003635	Unknown function
pxy-miR-305-3p	Px017153	GTP-binding protein CG1354; similar with Y1354_DROME;	GO:0005525,GO:0005622	GTP binding|intracellular
pxy-miR-305-3p	Px011370	Unknown function
pxy-miR-305-3p	Px007458	Malate dehydrogenase; similar with MDH_PYRHO;	GO:0008152,GO:0016491,GO:0055114	metabolic process|oxidoreductase activity|oxidation-reduction process
pxy-miR-305-3p	Px003989	Uncharacterized protein C16orf48 homolog; similar with CP048_MOUSE;
pxy-miR-305-3p	Px016032	Exportin-2; similar with XPO2_DROME;	GO:0005488,GO:0006886,GO:0008565	binding|intracellular protein transport|protein transporter activity
pxy-miR-305-3p	Px016318	Alkyldihydroxyacetonephosphate synthase; similar with ADAS_DROME;	GO:0003824,GO:0016491,GO:0050660	catalytic activity|oxidoreductase activity|flavin adenine dinucleotide binding	ko00565,ko04146	Ether lipid metabolism|Peroxisome
pxy-miR-305-3p	Px014845	Unknown function
pxy-miR-305-3p	Px007143	Uncharacterized protein C12orf41 homolog; similar with CL041_MOUSE;
pxy-miR-305-3p	Px015376	Phosphoenolpyruvate carboxykinase [GTP]; similar with PCKG_DROME;	GO:0004611,GO:0004613,GO:0005525,GO:0006094,GO:0017076	phosphoenolpyruvate carboxykinase activity|phosphoenolpyruvate carboxykinase (GTP) activity|GTP binding|gluconeogenesis|purine nucleotide binding	ko00010,ko00020,ko00620,ko03320,ko04910,ko04920,ko04964	Glycolysis / Gluconeogenesis|Citrate cycle (TCA cycle)|Pyruvate metabolism|PPAR signaling pathway|Insulin signaling pathway|Adipocytokine signaling pathway|Proximal tubule bicarbonate reclamation
pxy-miR-305-3p	Px009621	1-phosphatidylinositol-3-phosphate 5-kinase; similar with FYV1_MOUSE;	GO:0016307,GO:0046488	phosphatidylinositol phosphate kinase activity|phosphatidylinositol metabolic process	ko00562,ko04070,ko04145,ko04810	Inositol phosphate metabolism|Phosphatidylinositol signaling system|Phagosome|Regulation of actin cytoskeleton
pxy-miR-305-3p	Px009620	Nucleolar MIF4G domain-containing protein 1 homolog; similar with NOM1_DROME;	GO:0005488,GO:0005515,GO:0016070	binding|protein binding|RNA metabolic process
pxy-miR-305-3p	Px003851	Unknown function
pxy-miR-305-3p	Px007793	Collagen type IV alpha-3-binding protein; similar with C43BP_CRIGR;	GO:0005515	protein binding
pxy-miR-305-3p	Px007407	Zinc finger protein 226; similar with ZN226_HUMAN;	GO:0003676,GO:0005622,GO:0008270	nucleic acid binding|intracellular|zinc ion binding
pxy-miR-305-3p	Px013626	Ankyrin repeat and LEM domain-containing protein 2; similar with ANKL2_HUMAN;	GO:0005515	protein binding
pxy-miR-305-3p	Px012417	GE19982; similar with B4PIK6_DROYA;
pxy-miR-305-3p	Px002376	Golgi apparatus protein 1; similar with GSLG1_CHICK;	GO:0000139,GO:0016020	Golgi membrane|membrane	ko04514	Cell adhesion molecules (CAMs)
pxy-miR-305-3p	Px005791	LIM domain only protein 3; similar with LMO3_XENLA;	GO:0008270	zinc ion binding
pxy-miR-305-3p	Px002206	Polyprotein; similar with Q2MGA5_ANTMY;
pxy-miR-305-3p	Px007636	Serine/threonine-protein kinase mTOR; similar with MTOR_RAT;	GO:0005515,GO:0016773	protein binding|phosphotransferase activity, alcohol group as acceptor	ko04012,ko04150,ko04910,ko04920,ko04930,ko05200,ko05214,ko05215,ko05221	ErbB signaling pathway|mTOR signaling pathway|Insulin signaling pathway|Adipocytokine signaling pathway|Type II diabetes mellitus|Pathways in cancer|Glioma|Prostate cancer|Acute myeloid leukemia
pxy-miR-305-3p	Px007543	Putative ATP-dependent Clp protease proteolytic subunit, mitochondrial; similar with CLPP_MOUSE;	GO:0004252,GO:0006508	serine-type endopeptidase activity|proteolysis	ko04112	Cell cycle - Caulobacter
pxy-miR-305-3p	Px009630	Fatty acid synthase; similar with FAS_CHICK;	GO:0003824,GO:0005488,GO:0005515,GO:0008152,GO:0009058,GO:0016740	catalytic activity|binding|protein binding|metabolic process|biosynthetic process|transferase activity	ko00061,ko04910	Fatty acid biosynthesis|Insulin signaling pathway
pxy-miR-305-3p	Px000543	tRNA (guanine-N(1)-)-methyltransferase; similar with TRMT5_BOVIN;	GO:0003824,GO:0008152	catalytic activity|metabolic process
pxy-miR-305-3p	Px008566	Protein unc-13 homolog C; similar with UN13C_MOUSE;	GO:0005515	protein binding	ko00020	Citrate cycle (TCA cycle)
pxy-miR-305-3p	Px014908	Mannose-1-phosphate guanyltransferase beta; similar with GMPPB_DROME;	GO:0016740	transferase activity	ko00051,ko00520	Fructose and mannose metabolism|Amino sugar and nucleotide sugar metabolism
pxy-miR-305-3p	Px014826	Galectin-4; similar with LEG4_HUMAN;	GO:0005529	sugar binding
pxy-miR-305-3p	Px003635	Unknown function
pxy-miR-305-3p	Px004658	Alpha-tocopherol transfer protein-like; similar with TTPAL_MOUSE;
pxy-miR-305-3p	Px008568	Probable RNA-directed DNA polymerase from transposon BS; similar with RTBS_DROME;	GO:0003723,GO:0003964,GO:0006278	RNA binding|RNA-directed DNA polymerase activity|RNA-dependent DNA replication
pxy-miR-306-5p	Px005696	Unknown function
pxy-miR-306-5p	Px000506	39S ribosomal protein L22, mitochondrial; similar with RM22_DROME;	GO:0003735,GO:0005622,GO:0005840,GO:0006412,GO:0015934	structural constituent of ribosome|intracellular|ribosome|translation|large ribosomal subunit
pxy-miR-306-5p	Px000306	Vitelline membrane associated protein P30; similar with Q8WSJ1_BOMMO;
pxy-miR-306-5p	Px007184	Putative uncharacterized protein; similar with D7EKY3_TRICA;
pxy-miR-306-5p	Px001249	Bcl-2-related ovarian killer protein; similar with BOK_CHICK;	GO:0042981	regulation of apoptosis
pxy-miR-306-5p	Px004813	High affinity copper uptake protein 1; similar with COPT1_HUMAN;	GO:0005375,GO:0006825,GO:0016021	copper ion transmembrane transporter activity|copper ion transport|integral to membrane	ko04978	Mineral absorption
pxy-miR-306-5p	Px014929	FERM domain-containing protein 8; similar with FRMD8_MOUSE;	GO:0005488,GO:0005856	binding|cytoskeleton	ko04510	Focal adhesion
pxy-miR-306-5p	Px008487	Translational activator GCN1; similar with GCN1L_HUMAN;	GO:0005488,GO:0005515	binding|protein binding
pxy-miR-306-5p	Px012248	Unknown function
pxy-miR-306-5p	Px016840	Unknown function
pxy-miR-306-5p	Px004486	Mitochondrial ribonuclease P protein 3; similar with MRRP3_HUMAN;
pxy-miR-306-5p	Px004043	Unknown function
pxy-miR-306-5p	Px003170	Putative U5 small nuclear ribonucleoprotein 200 kDa helicase; similar with U520_DROME;	GO:0003676,GO:0004386,GO:0005524,GO:0008026	nucleic acid binding|helicase activity|ATP binding|ATP-dependent helicase activity	ko03040	Spliceosome
pxy-miR-306-5p	Px003171	Putative U5 small nuclear ribonucleoprotein 200 kDa helicase; similar with U520_DROME;	GO:0003676,GO:0005524,GO:0008026	nucleic acid binding|ATP binding|ATP-dependent helicase activity	ko03040	Spliceosome
pxy-miR-306-5p	Px015256	Unknown function
pxy-miR-306-5p	Px017418	Dystrophin, isoforms A/C/F/G/H; similar with DMDA_DROME;	GO:0005515	protein binding	ko05410,ko05412,ko05414,ko05416	Hypertrophic cardiomyopathy (HCM)|Arrhythmogenic right ventricular cardiomyopathy (ARVC)|Dilated cardiomyopathy (DCM)|Viral myocarditis
pxy-miR-308-3p	Px004200	Putative phosphatidate phosphatase; similar with WUN_DROME;	GO:0003824,GO:0016020	catalytic activity|membrane	ko00561,ko00564,ko00565,ko00600,ko04666,ko04975	Glycerolipid metabolism|Glycerophospholipid metabolism|Ether lipid metabolism|Sphingolipid metabolism|Fc gamma R-mediated phagocytosis|Fat digestion and absorption
pxy-miR-308-3p	Px002900	Nitric oxide synthase-interacting protein homolog; similar with NOSIP_DROME;
pxy-miR-308-3p	Px003242	Putative uncharacterized protein; similar with E1ZZ17_9HYME;	GO:0003676,GO:0004523	nucleic acid binding|ribonuclease H activity
pxy-miR-308-3p	Px015369	Zinc finger protein 235; similar with ZN235_HUMAN;	GO:0003676,GO:0005622,GO:0008270	nucleic acid binding|intracellular|zinc ion binding
pxy-miR-308-5p	Px014874	Peflin; similar with PEF1_RAT;	GO:0005509	calcium ion binding	ko04920	Adipocytokine signaling pathway
pxy-miR-3338-3p	Px009596	Prolyl 4-hydroxylase subunit alpha-1; similar with P4HA1_CHICK;	GO:0005488,GO:0005506,GO:0005515,GO:0016491,GO:0016705,GO:0031418,GO:0055114	binding|iron ion binding|protein binding|oxidoreductase activity|oxidoreductase activity, acting on paired donors, with incorporation or reduction of molecular oxygen|L-ascorbic acid binding|oxidation-reduction process	ko00330	Arginine and proline metabolism
pxy-miR-3338-3p	Px009048	Putative uncharacterized protein; similar with B0WM92_CULQU;
pxy-miR-3338-3p	Px013500	Putative methyltransferase NSUN4; similar with NSUN4_XENTR;			ko00340,ko00350,ko00624	Histidine metabolism|Tyrosine metabolism|Polycyclic aromatic hydrocarbon degradation
pxy-miR-34-5p	Px008441	Nucleolar protein 10; similar with NOL10_XENLA;	GO:0005515,GO:0005634	protein binding|nucleus
pxy-miR-34-5p	Px008442	Sodium leak channel non-selective protein; similar with NALCN_MOUSE;	GO:0005216,GO:0006811,GO:0016020,GO:0055085	ion channel activity|ion transport|membrane|transmembrane transport	ko04010,ko04020,ko04260,ko04270,ko04720,ko04912,ko04930,ko05010,ko05410,ko05412,ko05414	MAPK signaling pathway|Calcium signaling pathway|Cardiac muscle contraction|Vascular smooth muscle contraction|Long-term potentiation|GnRH signaling pathway|Type II diabetes mellitus|Alzheimer's disease|Hypertrophic cardiomyopathy (HCM)|Arrhythmogenic right ventricular cardiomyopathy (ARVC)|Dilated cardiomyopathy (DCM)
pxy-miR-34-5p	Px008077	Unknown function
pxy-miR-34-5p	Px005771	Unknown function
pxy-miR-34-5p	Px007464	RING finger and CHY zinc finger domain-containing protein 1; similar with ZN363_MOUSE;	GO:0005515,GO:0008270,GO:0009055,GO:0046872	protein binding|zinc ion binding|electron carrier activity|metal ion binding	ko04115,ko04120	p53 signaling pathway|Ubiquitin mediated proteolysis
pxy-miR-34-5p	Px011794	Zinc finger protein 652-B; similar with Z652B_XENLA;	GO:0003676,GO:0005622,GO:0008270	nucleic acid binding|intracellular|zinc ion binding
pxy-miR-34-5p	Px002409	Conserved oligomeric Golgi complex subunit 2; similar with COG2_DROME;	GO:0007030,GO:0015031,GO:0016020	Golgi organization|protein transport|membrane
pxy-miR-34-5p	Px006615	Testin; similar with TES_MONDO;	GO:0008270	zinc ion binding	ko04310	Wnt signaling pathway
pxy-miR-34-5p	Px013565	Ubiquitin-conjugating enzyme E2 L3; similar with UB2L3_MOUSE;	GO:0016881,GO:0043687	acid-amino acid ligase activity|post-translational protein modification	ko04120,ko05012	Ubiquitin mediated proteolysis|Parkinson's disease
pxy-miR-34-5p	Px013564	Histone deacetylase 8; similar with HDAC8_HUMAN;	GO:0004407,GO:0016575	histone deacetylase activity|histone deacetylation
pxy-miR-34-5p	Px006200	E3 ubiquitin-protein ligase HERC2; similar with HERC2_MOUSE;	GO:0005622,GO:0006464,GO:0016881	intracellular|protein modification process|acid-amino acid ligase activity	ko04120	Ubiquitin mediated proteolysis
pxy-miR-34-5p	Px017043	UPF0668 protein C10orf76 homolog; similar with CJ076_MOUSE;
pxy-miR-34-5p	Px017085	E3 ubiquitin-protein ligase HECTD1; similar with HECD1_HUMAN;	GO:0005622,GO:0006464,GO:0016881	intracellular|protein modification process|acid-amino acid ligase activity
pxy-miR-34-5p	Px013076	Uncharacterized FAM18-like protein CG5021; similar with FA18_DROME;	GO:0016021	integral to membrane
pxy-miR-34-5p	Px006889	UPF0636 protein C4orf41 homolog; similar with CD041_BOVIN;
pxy-miR-34-5p	Px000350	Structural maintenance of chromosomes protein 2; similar with SMC2_XENLA;	GO:0005515,GO:0005524,GO:0005694,GO:0051276	protein binding|ATP binding|chromosome|chromosome organization	ko04111	Cell cycle - yeast
pxy-miR-34-5p	Px009202	Myosin heavy chain, non-muscle; similar with MYSN_DROME;	GO:0003774,GO:0005524,GO:0016459	motor activity|ATP binding|myosin complex	ko04530,ko05416	Tight junction|Viral myocarditis
pxy-miR-34-5p	Px009203	Nephrin; similar with E2BXP7_9HYME;	GO:0005515	protein binding
pxy-miR-34-5p	Px002380	Inosine triphosphate pyrophosphatase; similar with ITPA_MOUSE;	GO:0016787	hydrolase activity	ko00230,ko00240,ko00983	Purine metabolism|Pyrimidine metabolism|Drug metabolism - other enzymes
pxy-miR-34-5p	Px008760	Rab GTPase-activating protein 1-like; similar with RBG1L_PONAB;	GO:0005097,GO:0005515,GO:0005622,GO:0032313	Rab GTPase activator activity|protein binding|intracellular|regulation of Rab GTPase activity
pxy-miR-34-5p	Px011691	Interleukin enhancer-binding factor 2 homolog; similar with ILF2_DROME;	GO:0003723,GO:0005524,GO:0006955,GO:0016740	RNA binding|ATP binding|immune response|transferase activity
pxy-miR-34-5p	Px005860	Gamma-tubulin complex component 4; similar with GCP4_HUMAN;	GO:0000226,GO:0000922,GO:0005815	microtubule cytoskeleton organization|spindle pole|microtubule organizing center
pxy-miR-34-5p	Px002130	E3 ubiquitin-protein ligase TRIM9; similar with TRIM9_RAT;	GO:0005515	protein binding
pxy-miR-34-5p	Px002129	E3 ubiquitin-protein ligase TRIM9; similar with TRIM9_HUMAN;	GO:0005515,GO:0005622,GO:0008270	protein binding|intracellular|zinc ion binding
pxy-miR-34-5p	Px002800	Leucine-rich repeat-containing protein 4B; similar with LRC4B_HUMAN;			ko04360	Axon guidance
pxy-miR-34-5p	Px001589	Scavenger receptor class B member 1; similar with SCRB1_CRIGR;	GO:0007155,GO:0016020	cell adhesion|membrane	ko04142	Lysosome
pxy-miR-34-5p	Px001554	Trafficking kinesin-binding protein milt; similar with MILT_DROME;			ko05016	Huntington's disease
pxy-miR-34-5p	Px014399	Isocitrate dehydrogenase [NAD] subunit gamma, mitochondrial; similar with IDH3G_BOVIN;	GO:0000287,GO:0004449,GO:0006099,GO:0016616,GO:0051287,GO:0055114	magnesium ion binding|isocitrate dehydrogenase (NAD+) activity|tricarboxylic acid cycle|oxidoreductase activity, acting on the CH-OH group of donors, NAD or NADP as acceptor|NAD or NADH binding|oxidation-reduction process	ko00020	Citrate cycle (TCA cycle)
pxy-miR-34-5p	Px005450	SH2 domain-containing adapter protein B; similar with SHB_MOUSE;	GO:0005515	protein binding	ko04012,ko04660,ko05130	ErbB signaling pathway|T cell receptor signaling pathway|Pathogenic Escherichia coli infection
pxy-miR-34-5p	Px017499	T-complex protein 1 subunit epsilon; similar with TCPE_MACFA;	GO:0005524,GO:0006457,GO:0044267,GO:0051082	ATP binding|protein folding|cellular protein metabolic process|unfolded protein binding
pxy-miR-34-5p	Px002591	Unknown function
pxy-miR-34-5p	Px010182	Protein O-mannosyltransferase 1; similar with POMT1_DROME;	GO:0000030,GO:0006493,GO:0016020	mannosyltransferase activity|protein O-linked glycosylation|membrane	ko00514	Other types of O-glycan biosynthesis
pxy-miR-34-5p	Px001362	Unknown function
pxy-miR-34-5p	Px000190	Putative uncharacterized protein; similar with D7GY13_TRICA;
pxy-miR-34-5p	Px001056	Endonuclease-reverse transcriptase; similar with D7F165_BOMMO;	GO:0003723,GO:0003964,GO:0006278	RNA binding|RNA-directed DNA polymerase activity|RNA-dependent DNA replication
pxy-miR-34-5p	Px003129	Anaphase-promoting complex subunit 5; similar with APC5_RAT;			ko04110,ko04111,ko04113,ko04114,ko04120,ko04914	Cell cycle|Cell cycle - yeast|Meiosis - yeast|Oocyte meiosis|Ubiquitin mediated proteolysis|Progesterone-mediated oocyte maturation
pxy-miR-34-5p	Px006498	Serine/threonine-protein kinase 6-A; similar with STK6A_XENLA;	GO:0004672,GO:0004674,GO:0005524,GO:0006468	protein kinase activity|protein serine/threonine kinase activity|ATP binding|protein phosphorylation	ko04114	Oocyte meiosis
pxy-miR-34-5p	Px006499	Glutamate receptor delta-2 subunit; similar with GRID2_DANRE;	GO:0004970,GO:0005215,GO:0005234,GO:0006810,GO:0016020,GO:0030288	ionotropic glutamate receptor activity|transporter activity|extracellular-glutamate-gated ion channel activity|transport|membrane|outer membrane-bounded periplasmic space
pxy-miR-34-5p	Px009497	p21-activated protein kinase-interacting protein 1-like; similar with PK1IP_DANRE;	GO:0005515	protein binding
pxy-miR-34-5p	Px006727	Endothelial zinc finger protein induced by tumor necrosis factor alpha; similar with ZNF71_HUMAN;	GO:0003676,GO:0005622,GO:0008270	nucleic acid binding|intracellular|zinc ion binding
pxy-miR-34-5p	Px008109	THAP domain-containing protein 4; similar with THAP4_RAT;	GO:0003676	nucleic acid binding
pxy-miR-34-5p	Px005780	MAP kinase-activating death domain protein; similar with MADD_DROME;
pxy-miR-34-5p	Px010730	CTL-like protein 2; similar with CTLH2_ANOGA;			ko03040	Spliceosome
pxy-miR-34-5p	Px006827	Protein disulfide-isomerase A5; similar with PDIA5_BOVIN;	GO:0006662,GO:0009055,GO:0015035,GO:0016853,GO:0045454	glycerol ether metabolic process|electron carrier activity|protein disulfide oxidoreductase activity|isomerase activity|cell redox homeostasis
pxy-miR-34-5p	Px004146	Putative DNA helicase Ino80; similar with INO80_DROME;	GO:0003676,GO:0003677,GO:0004386,GO:0005524,GO:0016817	nucleic acid binding|DNA binding|helicase activity|ATP binding|hydrolase activity, acting on acid anhydrides
pxy-miR-34-5p	Px015883	Alpha-centractin; similar with ACTZ_RAT;	GO:0005524	ATP binding
pxy-miR-34-5p	Px006719	Alpha-centractin; similar with ACTZ_RAT;	GO:0005524	ATP binding	ko04145,ko04510,ko04520,ko04530,ko04670,ko04745,ko04810,ko05100,ko05110,ko05130,ko05131,ko05410,ko05412,ko05414,ko05416	Phagosome|Focal adhesion|Adherens junction|Tight junction|Leukocyte transendothelial migration|Phototransduction - fly|Regulation of actin cytoskeleton|Bacterial invasion of epithelial cells|Vibrio cholerae infection|Pathogenic Escherichia coli infection|Shigellosis|Hypertrophic cardiomyopathy (HCM)|Arrhythmogenic right ventricular cardiomyopathy (ARVC)|Dilated cardiomyopathy (DCM)|Viral myocardi…
pxy-miR-34-5p	Px006517	Tryptophan 2,3-dioxygenase; similar with T23O_AEDAE;	GO:0004833,GO:0005506,GO:0016491,GO:0019441,GO:0055114	tryptophan 2,3-dioxygenase activity|iron ion binding|oxidoreductase activity|tryptophan catabolic process to kynurenine|oxidation-reduction process	ko00380	Tryptophan metabolism
pxy-miR-34-5p	Px017026	Unknown function
pxy-miR-34-5p	Px002003	Mitogen-activated protein kinase kinase kinase 7; similar with M3K7_PONAB;	GO:0004672,GO:0004674,GO:0005515,GO:0005524,GO:0006468	protein kinase activity|protein serine/threonine kinase activity|protein binding|ATP binding|protein phosphorylation	ko04010,ko04310,ko04380,ko04520,ko04620,ko04621,ko04622,ko04660,ko05140,ko05145	MAPK signaling pathway|Wnt signaling pathway|Osteoclast differentiation|Adherens junction|Toll-like receptor signaling pathway|NOD-like receptor signaling pathway|RIG-I-like receptor signaling pathway|T cell receptor signaling pathway|Leishmaniasis|Toxoplasmosis
pxy-miR-34-5p	Px005042	Unknown function
pxy-miR-34-5p	Px009871	Putative uncharacterized protein; similar with D6WQC3_TRICA;
pxy-miR-34-5p	Px007172	Unknown function
pxy-miR-34-5p	Px006148	Splicing factor U2AF 50 kDa subunit; similar with U2AF2_DROME;	GO:0000166,GO:0003676,GO:0003723,GO:0005634,GO:0006397	nucleotide binding|nucleic acid binding|RNA binding|nucleus|mRNA processing	ko03040	Spliceosome
pxy-miR-34-5p	Px010874	UPF0670 protein CG4666; similar with U670_DROME;
pxy-miR-34-5p	Px005997	Multisynthetase complex auxiliary component p38, putative; similar with E0VMX3_PEDHC;
pxy-miR-34-5p	Px015933	Protein lunapark-B; similar with LNPB_TAKRU;
pxy-miR-34-5p	Px010308	Protein lunapark-B; similar with LNPB_TAKRU;
pxy-miR-34-5p	Px003360	Protein farnesyltransferase subunit beta; similar with FNTB_BOVIN;	GO:0003824	catalytic activity
pxy-miR-34-5p	Px004014	Facilitated trehalose transporter Tret1; similar with TRET1_ANOGA;	GO:0005215,GO:0006810,GO:0016020,GO:0016021,GO:0022891,GO:0055085	transporter activity|transport|membrane|integral to membrane|substrate-specific transmembrane transporter activity|transmembrane transport
pxy-miR-34-5p	Px014785	Ankyrin repeat and FYVE domain-containing protein 1; similar with ANFY1_MOUSE;	GO:0005515,GO:0008270	protein binding|zinc ion binding
pxy-miR-34-5p	Px005280	GSK3-beta interaction protein; similar with GSKIP_CHICK;
pxy-miR-34-5p	Px006078	Mitochondrial ribonuclease P protein 1 homolog; similar with MRRP1_DROME;
pxy-miR-34-5p	Px013561	Molybdenum cofactor synthesis protein cinnamon; similar with CIN_DROME;	GO:0006777,GO:0032324	Mo-molybdopterin cofactor biosynthetic process|molybdopterin cofactor biosynthetic process
pxy-miR-34-5p	Px006076	Unknown function
pxy-miR-34-5p	Px006075	Death-inducer obliterator 1; similar with DIDO1_HUMAN;
pxy-miR-34-5p	Px004380	Actin-related protein 8; similar with ARP8_AEDAE;
pxy-miR-34-5p	Px009719	Tetratricopeptide repeat protein 17; similar with TTC17_HUMAN;	GO:0005488	binding
pxy-miR-34-5p	Px006377	Translocon-associated protein subunit gamma; similar with SSRG_PONAB;	GO:0005784,GO:0006613,GO:0030176	Sec61 translocon complex|cotranslational protein targeting to membrane|integral to endoplasmic reticulum membrane	ko04141	Protein processing in endoplasmic reticulum
pxy-miR-34-5p	Px016348	Partitioning defective 3 homolog B; similar with PAR3L_HUMAN;	GO:0005515	protein binding	ko04062,ko04080,ko04144,ko04520,ko04530	Chemokine signaling pathway|Neuroactive ligand-receptor interaction|Endocytosis|Adherens junction|Tight junction
pxy-miR-34-5p	Px010725	Homeobox protein B-H1; similar with BARH1_DROME;	GO:0003677,GO:0003700,GO:0005515,GO:0005634,GO:0006355,GO:0043565,GO:0045449	DNA binding|sequence-specific DNA binding transcription factor activity|protein binding|nucleus|regulation of transcription, DNA-dependent|sequence-specific DNA binding|regulation of transcription
pxy-miR-34-5p	Px004039	Scavenger receptor class B member 1; similar with SCRB1_CRIGR;	GO:0007155,GO:0016020	cell adhesion|membrane	ko04142	Lysosome
pxy-miR-34-5p	Px013376	Trypsin, alkaline A; similar with TRYA_MANSE;	GO:0003824,GO:0004252,GO:0006508	catalytic activity|serine-type endopeptidase activity|proteolysis	ko04080,ko04972,ko04974	Neuroactive ligand-receptor interaction|Pancreatic secretion|Protein digestion and absorption
pxy-miR-34-5p	Px002049	Nucleolar protein 6; similar with NOL6_XENLA;			ko03008	Ribosome biogenesis in eukaryotes
pxy-miR-34-5p	Px000111	Unknown function
pxy-miR-34-5p	Px013366	mRNA-decapping enzyme 1A; similar with DCP1A_HUMAN;			ko03018	RNA degradation
pxy-miR-34-5p	Px014234	Mannosyl-oligosaccharide glucosidase; similar with MOGS_RAT;	GO:0003824,GO:0004573,GO:0009311	catalytic activity|mannosyl-oligosaccharide glucosidase activity|oligosaccharide metabolic process	ko00510,ko04141	N-Glycan biosynthesis|Protein processing in endoplasmic reticulum
pxy-miR-34-5p	Px000951	Homeobox protein ARX; similar with ARX_RAT;	GO:0003677,GO:0003700,GO:0005515,GO:0005634,GO:0006355,GO:0030528,GO:0043565,GO:0045449	DNA binding|sequence-specific DNA binding transcription factor activity|protein binding|nucleus|regulation of transcription, DNA-dependent|transcription regulator activity|sequence-specific DNA binding|regulation of transcription
pxy-miR-34-5p	Px013891	Phosphorylated adapter RNA export protein; similar with PHAX_MOUSE;			ko03013	RNA transport
pxy-miR-34-5p	Px003877	Unknown function
pxy-miR-34-5p	Px009998	Zinc finger protein 541; similar with ZN541_HUMAN;	GO:0003677,GO:0005515,GO:0005622,GO:0008270	DNA binding|protein binding|intracellular|zinc ion binding
pxy-miR-34-5p	Px007916	Protein FAM192A; similar with F192A_MOUSE;
pxy-miR-34-5p	Px005271	Putative cuticle protein; similar with C0H6P8_BOMMO;	GO:0042302	structural constituent of cuticle
pxy-miR-34-5p	Px012286	Arf-GAP with dual PH domain-containing protein 1; similar with ADAP1_HUMAN;	GO:0005515,GO:0008060,GO:0008270,GO:0032312	protein binding|ARF GTPase activator activity|zinc ion binding|regulation of ARF GTPase activity	ko04144	Endocytosis
pxy-miR-34-5p	Px011652	Putative cuticle protein; similar with C0H6F7_BOMMO;
pxy-miR-34-5p	Px014431	Putative cuticle protein; similar with C0H6F7_BOMMO;
pxy-miR-34-5p	Px010399	Sphingosine kinase 2; similar with SPHK2_MOUSE;	GO:0004143,GO:0007205	diacylglycerol kinase activity|activation of protein kinase C activity by G-protein coupled receptor protein signaling pathway	ko00600,ko04020,ko04370,ko04666	Sphingolipid metabolism|Calcium signaling pathway|VEGF signaling pathway|Fc gamma R-mediated phagocytosis
pxy-miR-34-5p	Px006398	39S ribosomal protein L12, mitochondrial; similar with RM12_BOVIN;	GO:0003735,GO:0005622,GO:0005840,GO:0006412	structural constituent of ribosome|intracellular|ribosome|translation	ko04964	Proximal tubule bicarbonate reclamation
pxy-miR-34-5p	Px013385	Perilipin-4; similar with PLIN4_HUMAN;	GO:0003735,GO:0005622,GO:0005840,GO:0006412	structural constituent of ribosome|intracellular|ribosome|translation	ko04970	Salivary secretion
pxy-miR-34-5p	Px016450	DNA polymerase epsilon subunit 4; similar with DPOE4_MOUSE;	GO:0003677,GO:0005622,GO:0043565	DNA binding|intracellular|sequence-specific DNA binding	ko00230,ko00240,ko03030,ko03410,ko03420	Purine metabolism|Pyrimidine metabolism|DNA replication|Base excision repair|Nucleotide excision repair
pxy-miR-34-5p	Px010370	Laminin-like protein epi-1; similar with EPI1_CAEEL;			ko04510,ko04512,ko05145,ko05146,ko05200,ko05222	Focal adhesion|ECM-receptor interaction|Toxoplasmosis|Amoebiasis|Pathways in cancer|Small cell lung cancer
pxy-miR-34-5p	Px011636	Phosphoribosylformylglycinamidine synthase; similar with PUR4_DROME;	GO:0003824,GO:0004642,GO:0006189	catalytic activity|phosphoribosylformylglycinamidine synthase activity|'de novo' IMP biosynthetic process	ko00230	Purine metabolism
pxy-miR-34-5p	Px011643	Unknown function
pxy-miR-34-5p	Px005501	Disheveled-associated activator of morphogenesis 2; similar with DAAM2_HUMAN;	GO:0003779,GO:0016043,GO:0030036	actin binding|cellular component organization|actin cytoskeleton organization	ko04310	Wnt signaling pathway
pxy-miR-34-5p	Px004400	Cytoplasmic FMR1-interacting protein; similar with CYFIP_DROPS;			ko04810	Regulation of actin cytoskeleton
pxy-miR-34-5p	Px013022	Peroxisome biogenesis protein 6; similar with PEX6_ARATH;	GO:0000166,GO:0005524,GO:0017111	nucleotide binding|ATP binding|nucleoside-triphosphatase activity	ko04146	Peroxisome
pxy-miR-34-5p	Px013308	Unknown function
pxy-miR-34-5p	Px004282	Nicotinamide riboside kinase 1; similar with NRK1_HUMAN;	GO:0005524,GO:0008152,GO:0016301	ATP binding|metabolic process|kinase activity	ko00760	Nicotinate and nicotinamide metabolism
pxy-miR-34-5p	Px000308	Unknown function
pxy-miR-34-5p	Px011672	Unknown function
pxy-miR-34-5p	Px011671	Chorion class A protein Ld2/Ld41; similar with CHA2B_LYMDI;	GO:0005213,GO:0007275,GO:0007304,GO:0042600	structural constituent of chorion|multicellular organismal development|chorion-containing eggshell formation|chorion
pxy-miR-34-5p	Px014515	Solute carrier organic anion transporter family member 1C1; similar with SO1C1_MACFA;	GO:0005215,GO:0006810,GO:0016020	transporter activity|transport|membrane
pxy-miR-34-5p	Px007766	Unknown function
pxy-miR-34-5p	Px001139	Kelch-like protein 28; similar with KLH28_HUMAN;	GO:0005515	protein binding	ko04120	Ubiquitin mediated proteolysis
pxy-miR-34-5p	Px013307	Unknown function
pxy-miR-34-5p	Px005763	Fatty-acid amide hydrolase 2; similar with FAAH2_HUMAN;	GO:0016884	carbon-nitrogen ligase activity, with glutamine as amido-N-donor	ko00330,ko00360,ko00380,ko00460,ko00627,ko00643	Arginine and proline metabolism|Phenylalanine metabolism|Tryptophan metabolism|Cyanoamino acid metabolism|Aminobenzoate degradation|Styrene degradation
pxy-miR-34-5p	Px010788	Unknown function
pxy-miR-34-5p	Px011037	Ubiquitin-conjugating enzyme E2 Q2; similar with UB2Q2_HUMAN;	GO:0016881,GO:0043687	acid-amino acid ligase activity|post-translational protein modification	ko04120	Ubiquitin mediated proteolysis
pxy-miR-34-5p	Px015347	Nucleic-acid-binding protein from transposon X-element; similar with GAGXE_DROME;	GO:0003676,GO:0008270	nucleic acid binding|zinc ion binding
pxy-miR-34-5p	Px012341	Zinc finger protein 598; similar with ZN598_MOUSE;	GO:0005622,GO:0008270	intracellular|zinc ion binding
pxy-miR-34-5p	Px005001	Unknown function
pxy-miR-34-5p	Px004757	N-alpha-acetyltransferase 35, NatC auxiliary subunit; similar with NAA35_MOUSE;
pxy-miR-34-5p	Px009724	RNA polymerase-associated protein CTR9 homolog; similar with CTR9_XENLA;	GO:0005488,GO:0005515	binding|protein binding	ko03018	RNA degradation
pxy-miR-34-5p	Px004656	Alpha-tocopherol transfer protein-like; similar with TTPAL_PONAB;
pxy-miR-34-5p	Px007867	Unknown function
pxy-miR-34-5p	Px009751	Immunoglobulin-binding protein 1b; similar with IGB1B_MOUSE;	GO:0009966	regulation of signal transduction
pxy-miR-34-5p	Px013782	Serine protease inhibitor dipetalogastin; similar with DPGN_DIPMA;	GO:0005515	protein binding	ko04512	ECM-receptor interaction
pxy-miR-34-5p	Px002329	Immunoglobulin-binding protein 1b; similar with IGB1B_MOUSE;	GO:0009966	regulation of signal transduction
pxy-miR-34-5p	Px001969	Putative uncharacterized protein; similar with A9NQN4_PICSI;
pxy-miR-34-5p	Px005679	Uncharacterized phosphotransferase yvkC; similar with YVKC_BACSU;	GO:0003824,GO:0005524,GO:0016301,GO:0016310,GO:0016772,GO:0016874	catalytic activity|ATP binding|kinase activity|phosphorylation|transferase activity, transferring phosphorus-containing groups|ligase activity	ko00620,ko00680,ko00720	Pyruvate metabolism|Methane metabolism|Carbon fixation pathways in prokaryotes
pxy-miR-34-5p	Px007084	Putative uncharacterized protein GLEAN_07384; similar with D1ZZX1_TRICA;
pxy-miR-34-5p	Px014076	Pro-resilin; similar with RESIL_DROME;	GO:0042302	structural constituent of cuticle
pxy-miR-34-5p	Px004570	Double-stranded RNA-specific editase 1; similar with RED1_RAT;	GO:0003723,GO:0003725,GO:0004000,GO:0005622,GO:0006396	RNA binding|double-stranded RNA binding|adenosine deaminase activity|intracellular|RNA processing
pxy-miR-34-5p	Px015260	Phospholipid scramblase 1; similar with PLS1_MOUSE;	GO:0005515	protein binding
pxy-miR-34-5p	Px007497	Retrovirus-related Pol polyprotein from transposon TNT 1-94; similar with POLX_TOBAC;	GO:0003676,GO:0008270	nucleic acid binding|zinc ion binding
pxy-miR-3477-5p	Px016485	Pupal cuticle protein; similar with CUPP_BOMMO;
pxy-miR-3477-5p	Px003355	Putative uncharacterized protein; similar with B0X2A1_CULQU;
pxy-miR-375-5p	Px004429	Protein SMG9; similar with SMG9_HUMAN;
pxy-miR-375-5p	Px011864	Nuclear pore complex protein Nup93; similar with NUP93_DANRE;	GO:0005643,GO:0006810	nuclear pore|transport	ko03013	RNA transport
pxy-miR-375-5p	Px010322	Transmembrane and TPR repeat-containing protein CG4341; similar with TMTC2_DROME;	GO:0005488,GO:0005515	binding|protein binding	ko00514	Other types of O-glycan biosynthesis
pxy-miR-375-5p	Px012417	GE19982; similar with B4PIK6_DROYA;
pxy-miR-375-5p	Px003202	Zinc finger protein 256; similar with ZN256_HUMAN;	GO:0003676,GO:0005622,GO:0008270	nucleic acid binding|intracellular|zinc ion binding
pxy-miR-375-5p	Px003109	Membralin; similar with MBRL_MOUSE;
pxy-miR-375-5p	Px006615	Testin; similar with TES_MONDO;	GO:0008270	zinc ion binding	ko04310	Wnt signaling pathway
pxy-miR-375-5p	Px005542	DNA polymerase alpha catalytic subunit; similar with DPOLA_XENLA;	GO:0000166,GO:0003676,GO:0003677,GO:0003887,GO:0006139,GO:0006260	nucleotide binding|nucleic acid binding|DNA binding|DNA-directed DNA polymerase activity|nucleobase, nucleoside, nucleotide and nucleic acid metabolic process|DNA replication	ko00230,ko00240,ko03030	Purine metabolism|Pyrimidine metabolism|DNA replication
pxy-miR-375-5p	Px009677	Alcohol dehydrogenase [NADP+]; similar with AK1A1_CHICK;	GO:0016491,GO:0055114	oxidoreductase activity|oxidation-reduction process	ko00010,ko00561,ko00930	Glycolysis / Gluconeogenesis|Glycerolipid metabolism|Caprolactam degradation
pxy-miR-375-5p	Px010811	Juvenile hormone-inducible protein, putative; similar with Q17DW7_AEDAE;
pxy-miR-375-5p	Px012472	MFS-type transporter C6orf192 homolog; similar with CF192_MOUSE;	GO:0015520,GO:0015904,GO:0016021,GO:0046677,GO:0055085	tetracycline:hydrogen antiporter activity|tetracycline transport|integral to membrane|response to antibiotic|transmembrane transport
pxy-miR-375-5p	Px003717	Putative uncharacterized protein; similar with E0VR34_PEDHC;
pxy-miR-375-5p	Px000364	26S proteasome non-ATPase regulatory subunit 6; similar with PSMD6_HUMAN;	GO:0005515	protein binding	ko03050	Proteasome
pxy-miR-375-5p	Px011087	Probable dolichyl-P-Man:Man(7)GlcNAc(2)-PP-dolichyl-alpha-1, 6-mannosyltransferase; similar with ALG12_DROME;	GO:0006506,GO:0016757,GO:0031227	GPI anchor biosynthetic process|transferase activity, transferring glycosyl groups|intrinsic to endoplasmic reticulum membrane	ko00510,ko00513	N-Glycan biosynthesis|Various types of N-glycan biosynthesis
pxy-miR-375-5p	Px009653	Pyridoxal kinase; similar with PDXK_PIG;	GO:0008478,GO:0008615	pyridoxal kinase activity|pyridoxine biosynthetic process	ko00750	Vitamin B6 metabolism
pxy-miR-375-5p	Px001490	PDZ and LIM domain protein Zasp; similar with ZASP_DROME;	GO:0005515	protein binding	ko04530	Tight junction
pxy-miR-375-5p	Px000466	Unknown function
pxy-miR-375-5p	Px008026	Cytochrome P450 4g15; similar with C4G15_DROME;	GO:0004497,GO:0005506,GO:0009055,GO:0020037	monooxygenase activity|iron ion binding|electron carrier activity|heme binding	ko00363,ko00624,ko00627,ko00903,ko00945	Bisphenol degradation|Polycyclic aromatic hydrocarbon degradation|Aminobenzoate degradation|Limonene and pinene degradation|Stilbenoid, diarylheptanoid and gingerol biosynthesis
pxy-miR-375-5p	Px015262	Protein tyrosine phosphatase type IVA 1; similar with TP4A1_PONAB;	GO:0006470,GO:0008138,GO:0016311,GO:0016791	protein dephosphorylation|protein tyrosine/serine/threonine phosphatase activity|dephosphorylation|phosphatase activity
pxy-miR-375-5p	Px009946	Unknown function
pxy-miR-375-5p	Px015385	Neurofibromin; similar with NF1_RAT;			ko04010	MAPK signaling pathway
pxy-miR-375-5p	Px000430	Unc-112-related protein; similar with UN112_DROME;	GO:0005515	protein binding	ko04510	Focal adhesion
pxy-miR-375-5p	Px017916	Putative uncharacterized protein; similar with E3X273_ANODA;
pxy-miR-4969-5p	Px011725	Putative uncharacterized protein; similar with E0VCT4_PEDHC;
pxy-miR-4969-5p	Px010320	Uncharacterized protein C19orf29 homolog; similar with CS029_MOUSE;
pxy-miR-4969-5p	Px007805	GK16218; similar with B4N1W7_DROWI;
pxy-miR-4969-5p	Px003786	Unknown function
pxy-miR-4969-5p	Px014448	Putative uncharacterized protein; similar with D6WKA8_TRICA;
pxy-miR-4969-5p	Px012932	Organic cation transporter protein; similar with ORCT_DROME;	GO:0005215,GO:0006810,GO:0016020,GO:0016021,GO:0055085	transporter activity|transport|membrane|integral to membrane|transmembrane transport
pxy-miR-4969-5p	Px010950	Sodium/hydrogen exchanger-like domain-containing protein 1; similar with NHDC1_HUMAN;
pxy-miR-4969-5p	Px000639	Protein O-mannosyl-transferase 2; similar with POMT2_DROME;	GO:0000030,GO:0006493,GO:0016020	mannosyltransferase activity|protein O-linked glycosylation|membrane	ko00514	Other types of O-glycan biosynthesis
pxy-miR-4969-5p	Px008215	Putative uncharacterized protein; similar with E9IMW3_SOLIN;	GO:0005515,GO:0007165	protein binding|signal transduction
pxy-miR-4969-5p	Px015204	Transposon Ty3-I Gag-Pol polyprotein; similar with YI31B_YEAST;	GO:0003676,GO:0003677,GO:0003723,GO:0003964,GO:0004190,GO:0006278,GO:0006508,GO:0015074	nucleic acid binding|DNA binding|RNA binding|RNA-directed DNA polymerase activity|aspartic-type endopeptidase activity|RNA-dependent DNA replication|proteolysis|DNA integration
pxy-miR-4969-5p	Px001919	SAFB-like transcription modulator; similar with SLTM_XENLA;	GO:0003676	nucleic acid binding
pxy-miR-4969-5p	Px001200	Electron transfer flavoprotein-ubiquinone oxidoreductase, mitochondrial; similar with ETFD_RAT;	GO:0004174,GO:0055114	electron-transferring-flavoprotein dehydrogenase activity|oxidation-reduction process
pxy-miR-71-3p	Px000851	Cell surface glycoprotein 1; similar with SLAP1_CLOTH;	GO:0004500,GO:0006584,GO:0055114	dopamine beta-monooxygenase activity|catecholamine metabolic process|oxidation-reduction process
pxy-miR-71-3p	Px016097	Putative uncharacterized protein; similar with D6WR73_TRICA;	GO:0004500,GO:0006584,GO:0055114	dopamine beta-monooxygenase activity|catecholamine metabolic process|oxidation-reduction process
pxy-miR-71-3p	Px011020	Putative malate dehydrogenase 1B; similar with MDH1B_BRAFL;	GO:0006108,GO:0016615,GO:0055114	malate metabolic process|malate dehydrogenase activity|oxidation-reduction process
pxy-miR-71-3p	Px013922	Predicted protein; similar with A7TD18_NEMVE;
pxy-miR-71-5p	Px014701	Folliculin-interacting protein 2; similar with FNIP2_HUMAN;
pxy-miR-71-5p	Px008162	Putative uncharacterized protein; similar with Q16SC6_AEDAE;			ko04080	Neuroactive ligand-receptor interaction
pxy-miR-71-5p	Px004762	Unknown function
pxy-miR-71-5p	Px001015	F-box protein FBX9, putative; similar with B7Q4U3_IXOSC;
pxy-miR-71-5p	Px001905	Unknown function
pxy-miR-71-5p	Px004679	Frequenin-1; similar with FREQ_DROME;	GO:0005509	calcium ion binding	ko04744	Phototransduction
pxy-miR-71-5p	Px002604	Alpha-tocopherol transfer protein; similar with TTPA_RAT;	GO:0005215,GO:0005622,GO:0006810	transporter activity|intracellular|transport
pxy-miR-750-5p	Px006846	Beclin-1-like protein; similar with BECN1_DROME;	GO:0006914	autophagy	ko04140	Regulation of autophagy
pxy-miR-750-5p	Px011331	Putative 115 kDa protein in type-1 retrotransposable element R1DM; similar with Y2R2_DROME;	GO:0003676,GO:0003723,GO:0003964,GO:0004523,GO:0006278	nucleic acid binding|RNA binding|RNA-directed DNA polymerase activity|ribonuclease H activity|RNA-dependent DNA replication
pxy-miR-750-5p	Px009534	Protein melted; similar with MELT_DROME;	GO:0005515	protein binding
pxy-miR-750-5p	Px003013	Lipoyltransferase 1, mitochondrial; similar with LIPT_MOUSE;	GO:0003824,GO:0006464	catalytic activity|protein modification process	ko00785	Lipoic acid metabolism
pxy-miR-750-5p	Px015984	Ornithine decarboxylase antizyme; similar with OAZ_AEDAE;	GO:0004857,GO:0008073	enzyme inhibitor activity|ornithine decarboxylase inhibitor activity
pxy-miR-750-5p	Px012744	NF-kappa-B inhibitor-interacting Ras-like protein; similar with KBRAS_DROME;
pxy-miR-750-5p	Px003466	Cytochrome c oxidase assembly protein COX19; similar with COX19_BOVIN;			ko00770	Pantothenate and CoA biosynthesis
pxy-miR-750-5p	Px007646	Voltage-dependent anion-selective channel; similar with VDAC_DROME;	GO:0005741,GO:0006820,GO:0008308,GO:0055085	mitochondrial outer membrane|anion transport|voltage-gated anion channel activity|transmembrane transport	ko04020,ko05012,ko05016	Calcium signaling pathway|Parkinson's disease|Huntington's disease
pxy-miR-750-5p	Px013364	Putative uncharacterized protein; similar with D6W877_TRICA;	GO:0003676,GO:0008270	nucleic acid binding|zinc ion binding
pxy-miR-750-5p	Px011369	Putative uncharacterized protein; similar with D6WXU4_TRICA;
pxy-miR-750-5p	Px001301	Mediator of RNA polymerase II transcription subunit 21; similar with MED21_AEDAE;
pxy-miR-750-5p	Px015248	Nucleoside diphosphate-linked moiety X motif 19, mitochondrial; similar with NUD19_CHICK;	GO:0016787	hydrolase activity	ko04146	Peroxisome
pxy-miR-750-5p	Px010192	Uncharacterized protein ZC262.3; similar with YOD3_CAEEL;	GO:0005515	protein binding
pxy-miR-8486-3p	Px005055	ADP,ATP carrier protein 2; similar with ADT2_ANOGA;	GO:0005215,GO:0005488,GO:0005743,GO:0006810,GO:0055085	transporter activity|binding|mitochondrial inner membrane|transport|transmembrane transport	ko04020,ko05012,ko05016	Calcium signaling pathway|Parkinson's disease|Huntington's disease
pxy-miR-8486-3p	Px014238	ADP,ATP carrier protein 2; similar with ADT2_ANOGA;	GO:0005215,GO:0005488,GO:0005743,GO:0006810,GO:0055085	transporter activity|binding|mitochondrial inner membrane|transport|transmembrane transport	ko04020,ko05012,ko05016	Calcium signaling pathway|Parkinson's disease|Huntington's disease
pxy-miR-8486-3p	Px015883	Alpha-centractin; similar with ACTZ_RAT;	GO:0005524	ATP binding
pxy-miR-8486-3p	Px006719	Alpha-centractin; similar with ACTZ_RAT;	GO:0005524	ATP binding	ko04145,ko04510,ko04520,ko04530,ko04670,ko04745,ko04810,ko05100,ko05110,ko05130,ko05131,ko05410,ko05412,ko05414,ko05416	Phagosome|Focal adhesion|Adherens junction|Tight junction|Leukocyte transendothelial migration|Phototransduction - fly|Regulation of actin cytoskeleton|Bacterial invasion of epithelial cells|Vibrio cholerae infection|Pathogenic Escherichia coli infection|Shigellosis|Hypertrophic cardiomyopathy (HCM)|Arrhythmogenic right ventricular cardiomyopathy (ARVC)|Dilated cardiomyopathy (DCM)|Viral myocardi…
pxy-miR-8486-3p	Px016604	Myosin light chain kinase 2, skeletal/cardiac muscle; similar with MYLK2_RABIT;	GO:0004672,GO:0004674,GO:0005524,GO:0006468	protein kinase activity|protein serine/threonine kinase activity|ATP binding|protein phosphorylation	ko04020,ko04270,ko04510,ko04810,ko04971	Calcium signaling pathway|Vascular smooth muscle contraction|Focal adhesion|Regulation of actin cytoskeleton|Gastric acid secretion
pxy-miR-8488-5p	Px014601	Sulfide:quinone oxidoreductase, mitochondrial; similar with SQRD_MOUSE;	GO:0016491,GO:0055114	oxidoreductase activity|oxidation-reduction process
pxy-miR-8488-5p	Px008621	Unknown function
pxy-miR-8488-5p	Px003690	Zinc finger protein 836; similar with ZN836_HUMAN;	GO:0003676,GO:0005622,GO:0005634,GO:0008270	nucleic acid binding|intracellular|nucleus|zinc ion binding
pxy-miR-8488-5p	Px016031	Origin recognition complex subunit 6; similar with ORC6_DROME;	GO:0003677,GO:0005664,GO:0006260	DNA binding|nuclear origin of replication recognition complex|DNA replication	ko04110,ko04111,ko04113	Cell cycle|Cell cycle - yeast|Meiosis - yeast
pxy-miR-8488-5p	Px003265	Ubiquitin-conjugating enzyme E2 T; similar with UBE2T_BOVIN;	GO:0016881,GO:0043687	acid-amino acid ligase activity|post-translational protein modification
pxy-miR-8488-5p	Px001898	Protein kinase dsk1; similar with DSK1_SCHPO;	GO:0004672,GO:0004674,GO:0005524,GO:0006468	protein kinase activity|protein serine/threonine kinase activity|ATP binding|protein phosphorylation
pxy-miR-8488-5p	Px014926	Rho GTPase-activating protein 26; similar with RHG26_MOUSE;	GO:0005515,GO:0005622,GO:0005737,GO:0007165,GO:0008093,GO:0017124,GO:0046847	protein binding|intracellular|cytoplasm|signal transduction|cytoskeletal adaptor activity|SH3 domain binding|filopodium assembly	ko05100	Bacterial invasion of epithelial cells
pxy-miR-8488-5p	Px000003	Uncharacterized protein KIAA0564 homolog; similar with K0564_DANRE;	GO:0000166,GO:0005524,GO:0016887,GO:0017111	nucleotide binding|ATP binding|ATPase activity|nucleoside-triphosphatase activity	ko03008	Ribosome biogenesis in eukaryotes
pxy-miR-8488-5p	Px006485	Activin receptor type-1; similar with ACVR1_MOUSE;	GO:0004672,GO:0005524,GO:0006468	protein kinase activity|ATP binding|protein phosphorylation
pxy-miR-8488-5p	Px015497	Phospholipase A2B; similar with C0LTQ2_TRICA;	GO:0004623,GO:0005509,GO:0016042	phospholipase A2 activity|calcium ion binding|lipid catabolic process
pxy-miR-8488-5p	Px007593	Unknown function
pxy-miR-8488-5p	Px006987	Egl nine homolog 1; similar with EGLN1_HUMAN;	GO:0005506,GO:0008270,GO:0016491,GO:0016705,GO:0031418,GO:0055114	iron ion binding|zinc ion binding|oxidoreductase activity|oxidoreductase activity, acting on paired donors, with incorporation or reduction of molecular oxygen|L-ascorbic acid binding|oxidation-reduction process	ko05200,ko05211	Pathways in cancer|Renal cell carcinoma
pxy-miR-8488-5p	Px010150	Aminoglycoside phosphotransferase domain-containing protein 1; similar with AGPD1_XENLA;
pxy-miR-8488-5p	Px007851	Putative uncharacterized protein; similar with E9IYM2_SOLIN;
pxy-miR-8488-5p	Px007237	Proton-coupled folate transporter; similar with PCFT_XENLA;	GO:0055085	transmembrane transport
pxy-miR-8491-5p	Px003396	Codanin-1; similar with CDAN1_MOUSE;
pxy-miR-8491-5p	Px015070	Unknown function
pxy-miR-8495-3p	Px009647	Unknown function
pxy-miR-8495-3p	Px014007	Signal recognition particle 72 kDa protein; similar with SRP72_CANFA;	GO:0005488,GO:0006614,GO:0008312,GO:0048500	binding|SRP-dependent cotranslational protein targeting to membrane|7S RNA binding|signal recognition particle	ko03060	Protein export
pxy-miR-8495-3p	Px002804	DNA topoisomerase 3-beta-1; similar with TOP3B_HUMAN;	GO:0003677,GO:0003916,GO:0003917,GO:0005694,GO:0006265,GO:0006268	DNA binding|DNA topoisomerase activity|DNA topoisomerase type I activity|chromosome|DNA topological change|DNA unwinding involved in replication	ko03440	Homologous recombination
pxy-miR-8495-3p	Px002841	Putative uncharacterized protein GLEAN_07427; similar with D1ZZN4_TRICA;
pxy-miR-8495-3p	Px012622	Unknown function
pxy-miR-8495-3p	Px012621	Homeobox protein aristaless; similar with AL_DROME;	GO:0003677,GO:0003700,GO:0005515,GO:0005634,GO:0006355,GO:0030528,GO:0043565,GO:0045449	DNA binding|sequence-specific DNA binding transcription factor activity|protein binding|nucleus|regulation of transcription, DNA-dependent|transcription regulator activity|sequence-specific DNA binding|regulation of transcription
pxy-miR-8495-3p	Px007078	Protein kinase C-binding protein NELL1; similar with NELL1_HUMAN;	GO:0005198,GO:0005509,GO:0005515,GO:0007155	structural molecule activity|calcium ion binding|protein binding|cell adhesion	ko04145,ko04350,ko04510,ko04512,ko05144	Phagosome|TGF-beta signaling pathway|Focal adhesion|ECM-receptor interaction|Malaria
pxy-miR-8495-3p	Px010518	E3 ubiquitin-protein ligase MARCH5; similar with MARH5_XENLA;	GO:0008270	zinc ion binding
pxy-miR-8495-3p	Px014870	Nucleosome-remodeling factor subunit NURF301; similar with NU301_DROME;
pxy-miR-8495-3p	Px013878	Putative uncharacterized protein; similar with Q54EK9_DICDI;
pxy-miR-8495-3p	Px017196	Choline/ethanolamine kinase; similar with CHKB_HUMAN;	GO:0016773	phosphotransferase activity, alcohol group as acceptor	ko00564	Glycerophospholipid metabolism
pxy-miR-8495-3p	Px005150	Exosome complex component MTR3; similar with EXOS6_DANRE;	GO:0000175,GO:0003723,GO:0006396	3'-5'-exoribonuclease activity|RNA binding|RNA processing	ko03018	RNA degradation
pxy-miR-8495-3p	Px015043	mRNA-decapping enzyme 2; similar with DCP2_MOUSE;	GO:0003723,GO:0016787,GO:0030145	RNA binding|hydrolase activity|manganese ion binding	ko03018	RNA degradation
pxy-miR-8495-3p	Px007376	Unknown function
pxy-miR-8495-3p	Px003419	E-selectin; similar with LYAM2_RABIT;	GO:0005488	binding
pxy-miR-8495-3p	Px014821	UPF0760 protein C2orf29 homolog; similar with CB029_MOUSE;
pxy-miR-8495-3p	Px005377	Multiple coagulation factor deficiency protein 2 homolog; similar with MCFD2_RAT;	GO:0005509	calcium ion binding
pxy-miR-8495-3p	Px012241	Unknown function
pxy-miR-8495-3p	Px006687	Unknown function
pxy-miR-8495-3p	Px005619	Hepatocyte nuclear factor 4 isoform a; similar with O46174_BOMMO;
pxy-miR-8495-3p	Px012123	Zinc finger protein 557; similar with ZN557_HUMAN;	GO:0005622,GO:0008270	intracellular|zinc ion binding
pxy-miR-8495-3p	Px000103	Prothrombin; similar with THRB_MOUSE;	GO:0003824,GO:0004252,GO:0006508	catalytic activity|serine-type endopeptidase activity|proteolysis	ko04080,ko04610,ko04810	Neuroactive ligand-receptor interaction|Complement and coagulation cascades|Regulation of actin cytoskeleton
pxy-miR-8495-3p	Px010268	RNA-binding motif protein, X-linked 2; similar with RBMX2_MOUSE;	GO:0000166,GO:0003676	nucleotide binding|nucleic acid binding
pxy-miR-8495-3p	Px017351	Transferrin; similar with TRF_MANSE;	GO:0005576,GO:0006826,GO:0006879,GO:0008199	extracellular region|iron ion transport|cellular iron ion homeostasis|ferric iron binding
pxy-miR-8495-3p	Px001554	Trafficking kinesin-binding protein milt; similar with MILT_DROME;			ko05016	Huntington's disease
pxy-miR-8495-3p	Px001237	Putative uncharacterized protein; similar with D6X0N7_TRICA;
pxy-miR-8495-3p	Px013951	E3 ubiquitin-protein ligase UBR4; similar with UBR4_MOUSE;	GO:0005515	protein binding
pxy-miR-8495-3p	Px002140	Alpha-aminoadipic semialdehyde synthase, mitochondrial; similar with AASS_BOVIN;	GO:0016491,GO:0055114	oxidoreductase activity|oxidation-reduction process	ko00300,ko00310	Lysine biosynthesis|Lysine degradation
pxy-miR-8498-3p	Px004538	Unknown function
pxy-miR-8498-3p	Px002878	Heparan-sulfate 6-O-sulfotransferase 1; similar with H6ST1_HUMAN;	GO:0008146,GO:0016021,GO:0016051	sulfotransferase activity|integral to membrane|carbohydrate biosynthetic process	ko00534	Glycosaminoglycan biosynthesis - heparan sulfate
pxy-miR-8498-3p	Px010771	Putative inorganic phosphate cotransporter; similar with PICO_DROME;	GO:0055085	transmembrane transport
pxy-miR-8498-3p	Px011975	Protein CIP2A homolog; similar with CIP2A_XENLA;
pxy-miR-8498-3p	Px010982	Nicalin-1; similar with NCLN_DANRE;
pxy-miR-8498-3p	Px000369	Acid sphingomyelinase-like phosphodiesterase 3a; similar with ASM3A_BOVIN;
pxy-miR-8498-3p	Px004410	Probable uridine nucleosidase 2; similar with URH2_ORYSJ;			ko00230,ko00760	Purine metabolism|Nicotinate and nicotinamide metabolism
pxy-miR-8498-3p	Px003812	Homeobox protein orthopedia; similar with OTP_DROME;	GO:0003677,GO:0045449	DNA binding|regulation of transcription
pxy-miR-8498-3p	Px015328	Unknown function
pxy-miR-8498-3p	Px007986	Unknown function
pxy-miR-8498-3p	Px012203	T-complex protein 1 subunit gamma; similar with TCPG_DROME;	GO:0005524,GO:0006457,GO:0044267,GO:0051082	ATP binding|protein folding|cellular protein metabolic process|unfolded protein binding
pxy-miR-8498-3p	Px002816	T-complex protein 1 subunit gamma; similar with TCPG_DROME;	GO:0005524,GO:0044267	ATP binding|cellular protein metabolic process
pxy-miR-8498-3p	Px005507	Probable RNA-directed DNA polymerase from transposon X-element; similar with RTXE_DROME;
pxy-miR-8498-3p	Px006282	Mitochondrial import inner membrane translocase subunit Tim17-B; similar with TI17B_MOUSE;	GO:0005743,GO:0008565,GO:0015031	mitochondrial inner membrane|protein transporter activity|protein transport
pxy-miR-8498-3p	Px007695	B-cell lymphoma/leukemia 11B; similar with BC11B_HUMAN;	GO:0003676,GO:0005622,GO:0008270	nucleic acid binding|intracellular|zinc ion binding
pxy-miR-8498-3p	Px000003	Uncharacterized protein KIAA0564 homolog; similar with K0564_DANRE;	GO:0000166,GO:0005524,GO:0016887,GO:0017111	nucleotide binding|ATP binding|ATPase activity|nucleoside-triphosphatase activity	ko03008	Ribosome biogenesis in eukaryotes
pxy-miR-8498-3p	Px009946	Unknown function
pxy-miR-8499b-3p	Px012715	Unknown function
pxy-miR-8499b-3p	Px003121	E3 ubiquitin-protein ligase Su(dx); similar with SUDX_DROME;	GO:0005515,GO:0005622,GO:0006464,GO:0016881	protein binding|intracellular|protein modification process|acid-amino acid ligase activity	ko04120,ko04144	Ubiquitin mediated proteolysis|Endocytosis
pxy-miR-8499b-3p	Px006719	Alpha-centractin; similar with ACTZ_RAT;	GO:0005524	ATP binding	ko04145,ko04510,ko04520,ko04530,ko04670,ko04745,ko04810,ko05100,ko05110,ko05130,ko05131,ko05410,ko05412,ko05414,ko05416	Phagosome|Focal adhesion|Adherens junction|Tight junction|Leukocyte transendothelial migration|Phototransduction - fly|Regulation of actin cytoskeleton|Bacterial invasion of epithelial cells|Vibrio cholerae infection|Pathogenic Escherichia coli infection|Shigellosis|Hypertrophic cardiomyopathy (HCM)|Arrhythmogenic right ventricular cardiomyopathy (ARVC)|Dilated cardiomyopathy (DCM)|Viral myocardi…
pxy-miR-8499b-3p	Px015883	Alpha-centractin; similar with ACTZ_RAT;	GO:0005524	ATP binding
pxy-miR-8499b-3p	Px017540	Protein-L-isoaspartate O-methyltransferase domain-containing protein 1; similar with PCMD1_CHICK;	GO:0004719,GO:0006464	protein-L-isoaspartate (D-aspartate) O-methyltransferase activity|protein modification process
pxy-miR-8506-3p	Px004667	Kinase D-interacting substrate of 220 kDa; similar with KDIS_DANRE;			ko04722	Neurotrophin signaling pathway
pxy-miR-8506-3p	Px007757	Putative trypsin Inhibitor like cysteine rich domain protein; similar with E5T4Z6_TRISP;			ko04510,ko04512,ko04610	Focal adhesion|ECM-receptor interaction|Complement and coagulation cascades
pxy-miR-8506-3p	Px002217	Serine/threonine-protein kinase SMG1; similar with SMG1_MOUSE;			ko03015	mRNA surveillance pathway
pxy-miR-8506-3p	Px002875	Zinc finger protein 235; similar with ZN235_HUMAN;	GO:0003676,GO:0005622,GO:0008270	nucleic acid binding|intracellular|zinc ion binding
pxy-miR-8506-3p	Px015652	Histone-lysine N-methyltransferase ASHR1; similar with ASHR1_ARATH;	GO:0008270	zinc ion binding
pxy-miR-8506-3p	Px003287	Predicted protein; similar with A7S037_NEMVE;			ko03018	RNA degradation
pxy-miR-8506-3p	Px012647	Angiotensin-converting enzyme; similar with ACE_MOUSE;	GO:0006508,GO:0008237,GO:0008241,GO:0016020	proteolysis|metallopeptidase activity|peptidyl-dipeptidase activity|membrane	ko04614,ko05142,ko05410	Renin-angiotensin system|Chagas disease (American trypanosomiasis)|Hypertrophic cardiomyopathy (HCM)
pxy-miR-8506-3p	Px008072	Glycolipid transfer protein domain-containing protein 1; similar with GLTD1_DANRE;	GO:0005737,GO:0017089,GO:0046836,GO:0051861	cytoplasm|glycolipid transporter activity|glycolipid transport|glycolipid binding
pxy-miR-8506-3p	Px008648	Larval/pupal rigid cuticle protein 66; similar with CU66_HYACE;	GO:0042302	structural constituent of cuticle
pxy-miR-8506-3p	Px001447	Tyrosine-protein phosphatase 10D; similar with PTP10_DROME;	GO:0004725,GO:0006470,GO:0016311,GO:0016791	protein tyrosine phosphatase activity|protein dephosphorylation|dephosphorylation|phosphatase activity
pxy-miR-8506-3p	Px002047	Uncharacterized family 31 glucosidase KIAA1161; similar with K1161_HUMAN;	GO:0004553,GO:0005975	hydrolase activity, hydrolyzing O-glycosyl compounds|carbohydrate metabolic process	ko00052,ko00500	Galactose metabolism|Starch and sucrose metabolism
pxy-miR-8514-5p	Px003659	Probable maleylacetoacetate isomerase 2; similar with MAAI2_DROME;	GO:0003824,GO:0005515,GO:0005737,GO:0009072	catalytic activity|protein binding|cytoplasm|aromatic amino acid family metabolic process	ko00350,ko00643	Tyrosine metabolism|Styrene degradation
pxy-miR-8514-5p	Px015393	Gag-like protein; similar with Q9BPP9_BOMMO;
pxy-miR-8514-5p	Px006755	Unknown function
pxy-miR-8514-5p	Px013950	Unknown function
pxy-miR-8514-5p	Px001585	Unknown function
pxy-miR-8514-5p	Px008133	H(+)/Cl(-) exchange transporter 7; similar with CLCN7_HUMAN;	GO:0005216,GO:0005247,GO:0006821,GO:0016020,GO:0055085	ion channel activity|voltage-gated chloride channel activity|chloride transport|membrane|transmembrane transport
pxy-miR-8514-5p	Px001414	Neutral alpha-glucosidase AB; similar with GANAB_DICDI;	GO:0004553,GO:0004984,GO:0005549,GO:0005975,GO:0007608,GO:0016020	hydrolase activity, hydrolyzing O-glycosyl compounds|olfactory receptor activity|odorant binding|carbohydrate metabolic process|sensory perception of smell|membrane	ko00510,ko04141	N-Glycan biosynthesis|Protein processing in endoplasmic reticulum
pxy-miR-8514-5p	Px008416	E3 ubiquitin-protein ligase Su(dx); similar with SUDX_DROME;	GO:0005515	protein binding	ko04120,ko04144	Ubiquitin mediated proteolysis|Endocytosis
pxy-miR-8514-5p	Px007157	Putative uncharacterized protein; similar with D6WKX4_TRICA;
pxy-miR-8514-5p	Px006217	Unknown function
pxy-miR-8514-5p	Px015924	Krueppel-like factor 6; similar with KLF6_RAT;	GO:0003676,GO:0005622,GO:0008270	nucleic acid binding|intracellular|zinc ion binding
pxy-miR-8514-5p	Px017216	Arf-GAP with SH3 domain, ANK repeat and PH domain-containing protein 1; similar with ASAP1_HUMAN;	GO:0005515,GO:0007165,GO:0008093,GO:0017124,GO:0046847	protein binding|signal transduction|cytoskeletal adaptor activity|SH3 domain binding|filopodium assembly	ko04144,ko04666	Endocytosis|Fc gamma R-mediated phagocytosis
pxy-miR-8514-5p	Px010197	Protein Kr-h2; similar with KRH2_DROME;	GO:0016021	integral to membrane
pxy-miR-8514-5p	Px010196	Protein Kr-h2; similar with KRH2_DROME;	GO:0016021	integral to membrane
pxy-miR-8514-5p	Px014500	Unknown function
pxy-miR-8514-5p	Px015794	Unknown function
pxy-miR-8514-5p	Px007922	Putative uncharacterized protein; similar with E2C0Z9_9HYME;
pxy-miR-8514-5p	Px003246	Cytochrome P450 6B4; similar with CP6B4_PAPGL;	GO:0004497,GO:0005506,GO:0009055,GO:0020037,GO:0055114	monooxygenase activity|iron ion binding|electron carrier activity|heme binding|oxidation-reduction process	ko00140,ko00591,ko00627,ko00830,ko00980,ko00982,ko00983	Steroid hormone biosynthesis|Linoleic acid metabolism|Aminobenzoate degradation|Retinol metabolism|Metabolism of xenobiotics by cytochrome P450|Drug metabolism - cytochrome P450|Drug metabolism - other enzymes
pxy-miR-8514-5p	Px009854	Thioredoxin domain-containing protein 11; similar with TXD11_HUMAN;	GO:0045454	cell redox homeostasis	ko04141,ko04612	Protein processing in endoplasmic reticulum|Antigen processing and presentation
pxy-miR-8520-3p	Px011708	Amidophosphoribosyltransferase; similar with PUR1_DROME;	GO:0004044,GO:0009113,GO:0009116	amidophosphoribosyltransferase activity|purine base biosynthetic process|nucleoside metabolic process	ko00230,ko00250	Purine metabolism|Alanine, aspartate and glutamate metabolism
pxy-miR-8520-3p	Px011707	Amidophosphoribosyltransferase; similar with PUR1_DROME;	GO:0004044,GO:0008152,GO:0009113	amidophosphoribosyltransferase activity|metabolic process|purine base biosynthetic process	ko00230,ko00250	Purine metabolism|Alanine, aspartate and glutamate metabolism
pxy-miR-8520-3p	Px009456	Putative uncharacterized protein; similar with E2B801_9HYME;
pxy-miR-8520-3p	Px003129	Anaphase-promoting complex subunit 5; similar with APC5_RAT;			ko04110,ko04111,ko04113,ko04114,ko04120,ko04914	Cell cycle|Cell cycle - yeast|Meiosis - yeast|Oocyte meiosis|Ubiquitin mediated proteolysis|Progesterone-mediated oocyte maturation
pxy-miR-8520-3p	Px010635	Unknown function
pxy-miR-8520-3p	Px011525	Programmed cell death protein 4; similar with PDCD4_CHICK;	GO:0005488	binding	ko03013,ko05416	RNA transport|Viral myocarditis
pxy-miR-8520-3p	Px010505	Programmed cell death protein 4; similar with PDCD4_CHICK;	GO:0005488	binding	ko03013,ko05416	RNA transport|Viral myocarditis
pxy-miR-8520-3p	Px009844	Bystin; similar with BYST_BOVIN;
pxy-miR-8520-3p	Px016828	Vesicle transport through interaction with t-SNAREs homolog 1A; similar with VTI1A_MOUSE;			ko04130	SNARE interactions in vesicular transport
pxy-miR-8520-3p	Px014618	Nucleoplasmin-like protein; similar with NLP_DROME;	GO:0003676	nucleic acid binding
pxy-miR-8520-3p	Px007524	UDP-glucuronosyltransferase 2A1; similar with UD2A1_HUMAN;	GO:0008152,GO:0016758	metabolic process|transferase activity, transferring hexosyl groups	ko00040,ko00053,ko00140,ko00500,ko00514,ko00830,ko00860,ko00980,ko00982,ko00983	Pentose and glucuronate interconversions|Ascorbate and aldarate metabolism|Steroid hormone biosynthesis|Starch and sucrose metabolism|Other types of O-glycan biosynthesis|Retinol metabolism|Porphyrin and chlorophyll metabolism|Metabolism of xenobiotics by cytochrome P450|Drug metabolism - cytochrome P450|Drug metabolism - other enzymes
pxy-miR-8520-3p	Px011691	Interleukin enhancer-binding factor 2 homolog; similar with ILF2_DROME;	GO:0003723,GO:0005524,GO:0006955,GO:0016740	RNA binding|ATP binding|immune response|transferase activity
pxy-miR-8520-3p	Px002206	Polyprotein; similar with Q2MGA5_ANTMY;
pxy-miR-8520-3p	Px002851	Programmed cell death protein 6; similar with PDCD6_MOUSE;	GO:0005509	calcium ion binding	ko04920	Adipocytokine signaling pathway
pxy-miR-8520-3p	Px000125	SOSS complex subunit C homolog; similar with SOSSC_DROGR;
pxy-miR-8520-3p	Px008757	Protein purity of essence; similar with POE_DROPS;
pxy-miR-8520-3p	Px003570	Voltage-dependent calcium channel type D subunit alpha-1; similar with CAC1D_DROME;			ko04010	MAPK signaling pathway
pxy-miR-8520-3p	Px016499	Unknown function
pxy-miR-8520-3p	Px015844	Beta-1,4-N-acetylgalactosaminyltransferase bre-4; similar with BRE4_CAEBR;	GO:0005975,GO:0016757	carbohydrate metabolic process|transferase activity, transferring glycosyl groups	ko00510,ko00513,ko00514,ko00533,ko00601	N-Glycan biosynthesis|Various types of N-glycan biosynthesis|Other types of O-glycan biosynthesis|Glycosaminoglycan biosynthesis - keratan sulfate|Glycosphingolipid biosynthesis - lacto and neolacto series
pxy-miR-8520-5p	Px000141	V-type proton ATPase 16 kDa proteolipid subunit; similar with VATL_MANSE;	GO:0015078,GO:0015986,GO:0015991,GO:0033177,GO:0033179,GO:0045263	hydrogen ion transmembrane transporter activity|ATP synthesis coupled proton transport|ATP hydrolysis coupled proton transport|proton-transporting two-sector ATPase complex, proton-transporting domain|proton-transporting V-type ATPase, V0 domain|proton-transporting ATP synthase complex, coupling factor F(o)	ko00190,ko04142,ko04145,ko04966,ko05110,ko05120,ko05323	Oxidative phosphorylation|Lysosome|Phagosome|Collecting duct acid secretion|Vibrio cholerae infection|Epithelial cell signaling in Helicobacter pylori infection|Rheumatoid arthritis
pxy-miR-8520-5p	Px012195	Putative uncharacterized protein; similar with E9J586_SOLIN;
pxy-miR-8520-5p	Px013468	Enhancer of filamentation 1; similar with CASL_MOUSE;	GO:0005515	protein binding	ko04062,ko04510,ko04670,ko04810,ko05100	Chemokine signaling pathway|Focal adhesion|Leukocyte transendothelial migration|Regulation of actin cytoskeleton|Bacterial invasion of epithelial cells
pxy-miR-8520-5p	Px009998	Zinc finger protein 541; similar with ZN541_HUMAN;	GO:0003677,GO:0005515,GO:0005622,GO:0008270	DNA binding|protein binding|intracellular|zinc ion binding
pxy-miR-8520-5p	Px005881	Alkylated DNA repair protein alkB homolog 8; similar with ALKB8_XENTR;	GO:0008152,GO:0008168,GO:0016491	metabolic process|methyltransferase activity|oxidoreductase activity
pxy-miR-8520-5p	Px010144	G-protein coupled receptor 143; similar with GP143_HUMAN;	GO:0016020	membrane
pxy-miR-8522-3p	Px009572	Cytochrome P450 6B1; similar with CP6B1_PAPPO;	GO:0004497,GO:0005506,GO:0009055,GO:0020037	monooxygenase activity|iron ion binding|electron carrier activity|heme binding	ko00140,ko00591,ko00627,ko00830,ko00980,ko00982,ko00983	Steroid hormone biosynthesis|Linoleic acid metabolism|Aminobenzoate degradation|Retinol metabolism|Metabolism of xenobiotics by cytochrome P450|Drug metabolism - cytochrome P450|Drug metabolism - other enzymes
pxy-miR-8522-3p	Px014291	Regulator of chromosome condensation; similar with RCC1_DROME;
pxy-miR-8522-3p	Px010647	ATM interactor; similar with ATMIN_MOUSE;	GO:0005622,GO:0005634,GO:0008270	intracellular|nucleus|zinc ion binding
pxy-miR-8522-3p	Px014797	Cell cycle control protein 50A; similar with CC50A_CHICK;	GO:0016020	membrane
pxy-miR-8522-3p	Px012125	Unknown function
pxy-miR-8522-3p	Px015398	Rho guanine nucleotide exchange factor 17; similar with ARHGH_HUMAN;	GO:0005089,GO:0005515,GO:0005622,GO:0035023	Rho guanyl-nucleotide exchange factor activity|protein binding|intracellular|regulation of Rho protein signal transduction	ko04010	MAPK signaling pathway
pxy-miR-8522-3p	Px010735	Endonuclease-reverse transcriptase; similar with D7F157_BOMMO;
pxy-miR-8522-3p	Px007766	Unknown function
pxy-miR-8522-3p	Px001832	Endonuclease-reverse transcriptase; similar with D7F157_BOMMO;
pxy-miR-8522-3p	Px001139	Kelch-like protein 28; similar with KLH28_HUMAN;	GO:0005515	protein binding	ko04120	Ubiquitin mediated proteolysis
pxy-miR-8525-5p	Px004217	Neurofibromin; similar with NF1_RAT;	GO:0005622,GO:0005634,GO:0008270	intracellular|nucleus|zinc ion binding	ko04010	MAPK signaling pathway
pxy-miR-8525-5p	Px003307	Neurofibromin; similar with NF1_RAT;			ko04010	MAPK signaling pathway
pxy-miR-8525-5p	Px002804	DNA topoisomerase 3-beta-1; similar with TOP3B_HUMAN;	GO:0003677,GO:0003916,GO:0003917,GO:0005694,GO:0006265,GO:0006268	DNA binding|DNA topoisomerase activity|DNA topoisomerase type I activity|chromosome|DNA topological change|DNA unwinding involved in replication	ko03440	Homologous recombination
pxy-miR-8525-5p	Px017071	Neural cell adhesion molecule 2; similar with NCAM2_HUMAN;	GO:0005515	protein binding	ko04514,ko05020	Cell adhesion molecules (CAMs)|Prion diseases
pxy-miR-8525-5p	Px008178	Vacuolar protein sorting-associated protein 13A; similar with VP13A_HUMAN;	GO:0008104	protein localization
pxy-miR-8525-5p	Px000094	Unknown function
pxy-miR-8525-5p	Px011368	Unknown function
pxy-miR-8525-5p	Px007946	Unknown function
pxy-miR-8525-5p	Px008852	Zinc finger protein 99; similar with ZNF99_HUMAN;	GO:0003676,GO:0005622,GO:0008270	nucleic acid binding|intracellular|zinc ion binding
pxy-miR-8530-3p	Px015781	FAS-associated factor 2-B; similar with FAF2B_XENLA;	GO:0005515	protein binding
pxy-miR-8530-3p	Px005308	BRCA1-A complex subunit BRE; similar with BRE_BRAFL;
pxy-miR-8530-3p	Px003316	C-1-tetrahydrofolate synthase, cytoplasmic; similar with C1TC_SPOFR;	GO:0003824,GO:0004329,GO:0005488,GO:0005524,GO:0008152,GO:0009396,GO:0055114	catalytic activity|formate-tetrahydrofolate ligase activity|binding|ATP binding|metabolic process|folic acid-containing compound biosynthetic process|oxidation-reduction process	ko00670	One carbon pool by folate
pxy-miR-8530-3p	Px000722	Mediator of RNA polymerase II transcription subunit 15; similar with MED15_ANOGA;	GO:0006357,GO:0016455,GO:0016592	regulation of transcription from RNA polymerase II promoter|RNA polymerase II transcription mediator activity|mediator complex
pxy-miR-8530-3p	Px009961	Putative uncharacterized protein; similar with D6WGV1_TRICA;
pxy-miR-8533-3p	Px006126	Unknown function
pxy-miR-8533-3p	Px015414	Myosuppressin; similar with NEMS_APIME;
pxy-miR-8533-3p	Px009951	Myosuppressin; similar with NEMS_APIME;
pxy-miR-8533-3p	Px006991	Vacuolar protein sorting-associated protein 53 homolog; similar with VPS53_CHICK;
pxy-miR-8533-3p	Px018009	Cytosol aminopeptidase; similar with AMPL_HUMAN;	GO:0004177,GO:0005622,GO:0005737,GO:0006508,GO:0008235,GO:0019538,GO:0030145	aminopeptidase activity|intracellular|cytoplasm|proteolysis|metalloexopeptidase activity|protein metabolic process|manganese ion binding	ko00330,ko00480	Arginine and proline metabolism|Glutathione metabolism
pxy-miR-8533-3p	Px005548	Maternal protein pumilio; similar with PUM_DROME;
pxy-miR-8533-3p	Px011064	Ejaculatory bulb-specific protein 3; similar with PEB3_DROME;
pxy-miR-8533-3p	Px011941	Venom carboxylesterase-6; similar with EST6_APIME;			ko00960,ko00983	Tropane, piperidine and pyridine alkaloid biosynthesis|Drug metabolism - other enzymes
pxy-miR-8533-3p	Px007682	Acyl carrier protein, mitochondrial; similar with ACPM_DROME;	GO:0000036,GO:0006633,GO:0048037	acyl carrier activity|fatty acid biosynthetic process|cofactor binding	ko00190,ko05010,ko05012,ko05016	Oxidative phosphorylation|Alzheimer's disease|Parkinson's disease|Huntington's disease
pxy-miR-8533-3p	Px016352	Transcriptional regulator ATRX homolog; similar with ATRX_DROME;	GO:0003676,GO:0003677,GO:0004386,GO:0005524	nucleic acid binding|DNA binding|helicase activity|ATP binding
pxy-miR-8533-3p	Px012579	mRNA export factor; similar with RAEL1_PIG;	GO:0005515	protein binding	ko03013	RNA transport
pxy-miR-8533-3p	Px003252	Larval cuticle protein LCP-30; similar with CU30_BOMMO;	GO:0042302	structural constituent of cuticle
pxy-miR-8533-3p	Px007679	Calmodulin; similar with CALM_ELEEL;	GO:0005509	calcium ion binding	ko04020,ko04070,ko04114,ko04270,ko04626,ko04720,ko04722,ko04740,ko04744,ko04745,ko04910,ko04912,ko04916,ko04970,ko04971,ko05010,ko05214	Calcium signaling pathway|Phosphatidylinositol signaling system|Oocyte meiosis|Vascular smooth muscle contraction|Plant-pathogen interaction|Long-term potentiation|Neurotrophin signaling pathway|Olfactory transduction|Phototransduction|Phototransduction - fly|Insulin signaling pathway|GnRH signaling pathway|Melanogenesis|Salivary secretion|Gastric acid secretion|Alzheimer's disease|Glioma
pxy-miR-8533-3p	Px012992	Unknown function
pxy-miR-8533-3p	Px010318	AGAP009812-PA; similar with Q7Q1F6_ANOGA;
pxy-miR-8534-5p	Px001891	Zinc transporter ZIP11; similar with S39AB_BOVIN;	GO:0016020,GO:0030001,GO:0046873,GO:0055085	membrane|metal ion transport|metal ion transmembrane transporter activity|transmembrane transport
pxy-miR-8534-5p	Px017288	Coiled-coil and C2 domain-containing protein 2A; similar with C2D2A_MOUSE;	GO:0007267	cell-cell signaling
pxy-miR-8534-5p	Px004827	Putative uncharacterized protein; similar with D6WPZ1_TRICA;
pxy-miR-8534-5p	Px001721	Pre-mRNA-processing factor 17; similar with PRP17_MOUSE;	GO:0005515	protein binding	ko03040	Spliceosome
pxy-miR-8534-5p	Px002138	Neuropeptides capa receptor; similar with CAPAR_DROME;	GO:0001607,GO:0007186,GO:0016021	neuromedin U receptor activity|G-protein coupled receptor protein signaling pathway|integral to membrane	ko04080	Neuroactive ligand-receptor interaction
pxy-miR-8534-5p	Px017521	Down syndrome cell adhesion molecule-like protein CG42256; similar with DSCL_DROME;	GO:0005515	protein binding
pxy-miR-8534-5p	Px005902	Cytochrome P450 6B6; similar with CP6B6_HELAM;	GO:0004497,GO:0005506,GO:0009055,GO:0020037,GO:0055114	monooxygenase activity|iron ion binding|electron carrier activity|heme binding|oxidation-reduction process	ko00140,ko00591,ko00627,ko00830,ko00980,ko00982,ko00983	Steroid hormone biosynthesis|Linoleic acid metabolism|Aminobenzoate degradation|Retinol metabolism|Metabolism of xenobiotics by cytochrome P450|Drug metabolism - cytochrome P450|Drug metabolism - other enzymes
pxy-miR-8534-5p	Px001129	Transmembrane protein 35; similar with TMM35_BOVIN;
pxy-miR-8534-5p	Px006217	Unknown function
pxy-miR-8534-5p	Px011449	Unknown function
pxy-miR-8534-5p	Px013845	Diacylglycerol kinase 1; similar with DGK1_DROME;			ko00561,ko00564,ko04070	Glycerolipid metabolism|Glycerophospholipid metabolism|Phosphatidylinositol signaling system
pxy-miR-8534-5p	Px014021	Putative uncharacterized protein; similar with E2AT44_9HYME;
pxy-miR-8534-5p	Px005154	Unknown function
pxy-miR-8534-5p	Px006398	39S ribosomal protein L12, mitochondrial; similar with RM12_BOVIN;	GO:0003735,GO:0005622,GO:0005840,GO:0006412	structural constituent of ribosome|intracellular|ribosome|translation	ko04964	Proximal tubule bicarbonate reclamation
pxy-miR-8534-5p	Px007238	Solute carrier family 46 member 3; similar with S46A3_CHICK;	GO:0055085	transmembrane transport
pxy-miR-8534-5p	Px017613	Putative uncharacterized protein; similar with D6WJD6_TRICA;	GO:0005515	protein binding
pxy-miR-8534-5p	Px008497	Condensin complex subunit 3; similar with CND3_HUMAN;	GO:0005488	binding	ko04111	Cell cycle - yeast
pxy-miR-8534-5p	Px007094	Achaete-scute-like protein ASH3; similar with A6N868_BOMMO;	GO:0003677,GO:0005634,GO:0030528,GO:0045449	DNA binding|nucleus|transcription regulator activity|regulation of transcription
pxy-miR-8534-5p	Px002634	Beta-1,4-N-acetylgalactosaminyltransferase bre-4; similar with BRE4_CAEBR;	GO:0005975,GO:0016757	carbohydrate metabolic process|transferase activity, transferring glycosyl groups	ko00510,ko00513,ko00514,ko00533,ko00601	N-Glycan biosynthesis|Various types of N-glycan biosynthesis|Other types of O-glycan biosynthesis|Glycosaminoglycan biosynthesis - keratan sulfate|Glycosphingolipid biosynthesis - lacto and neolacto series
pxy-miR-8534-5p	Px008166	Unknown function
pxy-miR-8534-5p	Px007482	Kinase suppressor of Ras 2; similar with KSR2_MOUSE;	GO:0004672,GO:0005524,GO:0006468	protein kinase activity|ATP binding|protein phosphorylation	ko04010,ko04012,ko04062,ko04150,ko04270,ko04510,ko04650,ko04720,ko04722,ko04730,ko04810,ko04910,ko04914,ko05160,ko05200,ko05210,ko05211,ko05212,ko05213,ko05214,ko05215,ko05216,ko05218,ko05219,ko05220,ko05221,ko05223	MAPK signaling pathway|ErbB signaling pathway|Chemokine signaling pathway|mTOR signaling pathway|Vascular smooth muscle contraction|Focal adhesion|Natural killer cell mediated cytotoxicity|Long-term potentiation|Neurotrophin signaling pathway|Long-term depression|Regulation of actin cytoskeleton|Insulin signaling pathway|Progesterone-mediated oocyte maturation|Hepatitis C|Pathways in cancer|Color…
pxy-miR-8534-5p	Px005575	LIM/homeobox protein Lhx5; similar with LHX5_HUMAN;	GO:0008270	zinc ion binding
pxy-miR-8534-5p	Px012356	DNA-binding protein SATB2; similar with SATB2_HUMAN;	GO:0003677,GO:0003700,GO:0005515,GO:0006355,GO:0043565,GO:0045449	DNA binding|sequence-specific DNA binding transcription factor activity|protein binding|regulation of transcription, DNA-dependent|sequence-specific DNA binding|regulation of transcription
pxy-miR-8536b-3p	Px014179	Unknown function
pxy-miR-8536b-3p	Px000108	Unknown function
pxy-miR-8536b-3p	Px011597	Proteasome activator complex subunit 3; similar with PSME3_PIG;	GO:0008537	proteasome activator complex	ko03050,ko04612,ko05160	Proteasome|Antigen processing and presentation|Hepatitis C
pxy-miR-8544-3p	Px000964	Zinc finger protein 62 homolog; similar with ZFP62_HUMAN;	GO:0003676,GO:0005622,GO:0008270	nucleic acid binding|intracellular|zinc ion binding
pxy-miR-8-5p	Px016063	Unknown function
pxy-miR-8-5p	Px006503	Beta-1,3-glucosyltransferase; similar with B3GLT_HUMAN;	GO:0016020,GO:0016757	membrane|transferase activity, transferring glycosyl groups	ko00514	Other types of O-glycan biosynthesis
pxy-miR-8-5p	Px010438	Nucleoredoxin; similar with NXN_BOVIN;	GO:0045454	cell redox homeostasis	ko00071,ko03320	Fatty acid metabolism|PPAR signaling pathway
pxy-miR-8-5p	Px013782	Serine protease inhibitor dipetalogastin; similar with DPGN_DIPMA;	GO:0005515	protein binding	ko04512	ECM-receptor interaction
pxy-miR-8-5p	Px002851	Programmed cell death protein 6; similar with PDCD6_MOUSE;	GO:0005509	calcium ion binding	ko04920	Adipocytokine signaling pathway
pxy-miR-8-5p	Px002772	BTB/POZ domain-containing protein KCTD9; similar with KCTD9_HUMAN;	GO:0005249,GO:0005515,GO:0006813,GO:0008076,GO:0016020	voltage-gated potassium channel activity|protein binding|potassium ion transport|voltage-gated potassium channel complex|membrane	ko03010	Ribosome
pxy-miR-87-3p	Px009782	Mitochondrial fission process protein 1; similar with MTFP1_HUMAN;	GO:0004089,GO:0008270,GO:0015976	carbonate dehydratase activity|zinc ion binding|carbon utilization
pxy-miR-929-5p	Px004707	Coatomer subunit gamma; similar with COPG_DROPS;	GO:0005198,GO:0005488,GO:0005798,GO:0006886,GO:0016192,GO:0030117,GO:0030126	structural molecule activity|binding|Golgi-associated vesicle|intracellular protein transport|vesicle-mediated transport|membrane coat|COPI vesicle coat
pxy-miR-965-3p	Px010731	Brinker; similar with D6W8J6_TRICA;
pxy-miR-965-5p	Px009447	Putative uncharacterized protein; similar with A0FDQ7_BOMMO;
pxy-miR-965-5p	Px008100	Membrane-associated progesterone receptor component 2; similar with PGRC2_HUMAN;	GO:0020037	heme binding	ko00670,ko00790	One carbon pool by folate|Folate biosynthesis
pxy-miR-965-5p	Px014547	Ubiquitin-protein ligase E3B; similar with UBE3B_HUMAN;	GO:0005515,GO:0005622,GO:0006464,GO:0016881	protein binding|intracellular|protein modification process|acid-amino acid ligase activity	ko04120	Ubiquitin mediated proteolysis
pxy-miR-965-5p	Px014612	Unknown function
pxy-miR-965-5p	Px017929	Neural proliferation differentiation and control protein 1; similar with NPDC1_MOUSE;	GO:0016021	integral to membrane
pxy-miR-965-5p	Px000490	Nitrogen permease regulator 3-like protein; similar with NPRL3_DROME;
pxy-miR-965-5p	Px005014	Extended synaptotagmin-2; similar with ESYT2_HUMAN;	GO:0005515	protein binding	ko00562,ko04070	Inositol phosphate metabolism|Phosphatidylinositol signaling system
pxy-miR-965-5p	Px015309	Putative uncharacterized protein; similar with E2C4N6_9HYME;
pxy-miR-965-5p	Px001134	Dual specificity protein phosphatase Mpk3; similar with DUSK3_DROME;	GO:0006470,GO:0008138,GO:0016311,GO:0016791	protein dephosphorylation|protein tyrosine/serine/threonine phosphatase activity|dephosphorylation|phosphatase activity	ko04010	MAPK signaling pathway
pxy-miR-965-5p	Px010023	ATP-dependent RNA helicase DDX24; similar with DDX24_MOUSE;	GO:0003676,GO:0004386,GO:0005524,GO:0008026	nucleic acid binding|helicase activity|ATP binding|ATP-dependent helicase activity
pxy-miR-981-3p	Px004121	E3 ubiquitin-protein ligase RFWD2; similar with RFWD2_MOUSE;	GO:0005515,GO:0008270	protein binding|zinc ion binding	ko04115,ko04120	p53 signaling pathway|Ubiquitin mediated proteolysis
pxy-miR-981-3p	Px012862	Protein SMG8; similar with SMG8_CULQU;
pxy-miR-981-3p	Px005957	LIM and SH3 domain protein Lasp; similar with LASP1_DROME;	GO:0005515	protein binding
pxy-miR-981-3p	Px009224	Bardet-Biedl syndrome 2 protein homolog; similar with BBS2_MOUSE;	GO:0005515	protein binding
pxy-miR-981-3p	Px009542	Proteasome subunit alpha type-6; similar with PSA6_RAT;	GO:0004298,GO:0005839,GO:0051603	threonine-type endopeptidase activity|proteasome core complex|proteolysis involved in cellular protein catabolic process	ko03050	Proteasome
pxy-miR-981-3p	Px015794	Unknown function
pxy-miR-981-3p	Px015570	DDB1- and CUL4-associated factor 12-B; similar with DC12B_XENLA;
pxy-miR-981-3p	Px017690	Unknown function
pxy-miR-989-3p	Px010286	CCR4-NOT transcription complex subunit 1; similar with CNOT1_XENTR;			ko03018	RNA degradation
pxy-miR-989-3p	Px004762	Unknown function
pxy-miR-989-3p	Px004763	Snurportin-1; similar with SPN1_MOUSE;			ko03013	RNA transport
pxy-miR-989-3p	Px007274	Serpin B9; similar with SPB9_HUMAN;	GO:0004867	serine-type endopeptidase inhibitor activity	ko05146	Amoebiasis
pxy-miR-989-3p	Px016133	A-kinase anchor protein 1, mitochondrial; similar with AKAP1_MOUSE;	GO:0003676,GO:0003723	nucleic acid binding|RNA binding
pxy-miR-989-3p	Px010633	Protein grainyhead; similar with ELF1_DROME;
pxy-miR-989-3p	Px001908	Probable G-protein coupled receptor No9; similar with GPR9_BALAM;	GO:0004935,GO:0007186,GO:0016021	adrenergic receptor activity|G-protein coupled receptor protein signaling pathway|integral to membrane
pxy-miR-989-3p	Px013913	ATP synthase subunit b, mitochondrial; similar with AT5F1_DROME;	GO:0000276,GO:0015078,GO:0015986	mitochondrial proton-transporting ATP synthase complex, coupling factor F(o)|hydrogen ion transmembrane transporter activity|ATP synthesis coupled proton transport	ko00190,ko05010,ko05012,ko05016	Oxidative phosphorylation|Alzheimer's disease|Parkinson's disease|Huntington's disease
pxy-miR-989-3p	Px002940	Cell growth regulator with RING finger domain protein 1; similar with CGRF1_MOUSE;	GO:0005515,GO:0008270	protein binding|zinc ion binding
pxy-miR-989-3p	Px010342	Unknown function
pxy-miR-989-3p	Px004061	Retrovirus-related Pol polyprotein from transposon 17.6; similar with POL3_DROME;
pxy-miR-989-3p	Px010194	Pre-mRNA cleavage complex 2 protein Pcf11; similar with PCF11_HUMAN;			ko03015	mRNA surveillance pathway
pxy-miR-989-3p	Px000899	Probable G-protein coupled receptor Mth-like 5; similar with MTH5_DROME;
pxy-miR-989-3p	Px010570	Glyoxylate reductase/hydroxypyruvate reductase; similar with GRHPR_HUMAN;	GO:0003824,GO:0005488,GO:0005622,GO:0008152,GO:0008270,GO:0016616,GO:0048037,GO:0051287	catalytic activity|binding|intracellular|metabolic process|zinc ion binding|oxidoreductase activity, acting on the CH-OH group of donors, NAD or NADP as acceptor|cofactor binding|NAD or NADH binding	ko00620,ko00630	Pyruvate metabolism|Glyoxylate and dicarboxylate metabolism
pxy-miR-989-3p	Px008793	Putative uncharacterized protein; similar with B0X1W5_CULQU;	GO:0005515	protein binding
pxy-miR-989-3p	Px007723	Unknown function	GO:0004861,GO:0005634,GO:0007050	cyclin-dependent protein kinase inhibitor activity|nucleus|cell cycle arrest
pxy-miR-989-3p	Px010081	Unknown function
pxy-miR-989-3p	Px007022	Protein gooseberry-neuro; similar with GSBN_DROME;	GO:0003677,GO:0003700,GO:0005515,GO:0006355,GO:0043565,GO:0045449	DNA binding|sequence-specific DNA binding transcription factor activity|protein binding|regulation of transcription, DNA-dependent|sequence-specific DNA binding|regulation of transcription
pxy-miR-989-3p	Px011286	Glutaryl-CoA dehydrogenase, mitochondrial; similar with GCDH_BOVIN;	GO:0003995,GO:0008152,GO:0016627,GO:0050660,GO:0055114	acyl-CoA dehydrogenase activity|metabolic process|oxidoreductase activity, acting on the CH-CH group of donors|flavin adenine dinucleotide binding|oxidation-reduction process	ko00071,ko00310,ko00362,ko00380	Fatty acid metabolism|Lysine degradation|Benzoate degradation|Tryptophan metabolism
pxy-miR-989-3p	Px011617	Proteasome activator complex subunit 4; similar with PSME4_HUMAN;	GO:0005488	binding	ko03050	Proteasome
pxy-miR-989-3p	Px005618	Transcription factor HNF-4 homolog; similar with HNF4_DROME;	GO:0003677,GO:0003700,GO:0003707,GO:0004879,GO:0005496,GO:0005634,GO:0006355,GO:0008270,GO:0043565	DNA binding|sequence-specific DNA binding transcription factor activity|steroid hormone receptor activity|ligand-dependent nuclear receptor activity|steroid binding|nucleus|regulation of transcription, DNA-dependent|zinc ion binding|sequence-specific DNA binding
pxy-miR-989-3p	Px005302	Collagen alpha-1(IX) chain; similar with CO9A1_CHICK;	GO:0003676,GO:0005198,GO:0007155	nucleic acid binding|structural molecule activity|cell adhesion	ko04974	Protein digestion and absorption
pxy-miR-989-3p	Px017692	27 kDa glycoprotein; similar with P27K_BOMMO;
pxy-miR-989-3p	Px013693	Aldehyde oxidase; similar with ADO_HUMAN;	GO:0005515,GO:0016491,GO:0055114	protein binding|oxidoreductase activity|oxidation-reduction process	ko00230,ko00232,ko00983,ko04146	Purine metabolism|Caffeine metabolism|Drug metabolism - other enzymes|Peroxisome
pxy-miR-989-3p	Px004421	YLP motif-containing protein 1; similar with YLPM1_RAT;			ko04111	Cell cycle - yeast
pxy-miR-989-3p	Px003363	Putative uncharacterized protein; similar with E3WQA9_ANODA;
pxy-miR-989-3p	Px010283	Replication factor C subunit 4; similar with RFC4_MOUSE;	GO:0000166,GO:0003677,GO:0003689,GO:0005515,GO:0005524,GO:0005663,GO:0006260,GO:0017111	nucleotide binding|DNA binding|DNA clamp loader activity|protein binding|ATP binding|DNA replication factor C complex|DNA replication|nucleoside-triphosphatase activity	ko03030,ko03420,ko03430	DNA replication|Nucleotide excision repair|Mismatch repair
pxy-miR-989-3p	Px000466	Unknown function
pxy-miR-989-3p	Px016096	Tetratricopeptide repeat protein 25; similar with TTC25_XENLA;	GO:0005488,GO:0005515	binding|protein binding	ko05020	Prion diseases
pxy-miR-989-3p	Px011580	WD repeat-containing protein on Y chromosome; similar with WDY_AEDAE;	GO:0005515	protein binding	ko04120	Ubiquitin mediated proteolysis
pxy-miR-989-3p	Px004761	GK23755; similar with B4MTW2_DROWI;
pxy-miR-989-3p	Px002262	Unknown function
pxy-miR-989-3p	Px007798	Neuralized-like protein 2; similar with NEUL2_MOUSE;	GO:0035556	intracellular signal transduction
pxy-miR-989-3p	Px007006	EF-hand domain-containing protein CG10641; similar with EFHD_DROME;	GO:0005509	calcium ion binding	ko04020,ko04070,ko04114,ko04270,ko04626,ko04720,ko04722,ko04740,ko04744,ko04745,ko04910,ko04912,ko04916,ko04970,ko04971,ko05010,ko05214	Calcium signaling pathway|Phosphatidylinositol signaling system|Oocyte meiosis|Vascular smooth muscle contraction|Plant-pathogen interaction|Long-term potentiation|Neurotrophin signaling pathway|Olfactory transduction|Phototransduction|Phototransduction - fly|Insulin signaling pathway|GnRH signaling pathway|Melanogenesis|Salivary secretion|Gastric acid secretion|Alzheimer's disease|Glioma
pxy-miR-989-3p	Px014448	Putative uncharacterized protein; similar with D6WKA8_TRICA;
pxy-miR-989-3p	Px005846	Cyclin-dependent kinase 9; similar with CDK9_CHICK;	GO:0004672,GO:0004674,GO:0005524,GO:0006468	protein kinase activity|protein serine/threonine kinase activity|ATP binding|protein phosphorylation
pxy-miR-989-3p	Px007607	Protein giant; similar with GIANT_DROME;	GO:0003700,GO:0006355,GO:0043565,GO:0046983	sequence-specific DNA binding transcription factor activity|regulation of transcription, DNA-dependent|sequence-specific DNA binding|protein dimerization activity
pxy-miR-989-3p	Px016773	ATP synthase subunit gamma, mitochondrial; similar with ATPG_DROME;	GO:0015986,GO:0045261,GO:0046933,GO:0046961	ATP synthesis coupled proton transport|proton-transporting ATP synthase complex, catalytic core F(1)|hydrogen ion transporting ATP synthase activity, rotational mechanism|proton-transporting ATPase activity, rotational mechanism	ko00190,ko05010,ko05012,ko05016	Oxidative phosphorylation|Alzheimer's disease|Parkinson's disease|Huntington's disease
pxy-miR-989-3p	Px010493	Leucyl-cystinyl aminopeptidase; similar with LCAP_RAT;	GO:0006508	proteolysis	ko04614	Renin-angiotensin system
pxy-miR-989-3p	Px010714	NAD-dependent deacetylase sirtuin-2; similar with SIRT2_DANRE;	GO:0006342,GO:0006476,GO:0008270,GO:0016811,GO:0045449,GO:0051287,GO:0070403	chromatin silencing|protein deacetylation|zinc ion binding|hydrolase activity, acting on carbon-nitrogen (but not peptide) bonds, in linear amides|regulation of transcription|NAD or NADH binding|NAD binding
pxy-miR-989-3p	Px000288	Irregular chiasm C-roughest protein; similar with ICCR_DROME;	GO:0005515	protein binding
pxy-miR-989-3p	Px006274	Alpha-2-macroglobulin receptor-associated protein; similar with AMRP_MOUSE;	GO:0005783,GO:0008201,GO:0050750	endoplasmic reticulum|heparin binding|low-density lipoprotein receptor binding
pxy-miR-989-3p	Px001781	Alpha-2-macroglobulin receptor-associated protein; similar with AMRP_HUMAN;	GO:0005783,GO:0008201,GO:0050750	endoplasmic reticulum|heparin binding|low-density lipoprotein receptor binding
pxy-miR-989-3p	Px009226	DNA replication licensing factor MCM4; similar with MCM4_DROME;	GO:0000166,GO:0003677,GO:0005524,GO:0006260,GO:0006270,GO:0017111	nucleotide binding|DNA binding|ATP binding|DNA replication|DNA-dependent DNA replication initiation|nucleoside-triphosphatase activity	ko03030,ko04110,ko04111,ko04113	DNA replication|Cell cycle|Cell cycle - yeast|Meiosis - yeast
pxy-miR-989-3p	Px013863	Probable chitinase 2; similar with CHIT2_DROME;	GO:0003824,GO:0004553,GO:0004568,GO:0005975,GO:0006032,GO:0043169	catalytic activity|hydrolase activity, hydrolyzing O-glycosyl compounds|chitinase activity|carbohydrate metabolic process|chitin catabolic process|cation binding	ko00520	Amino sugar and nucleotide sugar metabolism
pxy-miR-989-3p	Px001678	Unknown function
pxy-miR-989-3p	Px001292	Unknown function
pxy-miR-9a-5p	Px002941	Unknown function
pxy-miR-9a-5p	Px011346	Putative uncharacterized protein; similar with E2C3U5_9HYME;
pxy-miR-9a-5p	Px014454	Zinc finger protein sens; similar with GFI1_DROME;	GO:0003676,GO:0005622,GO:0008270	nucleic acid binding|intracellular|zinc ion binding
pxy-miR-9a-5p	Px006841	Protein abrupt; similar with ABRU_DROME;	GO:0005515,GO:0005622,GO:0008270	protein binding|intracellular|zinc ion binding	ko04320	Dorso-ventral axis formation
pxy-miR-9a-5p	Px003075	ORF; similar with Q8I7Q1_DROME;			ko00052,ko00500,ko04973	Galactose metabolism|Starch and sucrose metabolism|Carbohydrate digestion and absorption
pxy-miR-9a-5p	Px009697	ATP-binding cassette sub-family A member 1; similar with ABCA1_MOUSE;	GO:0000166,GO:0005524,GO:0016887,GO:0017111	nucleotide binding|ATP binding|ATPase activity|nucleoside-triphosphatase activity	ko02010,ko04975	ABC transporters|Fat digestion and absorption
pxy-miR-9a-5p	Px011965	Transcription elongation factor SPT6; similar with SPT6H_DROME;
pxy-miR-9b-5p	Px002055	Unknown function
pxy-miR-9b-5p	Px003728	Lachesin; similar with LACH_DROME;	GO:0005515	protein binding
pxy-miR-9b-5p	Px006704	Peptidyl-alpha-hydroxyglycine alpha-amidating lyase 1; similar with PAL1_DROME;	GO:0004504,GO:0005507,GO:0005515,GO:0006518,GO:0016020,GO:0055114	peptidylglycine monooxygenase activity|copper ion binding|protein binding|peptide metabolic process|membrane|oxidation-reduction process
pxy-miR-9b-5p	Px012717	Proline dehydrogenase 1, mitochondrial; similar with PROD_DROME;			ko00330	Arginine and proline metabolism
pxy-miR-9b-5p	Px014845	Unknown function
pxy-miR-9b-5p	Px004336	Unknown function
pxy-miR-9b-5p	Px008476	Pantothenate kinase 4; similar with PANK4_PONAB;			ko00770	Pantothenate and CoA biosynthesis
pxy-miR-9b-5p	Px013859	UPF0586 protein C9orf41 homolog; similar with CI041_MOUSE;
pxy-miR-9b-5p	Px011183	Unknown function
pxy-miR-iab-4-5p	Px008715	Putative uncharacterized protein; similar with E2BSR1_9HYME;
pxy-miR-iab-4-5p	Px012848	Lipid storage droplets surface-binding protein 1; similar with LSD1_DROME;			ko03320	PPAR signaling pathway
pxy-miR-iab-4-5p	Px004266	Unknown function
pxy-novel-127_10080	Px002493	Carbonic anhydrase 2; similar with CAH2_TRIHK;			ko00910	Nitrogen metabolism
pxy-novel-13_1575	Px008004	Unknown function
pxy-novel-13_1575	Px013123	Unknown function
pxy-novel-13_1575	Px006693	Oxysterol-binding protein-related protein 1; similar with OSBL1_MOUSE;
pxy-novel-13_1575	Px007654	Putative uncharacterized protein; similar with E2A826_9HYME;	GO:0005515,GO:0008270	protein binding|zinc ion binding
pxy-novel-13_1575	Px001603	Bardet-Biedl syndrome 1 protein; similar with BBS1_HUMAN;	GO:0005515	protein binding
pxy-novel-13_1575	Px010982	Nicalin-1; similar with NCLN_DANRE;
pxy-novel-13_1575	Px004904	Cell division cycle 5-like protein; similar with CDC5L_BOVIN;	GO:0003677,GO:0005515,GO:0045449	DNA binding|protein binding|regulation of transcription	ko03040	Spliceosome
pxy-novel-13_1575	Px009084	Protein tramtrack, beta isoform; similar with TTKB_DROME;	GO:0005515	protein binding
pxy-novel-13_1575	Px002196	Protein RUFY3; similar with RUFY3_HUMAN;	GO:0008270	zinc ion binding	ko04144	Endocytosis
pxy-novel-13_1575	Px011608	Fanconi-associated nuclease 1; similar with FAN1_DANRE;	GO:0016788	hydrolase activity, acting on ester bonds
pxy-novel-13_1575	Px012011	Pancreatic triacylglycerol lipase; similar with LIPP_MYOCO;	GO:0003824,GO:0006629	catalytic activity|lipid metabolic process	ko00561,ko04972,ko04975	Glycerolipid metabolism|Pancreatic secretion|Fat digestion and absorption
pxy-novel-13_1575	Px014486	Endothelin-converting enzyme 2; similar with ECE2_MOUSE;	GO:0004222,GO:0006508,GO:0008237	metalloendopeptidase activity|proteolysis|metallopeptidase activity
pxy-novel-14_1762	Px002522	Cyclic nucleotide-gated cation channel; similar with CNG_DROME;	GO:0005216,GO:0006811,GO:0016020,GO:0055085	ion channel activity|ion transport|membrane|transmembrane transport
pxy-novel-14_1762	Px000706	Y+L amino acid transporter 2; similar with YLAT2_MOUSE;	GO:0006810,GO:0006865,GO:0015171,GO:0016020,GO:0055085	transport|amino acid transport|amino acid transmembrane transporter activity|membrane|transmembrane transport
pxy-novel-14_1762	Px000705	Angio-associated migratory cell protein; similar with AAMP_PONAB;	GO:0005515	protein binding	ko03008	Ribosome biogenesis in eukaryotes
pxy-novel-14_1762	Px003453	THO complex subunit 5 homolog; similar with THOC5_DANRE;			ko03013	RNA transport
pxy-novel-199_13214	Px009096	Peroxisomal N(1)-acetyl-spermine/spermidine oxidase; similar with PAOX_MOUSE;	GO:0003676,GO:0005622,GO:0008270	nucleic acid binding|intracellular|zinc ion binding
pxy-novel-199_13214	Px009597	J domain-containing protein; similar with JDP_MANSE;	GO:0006457,GO:0031072,GO:0051082	protein folding|heat shock protein binding|unfolded protein binding
pxy-novel-288_16258	Px014849	Complement component 1 Q subcomponent-binding protein, mitochondrial; similar with C1QBP_BOVIN;	GO:0005759	mitochondrial matrix
pxy-novel-288_16258	Px006767	Chymotrypsin-1; similar with E2BNV4_9HYME;	GO:0003824,GO:0004252,GO:0006508	catalytic activity|serine-type endopeptidase activity|proteolysis
pxy-novel-288_16258	Px002674	Gag-Pol polyprotein; similar with POL_SIVVG;	GO:0003676,GO:0004190,GO:0006508,GO:0008270	nucleic acid binding|aspartic-type endopeptidase activity|proteolysis|zinc ion binding
pxy-novel-288_16258	Px011837	Putative ATPase N2B; similar with N2B_HAEIR;	GO:0005524	ATP binding
pxy-novel-288_16258	Px000117	Fatty acid-binding protein; similar with FABP_LEPDS;	GO:0005488	binding	ko03320	PPAR signaling pathway
pxy-novel-288_16258-5P	Px008976	Myosin-VIIa; similar with MYO7A_HUMAN;	GO:0003774,GO:0005488,GO:0005515,GO:0005524,GO:0005856,GO:0016459	motor activity|binding|protein binding|ATP binding|cytoskeleton|myosin complex
pxy-novel-405_18997	Px008100	Membrane-associated progesterone receptor component 2; similar with PGRC2_HUMAN;	GO:0020037	heme binding	ko00670,ko00790	One carbon pool by folate|Folate biosynthesis
pxy-novel-405_18997	Px009151	Innexin inx2; similar with INX2_SCHAM;	GO:0005921	gap junction
pxy-novel-405_18997	Px015624	Zinc finger protein 484; similar with ZN484_HUMAN;	GO:0003676,GO:0005622,GO:0008270	nucleic acid binding|intracellular|zinc ion binding
pxy-novel-405_18997	Px008632	Ras-related protein Rab-8A; similar with RAB8A_RAT;	GO:0003924,GO:0005525,GO:0005622,GO:0006886,GO:0006913,GO:0007165,GO:0007264,GO:0015031	GTPase activity|GTP binding|intracellular|intracellular protein transport|nucleocytoplasmic transport|signal transduction|small GTPase mediated signal transduction|protein transport
pxy-novel-405_18997	Px006872	WAS/WASL-interacting protein family member 3; similar with WIPF3_HUMAN;	GO:0005515	protein binding
pxy-novel-405_18997	Px002782	Mitochondrial import receptor subunit TOM70; similar with TOM70_RAT;	GO:0005488,GO:0005515,GO:0005622,GO:0006396	binding|protein binding|intracellular|RNA processing
pxy-novel-405_18997	Px015217	4-aminobutyrate aminotransferase, mitochondrial; similar with GABT_PIG;	GO:0003824,GO:0003867,GO:0004722,GO:0006470,GO:0008287,GO:0008483,GO:0009448,GO:0030170	catalytic activity|4-aminobutyrate transaminase activity|protein serine/threonine phosphatase activity|protein dephosphorylation|protein serine/threonine phosphatase complex|transaminase activity|gamma-aminobutyric acid metabolic process|pyridoxal phosphate binding	ko00250,ko00280,ko00410,ko00640,ko00650	Alanine, aspartate and glutamate metabolism|Valine, leucine and isoleucine degradation|beta-Alanine metabolism|Propanoate metabolism|Butanoate metabolism
pxy-novel-687_22113	Px002782	Mitochondrial import receptor subunit TOM70; similar with TOM70_RAT;	GO:0005488,GO:0005515,GO:0005622,GO:0006396	binding|protein binding|intracellular|RNA processing
pxy-novel-687_22113	Px002339	Feline leukemia virus subgroup C receptor-related protein 1; similar with FLVC1_HUMAN;
pxy-novel-687_22113	Px007123	Chaoptin; similar with CHAO_DROME;	GO:0005515	protein binding	ko04620,ko05160	Toll-like receptor signaling pathway|Hepatitis C
pxy-novel-687_22113	Px003008	Receptor-interacting serine/threonine-protein kinase 1; similar with RIPK1_MOUSE;	GO:0005515,GO:0007165	protein binding|signal transduction	ko04210,ko04620,ko04622,ko04623,ko05160	Apoptosis|Toll-like receptor signaling pathway|RIG-I-like receptor signaling pathway|Cytosolic DNA-sensing pathway|Hepatitis C
pxy-novel-687_22113	Px005114	Succinate dehydrogenase [ubiquinone] iron-sulfur subunit, mitochondrial; similar with DHSB_DROME;	GO:0006099,GO:0009055,GO:0016491,GO:0051536,GO:0055114	tricarboxylic acid cycle|electron carrier activity|oxidoreductase activity|iron-sulfur cluster binding|oxidation-reduction process	ko00020,ko00190,ko05010,ko05012,ko05016	Citrate cycle (TCA cycle)|Oxidative phosphorylation|Alzheimer's disease|Parkinson's disease|Huntington's disease
pxy-novel-687_22113	Px003129	Anaphase-promoting complex subunit 5; similar with APC5_RAT;			ko04110,ko04111,ko04113,ko04114,ko04120,ko04914	Cell cycle|Cell cycle - yeast|Meiosis - yeast|Oocyte meiosis|Ubiquitin mediated proteolysis|Progesterone-mediated oocyte maturation
pxy-novel-687_22113	Px016473	Protein transport protein Sec24B; similar with SC24B_HUMAN;	GO:0006886,GO:0006888,GO:0008270,GO:0030127	intracellular protein transport|ER to Golgi vesicle-mediated transport|zinc ion binding|COPII vesicle coat	ko04141	Protein processing in endoplasmic reticulum
pxy-novel-687_22113	Px002944	Lissencephaly-1 homolog; similar with LIS1_DROGR;	GO:0005515	protein binding	ko00565	Ether lipid metabolism
pxy-novel-687_22113	Px010412	Exportin-5; similar with XPO5_HUMAN;			ko03013	RNA transport
pxy-novel-687_22113	Px008120	Unknown function	GO:0003677,GO:0005515	DNA binding|protein binding
pxy-novel-687_22113	Px005597	Unknown function
pxy-novel-687_22113	Px010781	Translation initiation factor eIF-2B subunit delta; similar with EI2BD_RAT;	GO:0044237	cellular metabolic process	ko03013	RNA transport
pxy-novel-687_22113	Px016242	Protein tamozhennic; similar with TAMO_DROME;
pxy-novel-687_22113	Px002273	Abhydrolase domain-containing protein 11; similar with ABHDB_XENTR;	GO:0003824	catalytic activity
pxy-novel-687_22113	Px012095	Papilin; similar with PPN_DROME;	GO:0004222,GO:0004867,GO:0005515,GO:0005576,GO:0005578,GO:0006030,GO:0008061,GO:0008233,GO:0008237,GO:0008270,GO:0030414,GO:0031012	metalloendopeptidase activity|serine-type endopeptidase inhibitor activity|protein binding|extracellular region|proteinaceous extracellular matrix|chitin metabolic process|chitin binding|peptidase activity|metallopeptidase activity|zinc ion binding|peptidase inhibitor activity|extracellular matrix
pxy-novel-687_22113	Px004990	Zinc transporter ZIP3; similar with S39A3_XENTR;	GO:0016020,GO:0030001,GO:0046873,GO:0055085	membrane|metal ion transport|metal ion transmembrane transporter activity|transmembrane transport
pxy-novel-687_22113	Px017346	Glutamate--cysteine ligase; similar with GSH1_CAEEL;	GO:0003723,GO:0004357,GO:0006750	RNA binding|glutamate-cysteine ligase activity|glutathione biosynthetic process	ko00480	Glutathione metabolism
pxy-novel-687_22113	Px001316	Unknown function
pxy-novel-687_22113	Px002476	Protein piccolo; similar with PCLO_CHICK;	GO:0005515,GO:0008270	protein binding|zinc ion binding
pxy-novel-687_22113	Px004923	Polypeptide N-acetylgalactosaminyltransferase 3; similar with GALT3_DROME;			ko00512	Mucin type O-glycan biosynthesis
pxy-novel-687_22113	Px003907	RNA-binding protein, putative; similar with Q4N2T3_THEPA;
pxy-novel-687_22113	Px003718	Sonic hedgehog protein; similar with SHH_MOUSE;	GO:0007267,GO:0007275	cell-cell signaling|multicellular organismal development	ko04340,ko05200,ko05217	Hedgehog signaling pathway|Pathways in cancer|Basal cell carcinoma
pxy-novel-687_22113	Px015052	Lissencephaly-1 homolog; similar with LIS1_DROGR;	GO:0005515	protein binding	ko00565	Ether lipid metabolism
pxy-novel-687_22113	Px008718	Probable nuclear hormone receptor HR38; similar with HR38_BOMMO;	GO:0003677,GO:0003700,GO:0003707,GO:0004879,GO:0005634,GO:0006355,GO:0008270,GO:0043565	DNA binding|sequence-specific DNA binding transcription factor activity|steroid hormone receptor activity|ligand-dependent nuclear receptor activity|nucleus|regulation of transcription, DNA-dependent|zinc ion binding|sequence-specific DNA binding
pxy-novel-687_22113	Px009984	Serine/threonine-protein phosphatase 2A regulatory subunit B'' subunit gamma; similar with P2R3C_BOVIN;			ko03015	mRNA surveillance pathway
pxy-novel-687_22113	Px005428	Unknown function	GO:0003677	DNA binding
pxy-novel-687_22113	Px002444	Protein cueball; similar with CUE_DROGR;	GO:0005515,GO:0016020	protein binding|membrane	ko05010,ko05144	Alzheimer's disease|Malaria
pxy-novel-687_22113	Px015907	Solute carrier family 35 member F4; similar with S35F4_HUMAN;
pxy-novel-687_22113	Px003174	Prohibitin-2; similar with PHB2_MOUSE;	GO:0016020	membrane
pxy-novel-687_22113	Px002941	Unknown function
pxy-novel-687_22113	Px000565	Uncharacterized protein CG31531; similar with Y1531_DROME;			ko04520	Adherens junction
pxy-novel-687_22113	Px003165	Retrotransposable element Tf2 155 kDa protein type 1; similar with RTF21_SCHPO;	GO:0003676,GO:0003677,GO:0003723,GO:0003964,GO:0006278,GO:0008270,GO:0015074	nucleic acid binding|DNA binding|RNA binding|RNA-directed DNA polymerase activity|RNA-dependent DNA replication|zinc ion binding|DNA integration
pxy-novel-687_22113	Px009202	Myosin heavy chain, non-muscle; similar with MYSN_DROME;	GO:0003774,GO:0005524,GO:0016459	motor activity|ATP binding|myosin complex	ko04530,ko05416	Tight junction|Viral myocarditis
pxy-novel-687_22113	Px009203	Nephrin; similar with E2BXP7_9HYME;	GO:0005515	protein binding
pxy-novel-687_22113	Px011250	Decaprenyl-diphosphate synthase subunit 2; similar with DLP1_HUMAN;			ko00900	Terpenoid backbone biosynthesis
pxy-novel-687_22113	Px014786	Ankyrin repeat and FYVE domain-containing protein 1; similar with ANFY1_HUMAN;	GO:0005515	protein binding
pxy-novel-687_22113	Px009205	Chorion peroxidase; similar with PERC_DROME;	GO:0004601,GO:0006979,GO:0020037,GO:0055114	peroxidase activity|response to oxidative stress|heme binding|oxidation-reduction process	ko00350,ko04060,ko04630,ko04640,ko05320	Tyrosine metabolism|Cytokine-cytokine receptor interaction|Jak-STAT signaling pathway|Hematopoietic cell lineage|Autoimmune thyroid disease
pxy-novel-687_22113	Px005444	Casein kinase I isoform epsilon; similar with KC1E_CHICK;	GO:0004672,GO:0004674,GO:0005524,GO:0006468	protein kinase activity|protein serine/threonine kinase activity|ATP binding|protein phosphorylation	ko04310,ko04340,ko04710	Wnt signaling pathway|Hedgehog signaling pathway|Circadian rhythm - mammal
pxy-novel-687_22113	Px005860	Gamma-tubulin complex component 4; similar with GCP4_HUMAN;	GO:0000226,GO:0000922,GO:0005815	microtubule cytoskeleton organization|spindle pole|microtubule organizing center
pxy-novel-687_22113	Px013892	Unknown function
pxy-novel-687_22113	Px005140	Focal adhesion kinase 1; similar with FAK1_RAT;	GO:0004672,GO:0004674,GO:0004713,GO:0005488,GO:0005524,GO:0005856,GO:0006468	protein kinase activity|protein serine/threonine kinase activity|protein tyrosine kinase activity|binding|ATP binding|cytoskeleton|protein phosphorylation	ko04012,ko04062,ko04360,ko04370,ko04510,ko04670,ko04810,ko05100,ko05146,ko05200,ko05222	ErbB signaling pathway|Chemokine signaling pathway|Axon guidance|VEGF signaling pathway|Focal adhesion|Leukocyte transendothelial migration|Regulation of actin cytoskeleton|Bacterial invasion of epithelial cells|Amoebiasis|Pathways in cancer|Small cell lung cancer
pxy-novel-687_22113	Px017726	Putative U5 small nuclear ribonucleoprotein 200 kDa helicase; similar with U520_DROME;	GO:0003676,GO:0004386,GO:0005524,GO:0008026	nucleic acid binding|helicase activity|ATP binding|ATP-dependent helicase activity	ko03040	Spliceosome
pxy-novel-687_22113	Px013032	Zinc finger protein Gfi-1; similar with GFI1_RAT;	GO:0003676,GO:0005622,GO:0008270	nucleic acid binding|intracellular|zinc ion binding
pxy-novel-687_22113	Px009117	Phosphotriesterase-related protein; similar with PTER_DROWI;	GO:0008270,GO:0009056,GO:0016788	zinc ion binding|catabolic process|hydrolase activity, acting on ester bonds
pxy-novel-687_22113	Px012429	Dedicator of cytokinesis protein 9; similar with DOCK9_HUMAN;
pxy-novel-687_22113	Px007409	Succinate dehydrogenase [ubiquinone] iron-sulfur subunit, mitochondrial; similar with DHSB_DROME;	GO:0006099,GO:0009055,GO:0016491,GO:0051536,GO:0055114	tricarboxylic acid cycle|electron carrier activity|oxidoreductase activity|iron-sulfur cluster binding|oxidation-reduction process	ko00020,ko00190,ko05010,ko05012,ko05016	Citrate cycle (TCA cycle)|Oxidative phosphorylation|Alzheimer's disease|Parkinson's disease|Huntington's disease
pxy-novel-687_22113	Px005118	Probable RNA-directed DNA polymerase from transposon X-element; similar with RTXE_DROME;	GO:0003723,GO:0003964,GO:0006278	RNA binding|RNA-directed DNA polymerase activity|RNA-dependent DNA replication
pxy-novel-687_22113	Px000054	Neurochondrin homolog; similar with NCDN_DROME;
pxy-novel-687_22113	Px000303	Protein E(sev)2B; similar with DRK_DROSI;	GO:0005515	protein binding	ko04010,ko04012,ko04013,ko04062,ko04320,ko04380,ko04510,ko04540,ko04630,ko04650,ko04660,ko04662,ko04664,ko04722,ko04910,ko04912,ko05160,ko05200,ko05211,ko05213,ko05214,ko05215,ko05220,ko05221,ko05223	MAPK signaling pathway|ErbB signaling pathway|MAPK signaling pathway - fly|Chemokine signaling pathway|Dorso-ventral axis formation|Osteoclast differentiation|Focal adhesion|Gap junction|Jak-STAT signaling pathway|Natural killer cell mediated cytotoxicity|T cell receptor signaling pathway|B cell receptor signaling pathway|Fc epsilon RI signaling pathway|Neurotrophin signaling pathway|Insulin sign…
pxy-novel-687_22113	Px002371	Unknown function
pxy-novel-687_22113	Px002372	Unknown function
pxy-novel-687_22113	Px002370	LIM domain transcription factor LMO4; similar with LMO4_MOUSE;	GO:0008270	zinc ion binding
pxy-novel-687_22113	Px006275	Unknown function
pxy-novel-687_22113	Px006343	N-alpha-acetyltransferase 35, NatC auxiliary subunit; similar with NAA35_DANRE;
pxy-novel-687_22113	Px002591	Unknown function
pxy-novel-687_22113	Px014750	Protein PRRC1; similar with PRRC1_HUMAN;
pxy-novel-687_22113	Px006441	Lipase member H; similar with LIPH_RAT;	GO:0003824,GO:0006629	catalytic activity|lipid metabolic process	ko00561,ko03320,ko05010	Glycerolipid metabolism|PPAR signaling pathway|Alzheimer's disease
pxy-novel-687_22113	Px016984	Dipeptidyl peptidase 9; similar with DPP9_MOUSE;	GO:0006508,GO:0008236	proteolysis|serine-type peptidase activity
pxy-novel-687_22113	Px013432	F-actin-capping protein subunit alpha; similar with CAPZA_DROME;	GO:0003779,GO:0008290,GO:0030036	actin binding|F-actin capping protein complex|actin cytoskeleton organization
pxy-novel-687_22113	Px015644	Phosrestin-2; similar with ARRA_DROME;	GO:0007165	signal transduction
pxy-novel-687_22113	Px011493	DPH3 homolog; similar with DPH3_PONAB;
pxy-novel-687_22113	Px002549	Anion exchange protein 2; similar with B3A2_HORSE;	GO:0005215,GO:0005452,GO:0006810,GO:0006820,GO:0008509,GO:0016020,GO:0016021	transporter activity|inorganic anion exchanger activity|transport|anion transport|anion transmembrane transporter activity|membrane|integral to membrane
pxy-novel-687_22113	Px013316	UPF0562 protein C7orf55; similar with CG055_HUMAN;
pxy-novel-687_22113	Px010182	Protein O-mannosyltransferase 1; similar with POMT1_DROME;	GO:0000030,GO:0006493,GO:0016020	mannosyltransferase activity|protein O-linked glycosylation|membrane	ko00514	Other types of O-glycan biosynthesis
pxy-novel-687_22113	Px014080	Putative uncharacterized protein GLEAN_15511; similar with D2A5C2_TRICA;
pxy-novel-687_22113	Px017085	E3 ubiquitin-protein ligase HECTD1; similar with HECD1_HUMAN;	GO:0005622,GO:0006464,GO:0016881	intracellular|protein modification process|acid-amino acid ligase activity
pxy-novel-687_22113	Px014403	GG24344; similar with B3N4B5_DROER;
pxy-novel-687_22113	Px013006	Putative uncharacterized protein; similar with D6WZ86_TRICA;	GO:0005515	protein binding
pxy-novel-687_22113	Px009611	Laminin subunit gamma-1; similar with LAMC1_DROME;	GO:0005515,GO:0007155,GO:0031012	protein binding|cell adhesion|extracellular matrix	ko04510,ko04512,ko05020,ko05145,ko05146,ko05200,ko05222	Focal adhesion|ECM-receptor interaction|Prion diseases|Toxoplasmosis|Amoebiasis|Pathways in cancer|Small cell lung cancer
pxy-novel-687_22113	Px013213	Venom dipeptidyl peptidase 4; similar with VDDP4_VESVU;	GO:0006508,GO:0008236,GO:0016020	proteolysis|serine-type peptidase activity|membrane	ko04974	Protein digestion and absorption
pxy-novel-687_22113	Px013821	Unknown function
pxy-novel-687_22113	Px012508	Hansenula MRAKII killer toxin-resistant protein 1; similar with HKR1_YEAST;			ko00230,ko00240,ko03020,ko05016	Purine metabolism|Pyrimidine metabolism|RNA polymerase|Huntington's disease
pxy-novel-687_22113	Px015031	Forkhead transcription factor HCM1; similar with HCM1_YEAST;	GO:0003700,GO:0006355,GO:0043565	sequence-specific DNA binding transcription factor activity|regulation of transcription, DNA-dependent|sequence-specific DNA binding
pxy-novel-687_22113	Px007916	Protein FAM192A; similar with F192A_MOUSE;
pxy-novel-687_22113	Px010763	Rhophilin-2; similar with RHPN2_MOUSE;	GO:0005515,GO:0005622,GO:0007165	protein binding|intracellular|signal transduction
pxy-novel-687_22113	Px003877	Unknown function
pxy-novel-687_22113	Px006889	UPF0636 protein C4orf41 homolog; similar with CD041_BOVIN;
pxy-novel-687_22113	Px013435	Ras-related protein Rab-26; similar with RAB26_RAT;	GO:0003924,GO:0005525,GO:0005622,GO:0006886,GO:0006913,GO:0007165,GO:0007264,GO:0015031	GTPase activity|GTP binding|intracellular|intracellular protein transport|nucleocytoplasmic transport|signal transduction|small GTPase mediated signal transduction|protein transport
pxy-novel-687_22113	Px002560	Rho GTPase-activating protein 1; similar with E2BNQ8_9HYME;
pxy-novel-687_22113	Px003195	Transposon Ty3-G Gag-Pol polyprotein; similar with YG31B_YEAST;	GO:0003676,GO:0003677,GO:0003723,GO:0003964,GO:0006278,GO:0008270,GO:0015074	nucleic acid binding|DNA binding|RNA binding|RNA-directed DNA polymerase activity|RNA-dependent DNA replication|zinc ion binding|DNA integration
pxy-novel-687_22113	Px001377	MLL1/MLL complex subunit KIAA1267; similar with K1267_HUMAN;
pxy-novel-687_22113	Px017636	Putative uncharacterized protein; similar with E2C3U5_9HYME;
pxy-novel-687_22113	Px010426	Epidermal growth factor receptor kinase substrate 8; similar with EPS8_MOUSE;	GO:0005515	protein binding
pxy-novel-687_22113	Px013622	DnaK protein; similar with A2DJE0_TRIVA;
pxy-novel-687_22113	Px012986	Casein kinase II subunit beta; similar with CSK2B_XENLA;	GO:0005956,GO:0019887	protein kinase CK2 complex|protein kinase regulator activity	ko03008,ko04310,ko04520,ko04530,ko04712	Ribosome biogenesis in eukaryotes|Wnt signaling pathway|Adherens junction|Tight junction|Circadian rhythm - plant
pxy-novel-687_22113	Px016516	Diphosphoinositol polyphosphate phosphohydrolase 2; similar with NUDT4_PONAB;	GO:0016787	hydrolase activity
pxy-novel-687_22113	Px001582	Mitogen-activated protein kinase kinase kinase 4; similar with M3K4_MOUSE;			ko04010,ko04912	MAPK signaling pathway|GnRH signaling pathway
pxy-novel-687_22113	Px010988	Unknown function
pxy-novel-687_22113	Px010987	Zinc finger SWIM domain-containing protein 4; similar with ZSWM4_MOUSE;
pxy-novel-687_22113	Px000492	Dipeptidyl peptidase 3; similar with DPP3_DROME;	GO:0005737,GO:0006508,GO:0008239	cytoplasm|proteolysis|dipeptidyl-peptidase activity
pxy-novel-687_22113	Px007254	Unknown function
pxy-novel-687_22113	Px014952	Formin-binding protein 1-like; similar with FBP1L_HUMAN;			ko04910	Insulin signaling pathway
pxy-novel-687_22113	Px005334	GH24251; similar with B4JMW9_DROGR;
pxy-novel-687_22113	Px011578	PIH1 domain-containing protein 1; similar with PIHD1_DANRE;
pxy-novel-687_22113	Px017860	Leucine-rich repeat and fibronectin type-III domain-containing protein 5; similar with LRFN5_RAT;	GO:0005515	protein binding	ko04360	Axon guidance
pxy-novel-687_22113	Px015302	GI23380; similar with B4K818_DROMO;
pxy-novel-687_22113	Px010522	Zinc finger protein 235; similar with ZN235_HUMAN;	GO:0003676,GO:0005622,GO:0008270	nucleic acid binding|intracellular|zinc ion binding
pxy-novel-687_22113	Px015422	Probable U3 small nucleolar RNA-associated protein 11; similar with UTP11_HUMAN;	GO:0006364,GO:0032040	rRNA processing|small-subunit processome	ko04978	Mineral absorption
pxy-novel-687_22113	Px009836	COMM domain-containing protein 2; similar with COMD2_MOUSE;
pxy-novel-687_22113	Px002188	Optomotor-blind protein; similar with OMB_DROME;	GO:0003700,GO:0005634,GO:0006355,GO:0045449	sequence-specific DNA binding transcription factor activity|nucleus|regulation of transcription, DNA-dependent|regulation of transcription
pxy-novel-687_22113	Px010313	Serine proteinase stubble; similar with STUB_DROME;	GO:0003824,GO:0004252,GO:0006508	catalytic activity|serine-type endopeptidase activity|proteolysis	ko04080,ko04972,ko04974	Neuroactive ligand-receptor interaction|Pancreatic secretion|Protein digestion and absorption
pxy-novel-687_22113	Px013284	Unknown function	GO:0005098,GO:0007165	Ran GTPase activator activity|signal transduction	ko03013	RNA transport
pxy-novel-687_22113	Px016428	Probable cleavage and polyadenylation specificity factor subunit 2; similar with CPSF2_DROME;			ko03015	mRNA surveillance pathway
pxy-novel-687_22113	Px002699	Mitochondrial import receptor subunit TOM70; similar with TOM70_RAT;	GO:0005488,GO:0005515,GO:0005622,GO:0006396	binding|protein binding|intracellular|RNA processing
pxy-novel-687_22113	Px006155	GA19464; similar with Q294A6_DROPS;	GO:0003824,GO:0008152	catalytic activity|metabolic process
pxy-novel-687_22113	Px008706	WW domain-containing oxidoreductase; similar with WWOX_DROME;	GO:0003824,GO:0005488,GO:0008152,GO:0016491	catalytic activity|binding|metabolic process|oxidoreductase activity	ko00051,ko00363,ko00591,ko00625,ko00650	Fructose and mannose metabolism|Bisphenol degradation|Linoleic acid metabolism|Chloroalkane and chloroalkene degradation|Butanoate metabolism
pxy-novel-687_22113	Px014670	GK14008; similar with B4NKZ5_DROWI;	GO:0005622,GO:0005634,GO:0008270	intracellular|nucleus|zinc ion binding
pxy-novel-687_22113	Px015231	Neurogenic locus notch homolog protein 1; similar with NOTC1_DANRE;	GO:0004867,GO:0005509,GO:0005515	serine-type endopeptidase inhibitor activity|calcium ion binding|protein binding	ko04320,ko04330	Dorso-ventral axis formation|Notch signaling pathway
pxy-novel-687_22113	Px016419	Unknown function
pxy-novel-687_22113	Px008988	Trypsin CFT-1; similar with TRYP_CHOFU;	GO:0003824,GO:0004252,GO:0006508	catalytic activity|serine-type endopeptidase activity|proteolysis	ko04080,ko04972,ko04974	Neuroactive ligand-receptor interaction|Pancreatic secretion|Protein digestion and absorption
pxy-novel-687_22113	Px007129	Putative uncharacterized protein; similar with Q16ES3_AEDAE;
pxy-novel-687_22113	Px001894	Ethanolamine-phosphate cytidylyltransferase; similar with PCY2_HUMAN;	GO:0003824,GO:0009058,GO:0016020,GO:0016779,GO:0035556	catalytic activity|biosynthetic process|membrane|nucleotidyltransferase activity|intracellular signal transduction	ko00440,ko00564	Phosphonate and phosphinate metabolism|Glycerophospholipid metabolism
pxy-novel-687_22113	Px001039	Voltage-dependent calcium channel type D subunit alpha-1; similar with CAC1D_DROME;	GO:0005216,GO:0005245,GO:0005891,GO:0006811,GO:0006816,GO:0016020,GO:0016021,GO:0055085	ion channel activity|voltage-gated calcium channel activity|voltage-gated calcium channel complex|ion transport|calcium ion transport|membrane|integral to membrane|transmembrane transport	ko04010	MAPK signaling pathway
pxy-novel-687_22113	Px013682	Unknown function
pxy-novel-687_22113	Px005024	Unknown function
pxy-novel-687_22113	Px001241	ATP-binding cassette sub-family F member 1; similar with ABCF1_PIG;	GO:0000166,GO:0005524,GO:0016887,GO:0017111	nucleotide binding|ATP binding|ATPase activity|nucleoside-triphosphatase activity
pxy-novel-687_22113	Px008573	Unknown function
pxy-novel-687_22113	Px014975	Alcohol dehydrogenase [NADP+] A; similar with A1A1A_DANRE;	GO:0016491,GO:0055114	oxidoreductase activity|oxidation-reduction process	ko00040,ko00051,ko00052,ko00561,ko00620	Pentose and glucuronate interconversions|Fructose and mannose metabolism|Galactose metabolism|Glycerolipid metabolism|Pyruvate metabolism
pxy-novel-687_22113	Px004043	Unknown function
pxy-novel-687_22113	Px008441	Nucleolar protein 10; similar with NOL10_XENLA;	GO:0005515,GO:0005634	protein binding|nucleus
pxy-novel-687_22113	Px000848	Tetraspan membrane protein of hair cell stereocilia homolog; similar with TMHS_CHICK;
pxy-novel-687_22113	Px011178	Tektin-3; similar with TEKT3_BOVIN;	GO:0000226,GO:0005874	microtubule cytoskeleton organization|microtubule	ko04012,ko04150,ko04350,ko04666,ko04910,ko05221	ErbB signaling pathway|mTOR signaling pathway|TGF-beta signaling pathway|Fc gamma R-mediated phagocytosis|Insulin signaling pathway|Acute myeloid leukemia
pxy-novel-687_22113	Px001247	Putative uncharacterized protein; similar with D7GYB7_TRICA;	GO:0003723,GO:0003964,GO:0006278	RNA binding|RNA-directed DNA polymerase activity|RNA-dependent DNA replication	ko00052,ko00500,ko04973	Galactose metabolism|Starch and sucrose metabolism|Carbohydrate digestion and absorption
pxy-novel-687_22113	Px013187	Putative uncharacterized protein; similar with D7EI91_TRICA;
pxy-novel-687_22113	Px013400	Cell division cycle and apoptosis regulator protein 1; similar with CCAR1_HUMAN;
pxy-novel-687_22113	Px004061	Retrovirus-related Pol polyprotein from transposon 17.6; similar with POL3_DROME;
pxy-novel-687_22113	Px006645	Luciferin 4-monooxygenase; similar with LUCI_PHOPE;	GO:0003824,GO:0008152	catalytic activity|metabolic process	ko00592	alpha-Linolenic acid metabolism
pxy-novel-687_22113	Px012700	Calcium-binding protein E63-1; similar with E631_DROME;	GO:0005509	calcium ion binding	ko04020,ko04070,ko04114,ko04270,ko04626,ko04720,ko04722,ko04740,ko04744,ko04745,ko04910,ko04912,ko04916,ko04970,ko04971,ko05010,ko05214	Calcium signaling pathway|Phosphatidylinositol signaling system|Oocyte meiosis|Vascular smooth muscle contraction|Plant-pathogen interaction|Long-term potentiation|Neurotrophin signaling pathway|Olfactory transduction|Phototransduction|Phototransduction - fly|Insulin signaling pathway|GnRH signaling pathway|Melanogenesis|Salivary secretion|Gastric acid secretion|Alzheimer's disease|Glioma
pxy-novel-687_22113	Px000764	Acetyl-CoA carboxylase; similar with ACAC_CHICK;	GO:0003989,GO:0005524,GO:0006633,GO:0016874	acetyl-CoA carboxylase activity|ATP binding|fatty acid biosynthetic process|ligase activity	ko00061,ko00620,ko00640,ko04910	Fatty acid biosynthesis|Pyruvate metabolism|Propanoate metabolism|Insulin signaling pathway
pxy-novel-687_22113	Px013837	Carnitine O-palmitoyltransferase 1, muscle isoform; similar with CPT1B_RAT;	GO:0008415	acyltransferase activity	ko00071,ko03320,ko04920	Fatty acid metabolism|PPAR signaling pathway|Adipocytokine signaling pathway
pxy-novel-687_22113	Px017246	Putative uncharacterized protein; similar with D6WGG6_TRICA;
pxy-novel-687_22113	Px007170	Transmembrane protein 136; similar with TM136_HUMAN;	GO:0016021	integral to membrane
pxy-novel-687_22113	Px003870	Unknown function
pxy-miR-2a-3p	Px012203	T-complex protein 1 subunit gamma; similar with TCPG_DROME;	GO:0005524,GO:0006457,GO:0044267,GO:0051082	ATP binding|protein folding|cellular protein metabolic process|unfolded protein binding
pxy-miR-2a-3p	Px006399	Putative uncharacterized protein; similar with B0WL50_CULQU;	GO:0005488	binding
pxy-miR-2a-3p	Px011449	Unknown function
pxy-miR-2a-3p	Px001792	Lysine-specific histone demethylase 1A; similar with KDM1A_HUMAN;	GO:0005515	protein binding
pxy-miR-2a-3p	Px011360	Dosage compensation regulator; similar with MLE_DROME;
pxy-miR-2a-3p	Px000551	Probable 4-coumarate--CoA ligase 3; similar with 4CL3_DICDI;	GO:0003824,GO:0008152	catalytic activity|metabolic process	ko00130,ko00360,ko00940	Ubiquinone and other terpenoid-quinone biosynthesis|Phenylalanine metabolism|Phenylpropanoid biosynthesis
pxy-miR-2a-3p	Px013782	Serine protease inhibitor dipetalogastin; similar with DPGN_DIPMA;	GO:0005515	protein binding	ko04512	ECM-receptor interaction
pxy-miR-2a-3p	Px013095	Unknown function
pxy-miR-2a-3p	Px003938	Uncharacterized protein KIAA0930 homolog; similar with K0930_XENLA;
pxy-miR-625_85053-3p	Px006608	Probable prefoldin subunit 5; similar with PFD5_DROME;	GO:0006457,GO:0016272,GO:0051082	protein folding|prefoldin complex|unfolded protein binding
pxy-miR-625_85053-3p	Px001942	Carbonic anhydrase 2; similar with CAH2_MOUSE;	GO:0004089,GO:0006730,GO:0008270	carbonate dehydratase activity|one-carbon metabolic process|zinc ion binding	ko00910	Nitrogen metabolism
pxy-miR-625_85053-3p	Px004985	Unknown function
pxy-miR-625_85053-3p	Px007651	Unknown function
pxy-miR-64_964078-5p	Px003466	Cytochrome c oxidase assembly protein COX19; similar with COX19_BOVIN;			ko00770	Pantothenate and CoA biosynthesis
pxy-miR-64_964078-5p	Px008916	Transmembrane BAX inhibitor motif-containing protein 4; similar with TMBI4_MOUSE;
