# Supplementary material for: Global identification of microRNAs associated with chlorantraniliprole resistance in diamondback moth Plutella xylostella (L.)
Source: Sci Rep. 2017 Jan 18;7:40713. doi: 10.1038/srep40713 (PMC5241650; doi:10.1038/srep40713)
Supplement: Supplementary Dataset 10 [file srep40713-s11.xls]

## Sheet: Sheet1
Table S10:All primers used in this study
Gene	ForwArd primer	Reverse primer
pxy-miR-276-5p	GACCAGCGAGGTATAGAGTT	GAATCGAGCACCAGTTACGC
pxy-miR-6498-5p	ATGAGTCTGTTGTCGCTGCC	GAATCGAGCACCAGTTACGC
pxy-miR-8530-5p	GAGTAACAGATCGTGATGGC	GAATCGAGCACCAGTTACGC
pxy-novel-77_7193	GCGCGCAAATGACGTTTTCG	GAATCGAGCACCAGTTACGC
pxy-miR-750-5p	GACAGTTGGACAGGGGATC	GAATCGAGCACCAGTTACGC
pxy-miR-210-3p	ATACTTGTGCGTGTGACAGC	GAATCGAGCACCAGTTACGC
pxy-miR-306-5p	AGTACCAGGTACTAGGTGAC	GAATCGAGCACCAGTTACGC
pxy-miR-965-3p	GGCTAAGCGTATAGCTTTTC	GAATCGAGCACCAGTTACGC
pxy-miR-8491-5p	GCGCAGTAGATAGTCAGGT	GAATCGAGCACCAGTTACGC
pxy-miR-4969-5p	CGTAAAGCGAATGATTAGAGG	GAATCGAGCACCAGTTACGC
pxy-mir-8488-5p	GCGAGCTGTCAGTTTCTTAG	GAATCGAGCACCAGTTACGC
pxy-novel-13_1575	GCTATGGGGATACGTTCGT	GAATCGAGCACCAGTTACGC
pxy-miR-8533-3p	GCGCTTCTAGAGGATCTTGG	GAATCGAGCACCAGTTACGC
pxy-miR-8534-5p	GCGATGACGGCATCGGCAG	GAATCGAGCACCAGTTACGC
pxy-miR-375-5p	GACACCCGAGCGGTTTGAG	GAATCGAGCACCAGTTACGC
U6	CGCAAGGATGACACGCAA	GAATCGAGCACCAGTTACGC
Px005902/CytoChrome P450 6B6	CCTCGCCAAGGACTTCTACC	TGTCTCCGCTCGTGAAGAAC
Px008026/CytoChrome P450 4G15	CGATGTGGAGCTGATTCTCA	CTTCAGCACGTTCAAGTGGA
Px003252/LArvAl CTtiCle protein LCP-30	CAGATACGTTCCCGACGACT	TCAGAGGAGCCGGAGTAGAA
L32	ATCCGCCATCAGTCCGACCG	GGCTGAACCGTAACCAATGTTG
